# Supplementary material for: Cyclo[2]carbazole[2]pyrrole: a preorganized calix[4]pyrrole analogue
Source: Chem Sci. 2022 Dec 26;14(5):1218–26. doi: 10.1039/d2sc06376j (PMC9891360; doi:10.1039/d2sc06376j)
Supplement: SC-014-D2SC06376J-s002 [file SC-014-D2SC06376J-s002.cif]

# Electronic Supplementary Material (ESI) for Chemical Science.
# This journal is © The Royal Society of Chemistry 2023

####################################################################### 
# 
# This file contains crystal structure data downloaded from the 
# Cambridge Structural Database (CSD) hosted by the Cambridge 
# Crystallographic Data Centre (CCDC).
# 
# Full information about CCDC data access policies and citation 
# guidelines are available at http://www.ccdc.cam.ac.uk/access/V1 
# 
# Audit and citation data items may have been added by the CCDC. 
# Please retain this information to preserve the provenance of 
# this file and to allow appropriate attribution of the data. 
# 
#######################################################################

data_lar-mc1
_database_code_depnum_ccdc_archive 'CCDC 2219418'
loop_
_audit_author_name
_audit_author_address
'Vincent M. Lynch'
;The University of Texas at Austin
United States of America
;
_audit_update_record             
;
2022-11-14 deposited with the CCDC.	2023-01-11 downloaded from the CCDC.
;
_audit_creation_date             2022-09-28
_audit_creation_method           
;
Olex2 1.3
(compiled 2020.11.12 svn.r5f609507 for OlexSys, GUI svn.r6408)
;
_shelx_SHELXL_version_number     2018/3
_chemical_name_common            ?
_chemical_name_systematic        ?
_chemical_formula_moiety         'C60 H68 N4 O8'
_chemical_formula_sum            'C60 H68 N4 O8'
_chemical_formula_weight         973.18
_chemical_melting_point          ?
loop_
_atom_type_symbol
_atom_type_description
_atom_type_scat_dispersion_real
_atom_type_scat_dispersion_imag
_atom_type_scat_source
C C 0.0033 0.0016 'International Tables Vol C Tables 4.2.6.8 and 6.1.1.4'
H H 0.0000 0.0000 'International Tables Vol C Tables 4.2.6.8 and 6.1.1.4'
N N 0.0061 0.0033 'International Tables Vol C Tables 4.2.6.8 and 6.1.1.4'
O O 0.0106 0.0060 'International Tables Vol C Tables 4.2.6.8 and 6.1.1.4'

_shelx_space_group_comment       
;
The symmetry employed for this shelxl refinement is uniquely defined
by the following loop, which should always be used as a source of
symmetry information in preference to the above space-group names.
They are only intended as comments.
;
_space_group_crystal_system      monoclinic
_space_group_IT_number           14
_space_group_name_H-M_alt        'P 1 21/c 1'
_space_group_name_Hall           '-P 2ybc'
loop_
_space_group_symop_operation_xyz
'x, y, z'
'-x, y+1/2, -z+1/2'
'-x, -y, -z'
'x, -y-1/2, z-1/2'

_cell_length_a                   15.9159(3)
_cell_length_b                   21.2730(4)
_cell_length_c                   18.6760(3)
_cell_angle_alpha                90
_cell_angle_beta                 107.1160(10)
_cell_angle_gamma                90
_cell_volume                     6043.25(19)
_cell_formula_units_Z            4
_cell_measurement_reflns_used    9703
_cell_measurement_temperature    173.15
_cell_measurement_theta_max      26.34
_cell_measurement_theta_min      2.22
_shelx_estimated_absorpt_T_max   0.980
_shelx_estimated_absorpt_T_min   0.971
_exptl_absorpt_coefficient_mu    0.071
_exptl_absorpt_correction_T_max  0.7457
_exptl_absorpt_correction_T_min  0.7114
_exptl_absorpt_correction_type   none
_exptl_absorpt_process_details   
;
SADABS-2014/5 (Bruker,2014/5) was used for absorption correction.
wR2(int) was 0.0850 before and 0.0508 after correction.
The Ratio of minimum to maximum transmission is 0.9540.
The \l/2 correction factor is 0.00150.
;
_exptl_absorpt_special_details   ?
_exptl_crystal_colour            yellow
_exptl_crystal_colour_primary    yellow
_exptl_crystal_density_diffrn    1.070
_exptl_crystal_density_meas      ?
_exptl_crystal_density_method    ?
_exptl_crystal_description       Block
_exptl_crystal_F_000             2080
_exptl_crystal_size_max          0.412
_exptl_crystal_size_mid          0.327
_exptl_crystal_size_min          0.289
_exptl_transmission_factor_max   ?
_exptl_transmission_factor_min   ?
_diffrn_reflns_av_R_equivalents  0.0423
_diffrn_reflns_av_unetI/netI     0.0317
_diffrn_reflns_Laue_measured_fraction_full 1.000
_diffrn_reflns_Laue_measured_fraction_max 0.994
_diffrn_reflns_limit_h_max       21
_diffrn_reflns_limit_h_min       -21
_diffrn_reflns_limit_k_max       28
_diffrn_reflns_limit_k_min       -28
_diffrn_reflns_limit_l_max       21
_diffrn_reflns_limit_l_min       -24
_diffrn_reflns_number            169247
_diffrn_reflns_point_group_measured_fraction_full 1.000
_diffrn_reflns_point_group_measured_fraction_max 0.994
_diffrn_reflns_theta_full        25.242
_diffrn_reflns_theta_max         28.318
_diffrn_reflns_theta_min         1.489
_diffrn_ambient_temperature      173.15
_diffrn_detector_area_resol_mean ?
_diffrn_measured_fraction_theta_full 1.000
_diffrn_measured_fraction_theta_max 0.994
_diffrn_measurement_device_type  'Bruker APEX-II CCD'
_diffrn_measurement_method       '\f and \w scans'
_diffrn_radiation_type           MoK\a
_diffrn_radiation_wavelength     0.71073
_diffrn_source                   ?
_diffrn_source_current           18.0
_diffrn_source_power             0.9
_diffrn_source_voltage           50.0
_diffrn_standards_number         0
_reflns_Friedel_coverage         0.000
_reflns_Friedel_fraction_full    .
_reflns_Friedel_fraction_max     .
_reflns_number_gt                10470
_reflns_number_total             14976
_reflns_special_details          
;
 Reflections were merged by SHELXL according to the crystal
 class for the calculation of statistics and refinement.
 
 Structure factors included contributions from the .fab file.
 
 _reflns_Friedel_fraction is defined as the number of unique
 Friedel pairs measured divided by the number that would be
 possible theoretically, ignoring centric projections and
 systematic absences.
;
_reflns_threshold_expression     'I > 2\s(I)'
_computing_cell_refinement       ?
_computing_data_collection       ?
_computing_data_reduction        ?
_computing_molecular_graphics    'Olex2 1.3 (Dolomanov et al., 2009)'
_computing_publication_material  'Olex2 1.3 (Dolomanov et al., 2009)'
_computing_structure_refinement  'SHELXL 2018/3 (Sheldrick, 2015)'
_computing_structure_solution    'SHELXT 2018/2 (Sheldrick, 2018)'
_refine_diff_density_max         0.583
_refine_diff_density_min         -0.604
_refine_diff_density_rms         0.054
_refine_ls_extinction_coef       .
_refine_ls_extinction_method     none
_refine_ls_goodness_of_fit_ref   1.042
_refine_ls_hydrogen_treatment    constr
_refine_ls_matrix_type           full
_refine_ls_number_parameters     729
_refine_ls_number_reflns         14976
_refine_ls_number_restraints     12
_refine_ls_R_factor_all          0.0894
_refine_ls_R_factor_gt           0.0631
_refine_ls_restrained_S_all      1.044
_refine_ls_shift/su_max          0.000
_refine_ls_shift/su_mean         0.000
_refine_ls_structure_factor_coef Fsqd
_refine_ls_weighting_details     
'w=1/[\s^2^(Fo^2^)+(0.0845P)^2^+3.3588P] where P=(Fo^2^+2Fc^2^)/3'
_refine_ls_weighting_scheme      calc
_refine_ls_wR_factor_gt          0.1663
_refine_ls_wR_factor_ref         0.1846
_refine_special_details          ?
_olex2_refinement_description    
;
1. Fixed Uiso
 At 1.2 times of:
  All C(H) groups, All C(H,H) groups, All C(H,H,H,H) groups, All N(H) groups
 At 1.5 times of:
  All C(H,H,H) groups
2. Restrained distances
 C37-C38 = C37-C39 = C37-C40 = C37-C38A = C37-C39A = C37-C40A
 1.54 with sigma of 0.01
 C7-C8 = C7-C9 = C7-C10 = C7-C8A = C7-C9A = C7-C10A
 1.54 with sigma of 0.01
3. Uiso/Uaniso restraints and constraints
Uanis(C29) = Uanis(C30) = Uanis(C29A) = Uanis(C30A)
Uanis(C48) = Uanis(C48A) = Uanis(C49) = Uanis(C49A) = Uanis(C50) = Uanis(C50A)
Uanis(C59) = Uanis(C60) = Uanis(C60A)
4. Others
 Sof(C8A)=Sof(H8AA)=Sof(H8AB)=Sof(H8AC)=Sof(C9A)=Sof(H9AA)=Sof(H9AB)=Sof(H9AC)=
 Sof(C10A)=Sof(H10D)=Sof(H10E)=Sof(H10F)=1-FVAR(1)
 Sof(C8)=Sof(H8A)=Sof(H8B)=Sof(H8C)=Sof(C9)=Sof(H9A)=Sof(H9B)=Sof(H9C)=
 Sof(C10)=Sof(H10A)=Sof(H10B)=Sof(H10C)=FVAR(1)
 Sof(C38A)=Sof(H38D)=Sof(H38E)=Sof(H38F)=Sof(C39A)=Sof(H39D)=Sof(H39E)=
 Sof(H39F)=Sof(C40A)=Sof(H40D)=Sof(H40E)=Sof(H40F)=1-FVAR(2)
 Sof(C38)=Sof(H38A)=Sof(H38B)=Sof(H38C)=Sof(C39)=Sof(H39A)=Sof(H39B)=Sof(H39C)=
 Sof(C40)=Sof(H40A)=Sof(H40B)=Sof(H40C)=FVAR(2)
 Sof(C29A)=Sof(H29C)=Sof(H29D)=Sof(C30A)=Sof(H30D)=Sof(H30E)=Sof(H30F)=1-FVAR(3)
 Sof(C29)=Sof(H29A)=Sof(H29B)=Sof(C30)=Sof(H30A)=Sof(H30B)=Sof(H30C)=FVAR(3)
 Sof(C48A)=Sof(H48D)=Sof(H48E)=Sof(H48F)=Sof(C49A)=Sof(H49D)=Sof(H49E)=
 Sof(H49F)=Sof(C50A)=Sof(H50D)=Sof(H50E)=Sof(H50F)=1-FVAR(4)
 Sof(C48)=Sof(H48A)=Sof(H48B)=Sof(H48C)=Sof(C49)=Sof(H49A)=Sof(H49B)=Sof(H49C)=
 Sof(C50)=Sof(H50A)=Sof(H50B)=Sof(H50C)=FVAR(4)
 Sof(H59C)=Sof(H59D)=Sof(C60A)=Sof(H60D)=Sof(H60E)=Sof(H60F)=1-FVAR(5)
 Sof(H59A)=Sof(H59B)=Sof(C60)=Sof(H60A)=Sof(H60B)=Sof(H60C)=FVAR(5)
5.a Secondary CH2 refined with riding coordinates:
 C56(H56A,H56B), C26(H26A,H26B), C59(H59A,H59B), C59(H59C,H59D), C29(H29A,
 H29B), C29A(H29C,H29D)
5.b Aromatic/amide H refined with riding coordinates:
 N2(H2), N1(H1), N4(H4), N3(H3), C3(H3A), C1(H1A), C14(H14), C32(H32),
 C16(H16), C44(H44), C46(H46), C34(H34)
5.c Idealised Me refined as rotating group:
 C27(H27A,H27B,H27C), C20(H20A,H20B,H20C), C18(H18A,H18B,H18C), C57(H57A,H57B,
 H57C), C19(H19A,H19B,H19C), C8(H8A,H8B,H8C), C9(H9A,H9B,H9C), C10(H10A,H10B,
 H10C), C38(H38A,H38B,H38C), C39(H39A,H39B,H39C), C40(H40A,H40B,H40C), C30(H30A,
 H30B,H30C), C48(H48A,H48B,H48C), C49(H49A,H49B,H49C), C50(H50A,H50B,H50C),
 C60(H60A,H60B,H60C), C8A(H8AA,H8AB,H8AC), C9A(H9AA,H9AB,H9AC), C10A(H10D,H10E,
 H10F), C38A(H38D,H38E,H38F), C39A(H39D,H39E,H39F), C40A(H40D,H40E,H40F),
 C30A(H30D,H30E,H30F), C48A(H48D,H48E,H48F), C49A(H49D,H49E,H49F), C50A(H50D,
 H50E,H50F), C60A(H60D,H60E,H60F)
;
_atom_sites_solution_hydrogens   geom
_atom_sites_solution_primary     dual
_atom_sites_solution_secondary   ?
loop_
_atom_site_label
_atom_site_type_symbol
_atom_site_fract_x
_atom_site_fract_y
_atom_site_fract_z
_atom_site_U_iso_or_equiv
_atom_site_adp_type
_atom_site_occupancy
_atom_site_site_symmetry_order
_atom_site_calc_flag
_atom_site_refinement_flags_posn
_atom_site_refinement_flags_adp
_atom_site_refinement_flags_occupancy
_atom_site_disorder_assembly
_atom_site_disorder_group
N2 N 0.63026(9) 0.57989(7) 0.28468(8) 0.0243(3) Uani 1 1 d . . . . .
H2 H 0.643695 0.619440 0.296485 0.029 Uiso 1 1 calc R U . . .
O7 O 0.83994(10) 0.67982(8) 0.71278(7) 0.0433(4) Uani 1 1 d . . . . .
N1 N 0.58656(9) 0.65009(7) 0.41674(8) 0.0260(3) Uani 1 1 d . . . . .
H1 H 0.637956 0.632965 0.420257 0.031 Uiso 1 1 calc R U . . .
N4 N 0.76530(9) 0.71687(7) 0.47063(8) 0.0270(3) Uani 1 1 d . . . . .
H4 H 0.736253 0.717242 0.422595 0.032 Uiso 1 1 calc R U . . .
O3 O 0.72895(10) 0.74837(8) 0.68914(8) 0.0484(4) Uani 1 1 d . . . . .
N3 N 0.81561(9) 0.62563(7) 0.35669(8) 0.0276(3) Uani 1 1 d . . . . .
H3 H 0.776151 0.616045 0.379480 0.033 Uiso 1 1 calc R U . . .
O6 O 0.64733(14) 0.37612(7) 0.26484(11) 0.0616(5) Uani 1 1 d . . . . .
O5 O 0.47989(13) 0.43708(9) 0.33633(11) 0.0656(5) Uani 1 1 d . . . . .
O2 O 0.71308(15) 0.41352(8) 0.18474(13) 0.0752(6) Uani 1 1 d . . . . .
C21 C 0.55763(11) 0.54975(8) 0.29363(9) 0.0252(3) Uani 1 1 d . . . . .
C5 C 0.57218(11) 0.70121(8) 0.45728(9) 0.0253(4) Uani 1 1 d . . . . .
C24 C 0.67898(11) 0.54014(8) 0.25491(9) 0.0250(3) Uani 1 1 d . . . . .
C54 C 0.72815(11) 0.72713(8) 0.52710(9) 0.0259(4) Uani 1 1 d . . . . .
C12 C 0.50640(11) 0.63040(8) 0.36967(9) 0.0247(3) Uani 1 1 d . . . . .
C31 C 0.75826(11) 0.56328(8) 0.23820(10) 0.0259(4) Uani 1 1 d . . . . .
C6 C 0.48155(11) 0.71452(8) 0.43690(9) 0.0262(4) Uani 1 1 d . . . . .
C4 C 0.63287(11) 0.73898(9) 0.50898(9) 0.0258(4) Uani 1 1 d . . . . .
C36 C 0.81705(11) 0.60354(9) 0.28730(9) 0.0262(4) Uani 1 1 d . . . . .
C42 C 0.88673(11) 0.66532(9) 0.38411(9) 0.0270(4) Uani 1 1 d . . . . .
C13 C 0.48826(11) 0.58399(8) 0.31438(9) 0.0252(3) Uani 1 1 d . . . . .
C3 C 0.59970(11) 0.79019(9) 0.53777(10) 0.0290(4) Uani 1 1 d . . . . .
H3A H 0.639723 0.816049 0.573447 0.035 Uiso 1 1 calc R U . . .
C1 C 0.45095(11) 0.76669(9) 0.46666(10) 0.0290(4) Uani 1 1 d . . . . .
H1A H 0.389747 0.775517 0.452616 0.035 Uiso 1 1 calc R U . . .
C11 C 0.43885(11) 0.66808(8) 0.38139(10) 0.0266(4) Uani 1 1 d . . . . .
C14 C 0.40005(12) 0.57414(9) 0.27503(10) 0.0287(4) Uani 1 1 d . . . . .
H14 H 0.386254 0.542470 0.237507 0.034 Uiso 1 1 calc R U . . .
C2 C 0.50959(12) 0.80592(9) 0.51684(10) 0.0288(4) Uani 1 1 d . . . . .
C41 C 0.93554(11) 0.66844(9) 0.33217(10) 0.0292(4) Uani 1 1 d . . . . .
C53 C 0.79495(11) 0.72178(9) 0.59404(10) 0.0284(4) Uani 1 1 d . . . . .
C51 C 0.85403(11) 0.70593(9) 0.49904(10) 0.0284(4) Uani 1 1 d . . . . .
C32 C 0.77508(12) 0.54978(9) 0.17061(10) 0.0289(4) Uani 1 1 d . . . . .
H32 H 0.736512 0.522010 0.136431 0.035 Uiso 1 1 calc R U . . .
C43 C 0.91034(11) 0.70112(9) 0.44966(9) 0.0279(4) Uani 1 1 d . . . . .
C22 C 0.56108(12) 0.48868(9) 0.27112(10) 0.0296(4) Uani 1 1 d . . . . .
C16 C 0.35142(11) 0.65642(9) 0.34095(10) 0.0296(4) Uani 1 1 d . . . . .
H16 H 0.305916 0.681355 0.349721 0.036 Uiso 1 1 calc R U . . .
C15 C 0.33050(11) 0.60856(9) 0.28793(10) 0.0297(4) Uani 1 1 d . . . . .
C45 C 1.04044(12) 0.73723(10) 0.41549(10) 0.0326(4) Uani 1 1 d . . . . .
C55 C 0.78359(12) 0.71980(10) 0.66925(10) 0.0308(4) Uani 1 1 d . . . . .
C33 C 0.84657(12) 0.57545(9) 0.15085(10) 0.0317(4) Uani 1 1 d . . . . .
O1 O 0.45648(16) 0.40927(10) 0.21823(12) 0.0839(7) Uani 1 1 d . . . . .
C35 C 0.88937(11) 0.62949(9) 0.26923(10) 0.0290(4) Uani 1 1 d . . . . .
C23 C 0.63730(12) 0.48216(9) 0.24610(10) 0.0294(4) Uani 1 1 d . . . . .
C44 C 0.98762(12) 0.73558(10) 0.46409(10) 0.0314(4) Uani 1 1 d . . . . .
H44 H 1.005797 0.759284 0.509132 0.038 Uiso 1 1 calc R U . . .
C46 C 1.01204(12) 0.70448(10) 0.34841(10) 0.0332(4) Uani 1 1 d . . . . .
H46 H 1.044839 0.706613 0.313422 0.040 Uiso 1 1 calc R U . . .
C52 C 0.87428(11) 0.70794(9) 0.57587(10) 0.0296(4) Uani 1 1 d . . . . .
C34 C 0.90325(12) 0.61567(10) 0.20062(10) 0.0330(4) Uani 1 1 d . . . . .
H34 H 0.951560 0.633850 0.188032 0.040 Uiso 1 1 calc R U . . .
C25 C 0.67014(13) 0.42223(9) 0.22620(12) 0.0363(4) Uani 1 1 d . . . . .
C17 C 0.23402(12) 0.59461(10) 0.24444(11) 0.0374(5) Uani 1 1 d . . . . .
C47 C 1.12881(12) 0.77198(11) 0.43846(11) 0.0391(5) Uani 1 1 d . . . . .
C28 C 0.49450(14) 0.44036(9) 0.27062(13) 0.0399(5) Uani 1 1 d . . . . .
C56 C 0.83788(16) 0.67232(12) 0.78935(11) 0.0474(5) Uani 1 1 d . . . . .
H56A H 0.777478 0.662622 0.790554 0.057 Uiso 1 1 calc R U . . .
H56B H 0.857825 0.711326 0.818276 0.057 Uiso 1 1 calc R U . . .
C26 C 0.6600(2) 0.31191(10) 0.24520(16) 0.0583(7) Uani 1 1 d . . . . .
H26A H 0.720356 0.305759 0.241888 0.070 Uiso 1 1 calc R U . . .
H26B H 0.617626 0.300848 0.196338 0.070 Uiso 1 1 calc R U . . .
C27 C 0.6449(2) 0.27261(12) 0.30592(17) 0.0638(7) Uani 1 1 d . . . . .
H27A H 0.643487 0.228177 0.291767 0.096 Uiso 1 1 calc R U . . .
H27B H 0.588696 0.284184 0.313822 0.096 Uiso 1 1 calc R U . . .
H27C H 0.692594 0.279521 0.352277 0.096 Uiso 1 1 calc R U . . .
C20 C 0.18459(18) 0.65576(15) 0.21364(19) 0.0737(9) Uani 1 1 d . . . . .
H20A H 0.122956 0.646035 0.187644 0.110 Uiso 1 1 calc R U . . .
H20B H 0.211772 0.675461 0.178512 0.110 Uiso 1 1 calc R U . . .
H20C H 0.187604 0.684659 0.255188 0.110 Uiso 1 1 calc R U . . .
C18 C 0.22544(17) 0.55277(19) 0.17684(18) 0.0869(12) Uani 1 1 d . . . . .
H18A H 0.254678 0.512514 0.193312 0.130 Uiso 1 1 calc R U . . .
H18B H 0.253020 0.573378 0.142553 0.130 Uiso 1 1 calc R U . . .
H18C H 0.163084 0.545410 0.151015 0.130 Uiso 1 1 calc R U . . .
C57 C 0.8983(2) 0.61937(16) 0.82141(16) 0.0766(9) Uani 1 1 d . . . . .
H57A H 0.877994 0.581265 0.791897 0.115 Uiso 1 1 calc R U . . .
H57B H 0.898794 0.612176 0.873376 0.115 Uiso 1 1 calc R U . . .
H57C H 0.957764 0.629785 0.820096 0.115 Uiso 1 1 calc R U . . .
C19 C 0.18846(19) 0.56564(19) 0.29742(18) 0.0847(11) Uani 1 1 d . . . . .
H19A H 0.126081 0.559245 0.270858 0.127 Uiso 1 1 calc R U . . .
H19B H 0.194102 0.593877 0.340046 0.127 Uiso 1 1 calc R U . . .
H19C H 0.215799 0.525119 0.315544 0.127 Uiso 1 1 calc R U . . .
O8 O 0.99869(11) 0.64538(9) 0.61431(9) 0.0614(5) Uani 1 1 d . . . . .
C58 C 0.96341(12) 0.69923(11) 0.62848(10) 0.0357(4) Uani 1 1 d . . . . .
O4 O 1.00077(10) 0.73532(9) 0.67608(9) 0.0575(5) Uani 1 1 d . . . . .
C59 C 1.0892(3) 0.6332(2) 0.6571(2) 0.1252(16) Uani 1 1 d . . . . .
H59A H 1.092556 0.621726 0.709226 0.150 Uiso 0.711(6) 1 calc R U P A 1
H59B H 1.125320 0.671355 0.658393 0.150 Uiso 0.711(6) 1 calc R U P A 1
H59C H 1.107975 0.658504 0.703619 0.150 Uiso 0.289(6) 1 calc R U P A 2
H59D H 1.130507 0.639705 0.627154 0.150 Uiso 0.289(6) 1 calc R U P A 2
C37 C 0.85943(13) 0.55952(10) 0.07454(11) 0.0396(5) Uani 1 1 d D . . . .
C7 C 0.47876(13) 0.86567(10) 0.54680(12) 0.0381(5) Uani 1 1 d D . . . .
C8 C 0.3811(2) 0.8729(2) 0.5235(3) 0.0597(16) Uani 0.627(7) 1 d D . P B 1
H8A H 0.365523 0.910911 0.546365 0.090 Uiso 0.627(7) 1 calc R U P B 1
H8B H 0.354633 0.836155 0.539997 0.090 Uiso 0.627(7) 1 calc R U P B 1
H8C H 0.359145 0.876382 0.468813 0.090 Uiso 0.627(7) 1 calc R U P B 1
C9 C 0.5227(5) 0.9205(2) 0.5200(6) 0.110(3) Uani 0.627(7) 1 d D . P B 1
H9A H 0.501759 0.922669 0.465152 0.165 Uiso 0.627(7) 1 calc R U P B 1
H9B H 0.586597 0.914377 0.536220 0.165 Uiso 0.627(7) 1 calc R U P B 1
H9C H 0.508226 0.959669 0.541197 0.165 Uiso 0.627(7) 1 calc R U P B 1
C10 C 0.5113(4) 0.8626(3) 0.6328(2) 0.088(3) Uani 0.627(7) 1 d D . P B 1
H10A H 0.488455 0.898745 0.653715 0.132 Uiso 0.627(7) 1 calc R U P B 1
H10B H 0.575706 0.863456 0.649580 0.132 Uiso 0.627(7) 1 calc R U P B 1
H10C H 0.490482 0.823631 0.649808 0.132 Uiso 0.627(7) 1 calc R U P B 1
C38 C 0.9399(4) 0.5899(4) 0.0619(3) 0.067(2) Uani 0.581(8) 1 d D . P C 1
H38A H 0.944835 0.577284 0.012861 0.100 Uiso 0.581(8) 1 calc R U P C 1
H38B H 0.992479 0.576310 0.101202 0.100 Uiso 0.581(8) 1 calc R U P C 1
H38C H 0.934463 0.635708 0.063576 0.100 Uiso 0.581(8) 1 calc R U P C 1
C39 C 0.8656(5) 0.4889(2) 0.0664(3) 0.074(2) Uani 0.581(8) 1 d D . P C 1
H39A H 0.872868 0.479088 0.017283 0.112 Uiso 0.581(8) 1 calc R U P C 1
H39B H 0.811652 0.469096 0.070684 0.112 Uiso 0.581(8) 1 calc R U P C 1
H39C H 0.916149 0.472784 0.105910 0.112 Uiso 0.581(8) 1 calc R U P C 1
C40 C 0.7787(3) 0.5822(4) 0.0117(2) 0.074(2) Uani 0.581(8) 1 d D . P C 1
H40A H 0.774947 0.628148 0.013385 0.111 Uiso 0.581(8) 1 calc R U P C 1
H40B H 0.725308 0.563703 0.018814 0.111 Uiso 0.581(8) 1 calc R U P C 1
H40C H 0.784434 0.569231 -0.036954 0.111 Uiso 0.581(8) 1 calc R U P C 1
C29 C 0.4367(16) 0.3835(9) 0.3651(14) 0.0717(10) Uani 0.225(12) 1 d . . P D 1
H29A H 0.416785 0.350762 0.326044 0.086 Uiso 0.225(12) 1 calc R U P D 1
H29B H 0.478393 0.364236 0.409801 0.086 Uiso 0.225(12) 1 calc R U P D 1
C30 C 0.3623(16) 0.4104(10) 0.3840(13) 0.0717(10) Uani 0.225(12) 1 d . . P D 1
H30A H 0.321510 0.429018 0.339159 0.108 Uiso 0.225(12) 1 calc R U P D 1
H30B H 0.382987 0.442957 0.422279 0.108 Uiso 0.225(12) 1 calc R U P D 1
H30C H 0.332028 0.377354 0.403491 0.108 Uiso 0.225(12) 1 calc R U P D 1
C48 C 1.1950(4) 0.7322(4) 0.4933(5) 0.0505(6) Uani 0.380(8) 1 d . . P E 1
H48A H 1.253668 0.750569 0.502009 0.076 Uiso 0.380(8) 1 calc R U P E 1
H48B H 1.194361 0.689659 0.473136 0.076 Uiso 0.380(8) 1 calc R U P E 1
H48C H 1.180397 0.730478 0.540708 0.076 Uiso 0.380(8) 1 calc R U P E 1
C49 C 1.1649(6) 0.7888(5) 0.3744(6) 0.0505(6) Uani 0.380(8) 1 d . . P E 1
H49A H 1.215203 0.817116 0.392481 0.076 Uiso 0.380(8) 1 calc R U P E 1
H49B H 1.119031 0.809632 0.334677 0.076 Uiso 0.380(8) 1 calc R U P E 1
H49C H 1.183731 0.750392 0.354435 0.076 Uiso 0.380(8) 1 calc R U P E 1
C50 C 1.1186(5) 0.8364(5) 0.4778(5) 0.0505(6) Uani 0.380(8) 1 d . . P E 1
H50A H 1.101715 0.827906 0.523264 0.076 Uiso 0.380(8) 1 calc R U P E 1
H50B H 1.073113 0.862029 0.443363 0.076 Uiso 0.380(8) 1 calc R U P E 1
H50C H 1.174641 0.859122 0.491051 0.076 Uiso 0.380(8) 1 calc R U P E 1
C60 C 1.1230(4) 0.5800(3) 0.6200(3) 0.1252(16) Uani 0.711(6) 1 d . . P A 1
H60A H 1.090544 0.541495 0.623212 0.188 Uiso 0.711(6) 1 calc R U P A 1
H60B H 1.185706 0.573542 0.645353 0.188 Uiso 0.711(6) 1 calc R U P A 1
H60C H 1.114817 0.590363 0.567224 0.188 Uiso 0.711(6) 1 calc R U P A 1
C8A C 0.4142(7) 0.9023(4) 0.4803(5) 0.081(4) Uani 0.373(7) 1 d D . P B 2
H8AA H 0.362657 0.876122 0.457253 0.122 Uiso 0.373(7) 1 calc R U P B 2
H8AB H 0.444106 0.912598 0.442814 0.122 Uiso 0.373(7) 1 calc R U P B 2
H8AC H 0.395338 0.941219 0.499155 0.122 Uiso 0.373(7) 1 calc R U P B 2
C9A C 0.5491(4) 0.9118(4) 0.5839(5) 0.056(2) Uani 0.373(7) 1 d D . P B 2
H9AA H 0.582868 0.922764 0.549462 0.084 Uiso 0.373(7) 1 calc R U P B 2
H9AB H 0.588327 0.892986 0.629395 0.084 Uiso 0.373(7) 1 calc R U P B 2
H9AC H 0.522078 0.949767 0.597026 0.084 Uiso 0.373(7) 1 calc R U P B 2
C10A C 0.4250(8) 0.8471(4) 0.5994(6) 0.092(5) Uani 0.373(7) 1 d D . P B 2
H10D H 0.387054 0.882191 0.603956 0.138 Uiso 0.373(7) 1 calc R U P B 2
H10E H 0.464900 0.836772 0.648901 0.138 Uiso 0.373(7) 1 calc R U P B 2
H10F H 0.388658 0.810347 0.578979 0.138 Uiso 0.373(7) 1 calc R U P B 2
C38A C 0.9507(5) 0.5285(8) 0.0903(5) 0.126(7) Uani 0.419(8) 1 d D . P C 2
H38D H 0.959321 0.514280 0.043060 0.189 Uiso 0.419(8) 1 calc R U P C 2
H38E H 0.954518 0.492498 0.123781 0.189 Uiso 0.419(8) 1 calc R U P C 2
H38F H 0.996386 0.559201 0.114106 0.189 Uiso 0.419(8) 1 calc R U P C 2
C39A C 0.7924(5) 0.5134(5) 0.0296(4) 0.077(3) Uani 0.419(8) 1 d D . P C 2
H39D H 0.804354 0.504758 -0.018040 0.116 Uiso 0.419(8) 1 calc R U P C 2
H39E H 0.733391 0.531358 0.019696 0.116 Uiso 0.419(8) 1 calc R U P C 2
H39F H 0.796019 0.474224 0.057888 0.116 Uiso 0.419(8) 1 calc R U P C 2
C40A C 0.8551(12) 0.6216(4) 0.0322(5) 0.136(7) Uani 0.419(8) 1 d D . P C 2
H40D H 0.905336 0.647970 0.058153 0.205 Uiso 0.419(8) 1 calc R U P C 2
H40E H 0.800332 0.643473 0.030296 0.205 Uiso 0.419(8) 1 calc R U P C 2
H40F H 0.856971 0.613044 -0.018849 0.205 Uiso 0.419(8) 1 calc R U P C 2
C29A C 0.4026(5) 0.4003(3) 0.3387(4) 0.0717(10) Uani 0.775(12) 1 d . . P D 2
H29C H 0.416796 0.354897 0.343753 0.086 Uiso 0.775(12) 1 calc R U P D 2
H29D H 0.353404 0.406887 0.292426 0.086 Uiso 0.775(12) 1 calc R U P D 2
C30A C 0.3791(4) 0.4234(3) 0.4047(4) 0.0717(10) Uani 0.775(12) 1 d . . P D 2
H30D H 0.362369 0.467838 0.397484 0.108 Uiso 0.775(12) 1 calc R U P D 2
H30E H 0.429788 0.418941 0.449400 0.108 Uiso 0.775(12) 1 calc R U P D 2
H30F H 0.329693 0.398920 0.411012 0.108 Uiso 0.775(12) 1 calc R U P D 2
C48A C 1.2004(3) 0.7196(2) 0.4673(3) 0.0505(6) Uani 0.620(8) 1 d . . P E 2
H48D H 1.258730 0.739081 0.484105 0.076 Uiso 0.620(8) 1 calc R U P E 2
H48E H 1.198276 0.690055 0.426518 0.076 Uiso 0.620(8) 1 calc R U P E 2
H48F H 1.188862 0.697033 0.509131 0.076 Uiso 0.620(8) 1 calc R U P E 2
C49A C 1.1467(3) 0.8038(3) 0.3706(3) 0.0505(6) Uani 0.620(8) 1 d . . P E 2
H49D H 1.204628 0.823993 0.386301 0.076 Uiso 0.620(8) 1 calc R U P E 2
H49E H 1.101449 0.835532 0.350033 0.076 Uiso 0.620(8) 1 calc R U P E 2
H49F H 1.145610 0.772139 0.332212 0.076 Uiso 0.620(8) 1 calc R U P E 2
C50A C 1.1360(3) 0.8197(3) 0.4997(3) 0.0505(6) Uani 0.620(8) 1 d . . P E 2
H50D H 1.134578 0.798103 0.545672 0.076 Uiso 0.620(8) 1 calc R U P E 2
H50E H 1.086711 0.849195 0.484311 0.076 Uiso 0.620(8) 1 calc R U P E 2
H50F H 1.191509 0.842729 0.508874 0.076 Uiso 0.620(8) 1 calc R U P E 2
C60A C 1.0759(9) 0.5558(8) 0.6743(9) 0.1252(16) Uani 0.289(6) 1 d . . P A 2
H60D H 1.046803 0.552068 0.713648 0.188 Uiso 0.289(6) 1 calc R U P A 2
H60E H 1.133536 0.535317 0.690809 0.188 Uiso 0.289(6) 1 calc R U P A 2
H60F H 1.039744 0.535601 0.628464 0.188 Uiso 0.289(6) 1 calc R U P A 2

loop_
_atom_site_aniso_label
_atom_site_aniso_U_11
_atom_site_aniso_U_22
_atom_site_aniso_U_33
_atom_site_aniso_U_23
_atom_site_aniso_U_13
_atom_site_aniso_U_12
N2 0.0224(7) 0.0258(7) 0.0265(7) -0.0017(6) 0.0100(6) -0.0015(6)
O7 0.0463(9) 0.0615(10) 0.0240(7) 0.0039(6) 0.0133(6) 0.0105(7)
N1 0.0205(7) 0.0330(8) 0.0258(7) -0.0040(6) 0.0091(6) -0.0004(6)
N4 0.0194(7) 0.0432(9) 0.0183(7) -0.0036(6) 0.0054(5) -0.0017(6)
O3 0.0433(8) 0.0798(11) 0.0268(7) -0.0015(7) 0.0179(6) 0.0166(8)
N3 0.0222(7) 0.0412(9) 0.0217(7) -0.0041(6) 0.0101(6) -0.0039(6)
O6 0.0983(14) 0.0294(8) 0.0772(12) -0.0007(8) 0.0568(11) 0.0077(8)
O5 0.0888(14) 0.0610(11) 0.0647(11) -0.0178(9) 0.0499(11) -0.0412(10)
O2 0.1058(16) 0.0421(9) 0.1114(16) -0.0103(10) 0.0845(14) 0.0030(10)
C21 0.0235(8) 0.0285(9) 0.0247(8) -0.0008(7) 0.0088(7) -0.0027(7)
C5 0.0222(8) 0.0341(9) 0.0216(8) -0.0026(7) 0.0095(7) -0.0016(7)
C24 0.0229(8) 0.0307(9) 0.0212(8) -0.0010(7) 0.0064(7) 0.0017(7)
C54 0.0224(8) 0.0362(9) 0.0212(8) -0.0055(7) 0.0098(7) -0.0036(7)
C12 0.0210(8) 0.0309(9) 0.0244(8) -0.0001(7) 0.0099(7) -0.0030(7)
C31 0.0231(8) 0.0317(9) 0.0238(8) -0.0002(7) 0.0083(7) 0.0025(7)
C6 0.0219(8) 0.0331(9) 0.0250(8) -0.0033(7) 0.0090(7) -0.0021(7)
C4 0.0211(8) 0.0365(9) 0.0210(8) -0.0029(7) 0.0080(7) -0.0015(7)
C36 0.0224(8) 0.0351(9) 0.0228(8) -0.0007(7) 0.0093(7) 0.0024(7)
C42 0.0188(8) 0.0398(10) 0.0230(8) -0.0014(7) 0.0072(6) -0.0015(7)
C13 0.0238(8) 0.0272(8) 0.0264(8) -0.0007(7) 0.0104(7) -0.0026(7)
C3 0.0235(9) 0.0403(10) 0.0234(8) -0.0063(7) 0.0072(7) -0.0045(7)
C1 0.0202(8) 0.0394(10) 0.0275(9) -0.0055(7) 0.0075(7) -0.0003(7)
C11 0.0233(8) 0.0327(9) 0.0251(8) -0.0038(7) 0.0092(7) -0.0026(7)
C14 0.0271(9) 0.0322(9) 0.0288(9) -0.0061(7) 0.0111(7) -0.0063(7)
C2 0.0244(9) 0.0365(10) 0.0266(9) -0.0052(7) 0.0093(7) -0.0014(7)
C41 0.0223(8) 0.0436(10) 0.0237(8) -0.0046(7) 0.0095(7) -0.0008(7)
C53 0.0221(8) 0.0410(10) 0.0236(8) -0.0044(7) 0.0090(7) -0.0011(7)
C51 0.0198(8) 0.0425(10) 0.0243(8) -0.0048(7) 0.0086(7) -0.0025(7)
C32 0.0262(9) 0.0357(10) 0.0258(9) -0.0063(7) 0.0092(7) -0.0007(7)
C43 0.0201(8) 0.0431(10) 0.0211(8) -0.0027(7) 0.0068(7) -0.0011(7)
C22 0.0305(9) 0.0299(9) 0.0304(9) -0.0042(7) 0.0120(7) -0.0036(7)
C16 0.0211(8) 0.0375(10) 0.0318(9) -0.0051(8) 0.0102(7) -0.0017(7)
C15 0.0223(9) 0.0370(10) 0.0305(9) -0.0044(8) 0.0088(7) -0.0050(7)
C45 0.0201(9) 0.0491(11) 0.0300(9) -0.0061(8) 0.0097(7) -0.0040(8)
C55 0.0236(9) 0.0469(11) 0.0225(8) -0.0053(8) 0.0077(7) -0.0031(8)
C33 0.0287(9) 0.0436(11) 0.0251(9) -0.0048(8) 0.0114(7) 0.0003(8)
O1 0.1045(17) 0.0803(14) 0.0745(13) -0.0351(11) 0.0380(12) -0.0617(13)
C35 0.0225(8) 0.0407(10) 0.0252(8) -0.0032(7) 0.0091(7) -0.0009(7)
C23 0.0307(9) 0.0313(9) 0.0277(9) -0.0044(7) 0.0110(7) -0.0019(7)
C44 0.0228(9) 0.0477(11) 0.0240(8) -0.0066(8) 0.0072(7) -0.0025(8)
C46 0.0230(9) 0.0519(12) 0.0284(9) -0.0060(8) 0.0132(7) -0.0044(8)
C52 0.0211(8) 0.0461(11) 0.0220(8) -0.0054(8) 0.0071(7) -0.0021(7)
C34 0.0255(9) 0.0482(11) 0.0287(9) -0.0057(8) 0.0133(7) -0.0044(8)
C25 0.0374(11) 0.0333(10) 0.0406(11) -0.0079(8) 0.0150(9) -0.0007(8)
C17 0.0230(9) 0.0502(12) 0.0369(10) -0.0122(9) 0.0058(8) -0.0076(8)
C47 0.0241(9) 0.0592(13) 0.0362(10) -0.0118(9) 0.0124(8) -0.0110(9)
C28 0.0439(12) 0.0303(10) 0.0524(13) -0.0105(9) 0.0250(10) -0.0080(9)
C56 0.0541(14) 0.0665(15) 0.0230(9) 0.0043(10) 0.0137(9) -0.0016(11)
C26 0.0804(18) 0.0287(11) 0.0722(17) -0.0089(11) 0.0324(15) 0.0061(11)
C27 0.0752(19) 0.0387(13) 0.0756(19) 0.0010(12) 0.0192(15) 0.0047(12)
C20 0.0418(14) 0.0730(19) 0.085(2) -0.0110(16) -0.0145(14) 0.0015(13)
C18 0.0324(13) 0.137(3) 0.081(2) -0.068(2) 0.0004(13) -0.0026(16)
C57 0.089(2) 0.088(2) 0.0505(16) 0.0223(15) 0.0169(15) 0.0121(18)
C19 0.0449(15) 0.136(3) 0.0676(19) 0.0136(19) 0.0082(14) -0.0418(18)
O8 0.0446(9) 0.0795(12) 0.0471(9) -0.0140(9) -0.0066(7) 0.0245(9)
C58 0.0239(9) 0.0594(13) 0.0231(9) -0.0043(9) 0.0060(7) 0.0009(9)
O4 0.0383(9) 0.0775(12) 0.0446(9) -0.0197(8) -0.0065(7) -0.0005(8)
C59 0.077(2) 0.171(3) 0.095(2) -0.037(2) -0.0231(16) 0.078(2)
C37 0.0366(11) 0.0573(13) 0.0304(10) -0.0120(9) 0.0186(9) -0.0081(9)
C7 0.0310(10) 0.0398(11) 0.0432(11) -0.0141(9) 0.0104(9) -0.0003(8)
C8 0.036(2) 0.068(3) 0.068(3) -0.038(3) 0.0045(19) 0.0144(19)
C9 0.106(5) 0.035(2) 0.221(10) -0.005(4) 0.098(7) 0.000(3)
C10 0.078(4) 0.128(5) 0.044(2) -0.046(3) -0.004(2) 0.049(4)
C38 0.067(3) 0.108(5) 0.042(3) -0.030(3) 0.040(3) -0.032(3)
C39 0.115(6) 0.064(3) 0.067(3) -0.020(3) 0.061(4) 0.000(3)
C40 0.057(3) 0.140(7) 0.026(2) 0.000(3) 0.015(2) 0.020(3)
C29 0.087(3) 0.061(2) 0.087(3) -0.0131(13) 0.058(2) -0.0335(14)
C30 0.087(3) 0.061(2) 0.087(3) -0.0131(13) 0.058(2) -0.0335(14)
C48 0.0316(11) 0.0746(18) 0.0467(13) -0.0130(11) 0.0137(10) -0.0124(10)
C49 0.0316(11) 0.0746(18) 0.0467(13) -0.0130(11) 0.0137(10) -0.0124(10)
C50 0.0316(11) 0.0746(18) 0.0467(13) -0.0130(11) 0.0137(10) -0.0124(10)
C60 0.077(2) 0.171(3) 0.095(2) -0.037(2) -0.0231(16) 0.078(2)
C8A 0.074(6) 0.045(4) 0.098(7) -0.024(4) -0.016(5) 0.018(4)
C9A 0.039(4) 0.049(4) 0.072(5) -0.027(4) 0.005(4) -0.001(3)
C10A 0.119(10) 0.069(5) 0.127(10) -0.042(6) 0.097(9) -0.013(5)
C38A 0.059(5) 0.236(17) 0.086(6) -0.089(9) 0.026(4) 0.026(7)
C39A 0.074(5) 0.124(8) 0.042(4) -0.041(5) 0.031(4) -0.024(5)
C40A 0.30(2) 0.092(7) 0.054(5) -0.010(5) 0.101(10) -0.022(9)
C29A 0.087(3) 0.061(2) 0.087(3) -0.0131(13) 0.058(2) -0.0335(14)
C30A 0.087(3) 0.061(2) 0.087(3) -0.0131(13) 0.058(2) -0.0335(14)
C48A 0.0316(11) 0.0746(18) 0.0467(13) -0.0130(11) 0.0137(10) -0.0124(10)
C49A 0.0316(11) 0.0746(18) 0.0467(13) -0.0130(11) 0.0137(10) -0.0124(10)
C50A 0.0316(11) 0.0746(18) 0.0467(13) -0.0130(11) 0.0137(10) -0.0124(10)
C60A 0.077(2) 0.171(3) 0.095(2) -0.037(2) -0.0231(16) 0.078(2)

_geom_special_details            
;
 All esds (except the esd in the dihedral angle between two l.s. planes)
 are estimated using the full covariance matrix.  The cell esds are taken
 into account individually in the estimation of esds in distances, angles
 and torsion angles; correlations between esds in cell parameters are only
 used when they are defined by crystal symmetry.  An approximate (isotropic)
 treatment of cell esds is used for estimating esds involving l.s. planes.
;
loop_
_geom_bond_atom_site_label_1
_geom_bond_atom_site_label_2
_geom_bond_distance
_geom_bond_site_symmetry_2
_geom_bond_publ_flag
N2 H2 0.8800 . ?
N2 C21 1.374(2) . ?
N2 C24 1.371(2) . ?
O7 C55 1.326(2) . ?
O7 C56 1.449(2) . ?
N1 H1 0.8800 . ?
N1 C5 1.382(2) . ?
N1 C12 1.384(2) . ?
N4 H4 0.8800 . ?
N4 C54 1.370(2) . ?
N4 C51 1.374(2) . ?
O3 C55 1.206(2) . ?
N3 H3 0.8800 . ?
N3 C36 1.385(2) . ?
N3 C42 1.384(2) . ?
O6 C25 1.330(3) . ?
O6 C26 1.444(3) . ?
O5 C28 1.316(3) . ?
O5 C29 1.509(16) . ?
O5 C29A 1.470(5) . ?
O2 C25 1.188(3) . ?
C21 C13 1.467(2) . ?
C21 C22 1.371(3) . ?
C5 C6 1.408(2) . ?
C5 C4 1.401(2) . ?
C24 C31 1.471(2) . ?
C24 C23 1.387(2) . ?
C54 C4 1.475(2) . ?
C54 C53 1.387(2) . ?
C12 C13 1.396(2) . ?
C12 C11 1.409(2) . ?
C31 C36 1.395(2) . ?
C31 C32 1.395(2) . ?
C6 C1 1.392(2) . ?
C6 C11 1.448(2) . ?
C4 C3 1.386(2) . ?
C36 C35 1.404(2) . ?
C42 C41 1.411(2) . ?
C42 C43 1.396(2) . ?
C13 C14 1.396(2) . ?
C3 H3A 0.9500 . ?
C3 C2 1.411(2) . ?
C1 H1A 0.9500 . ?
C1 C2 1.390(3) . ?
C11 C16 1.396(2) . ?
C14 H14 0.9500 . ?
C14 C15 1.406(3) . ?
C2 C7 1.527(3) . ?
C41 C35 1.449(2) . ?
C41 C46 1.395(3) . ?
C53 C55 1.468(2) . ?
C53 C52 1.431(2) . ?
C51 C43 1.467(2) . ?
C51 C52 1.376(2) . ?
C32 H32 0.9500 . ?
C32 C33 1.406(3) . ?
C43 C44 1.388(3) . ?
C22 C23 1.429(3) . ?
C22 C28 1.474(3) . ?
C16 H16 0.9500 . ?
C16 C15 1.391(3) . ?
C15 C17 1.540(2) . ?
C45 C44 1.407(2) . ?
C45 C46 1.388(3) . ?
C45 C47 1.534(3) . ?
C33 C34 1.384(3) . ?
C33 C37 1.536(2) . ?
O1 C28 1.189(3) . ?
C35 C34 1.394(2) . ?
C23 C25 1.467(3) . ?
C44 H44 0.9500 . ?
C46 H46 0.9500 . ?
C52 C58 1.481(3) . ?
C34 H34 0.9500 . ?
C17 C20 1.541(4) . ?
C17 C18 1.518(3) . ?
C17 C19 1.519(3) . ?
C47 C48 1.496(8) . ?
C47 C49 1.515(10) . ?
C47 C50 1.586(9) . ?
C47 C48A 1.571(5) . ?
C47 C49A 1.536(6) . ?
C47 C50A 1.507(5) . ?
C56 H56A 0.9900 . ?
C56 H56B 0.9900 . ?
C56 C57 1.487(4) . ?
C26 H26A 0.9900 . ?
C26 H26B 0.9900 . ?
C26 C27 1.484(4) . ?
C27 H27A 0.9800 . ?
C27 H27B 0.9800 . ?
C27 H27C 0.9800 . ?
C20 H20A 0.9800 . ?
C20 H20B 0.9800 . ?
C20 H20C 0.9800 . ?
C18 H18A 0.9800 . ?
C18 H18B 0.9800 . ?
C18 H18C 0.9800 . ?
C57 H57A 0.9800 . ?
C57 H57B 0.9800 . ?
C57 H57C 0.9800 . ?
C19 H19A 0.9800 . ?
C19 H19B 0.9800 . ?
C19 H19C 0.9800 . ?
O8 C58 1.336(3) . ?
O8 C59 1.450(3) . ?
C58 O4 1.192(2) . ?
C59 H59A 0.9900 . ?
C59 H59B 0.9900 . ?
C59 H59C 0.9900 . ?
C59 H59D 0.9900 . ?
C59 C60 1.508(6) . ?
C59 C60A 1.70(2) . ?
C37 C38 1.513(4) . ?
C37 C39 1.517(5) . ?
C37 C40 1.541(5) . ?
C37 C38A 1.543(7) . ?
C37 C39A 1.509(6) . ?
C37 C40A 1.530(7) . ?
C7 C8 1.493(4) . ?
C7 C9 1.518(5) . ?
C7 C10 1.536(4) . ?
C7 C8A 1.568(7) . ?
C7 C9A 1.496(6) . ?
C7 C10A 1.532(6) . ?
C8 H8A 0.9800 . ?
C8 H8B 0.9800 . ?
C8 H8C 0.9800 . ?
C9 H9A 0.9800 . ?
C9 H9B 0.9800 . ?
C9 H9C 0.9800 . ?
C10 H10A 0.9800 . ?
C10 H10B 0.9800 . ?
C10 H10C 0.9800 . ?
C38 H38A 0.9800 . ?
C38 H38B 0.9800 . ?
C38 H38C 0.9800 . ?
C39 H39A 0.9800 . ?
C39 H39B 0.9800 . ?
C39 H39C 0.9800 . ?
C40 H40A 0.9800 . ?
C40 H40B 0.9800 . ?
C40 H40C 0.9800 . ?
C29 H29A 0.9900 . ?
C29 H29B 0.9900 . ?
C29 C30 1.45(3) . ?
C30 H30A 0.9800 . ?
C30 H30B 0.9800 . ?
C30 H30C 0.9800 . ?
C48 H48A 0.9800 . ?
C48 H48B 0.9800 . ?
C48 H48C 0.9800 . ?
C49 H49A 0.9800 . ?
C49 H49B 0.9800 . ?
C49 H49C 0.9800 . ?
C50 H50A 0.9800 . ?
C50 H50B 0.9800 . ?
C50 H50C 0.9800 . ?
C60 H60A 0.9800 . ?
C60 H60B 0.9800 . ?
C60 H60C 0.9800 . ?
C8A H8AA 0.9800 . ?
C8A H8AB 0.9800 . ?
C8A H8AC 0.9800 . ?
C9A H9AA 0.9800 . ?
C9A H9AB 0.9800 . ?
C9A H9AC 0.9800 . ?
C10A H10D 0.9800 . ?
C10A H10E 0.9800 . ?
C10A H10F 0.9800 . ?
C38A H38D 0.9800 . ?
C38A H38E 0.9800 . ?
C38A H38F 0.9800 . ?
C39A H39D 0.9800 . ?
C39A H39E 0.9800 . ?
C39A H39F 0.9800 . ?
C40A H40D 0.9800 . ?
C40A H40E 0.9800 . ?
C40A H40F 0.9800 . ?
C29A H29C 0.9900 . ?
C29A H29D 0.9900 . ?
C29A C30A 1.474(7) . ?
C30A H30D 0.9800 . ?
C30A H30E 0.9800 . ?
C30A H30F 0.9800 . ?
C48A H48D 0.9800 . ?
C48A H48E 0.9800 . ?
C48A H48F 0.9800 . ?
C49A H49D 0.9800 . ?
C49A H49E 0.9800 . ?
C49A H49F 0.9800 . ?
C50A H50D 0.9800 . ?
C50A H50E 0.9800 . ?
C50A H50F 0.9800 . ?
C60A H60D 0.9800 . ?
C60A H60E 0.9800 . ?
C60A H60F 0.9800 . ?

loop_
_geom_angle_atom_site_label_1
_geom_angle_atom_site_label_2
_geom_angle_atom_site_label_3
_geom_angle
_geom_angle_site_symmetry_1
_geom_angle_site_symmetry_3
_geom_angle_publ_flag
C21 N2 H2 124.5 . . ?
C24 N2 H2 124.5 . . ?
C24 N2 C21 110.98(14) . . ?
C55 O7 C56 117.91(16) . . ?
C5 N1 H1 125.8 . . ?
C5 N1 C12 108.40(14) . . ?
C12 N1 H1 125.8 . . ?
C54 N4 H4 124.5 . . ?
C54 N4 C51 110.92(14) . . ?
C51 N4 H4 124.5 . . ?
C36 N3 H3 125.8 . . ?
C42 N3 H3 125.8 . . ?
C42 N3 C36 108.43(14) . . ?
C25 O6 C26 118.64(18) . . ?
C28 O5 C29 126.5(7) . . ?
C28 O5 C29A 115.8(3) . . ?
N2 C21 C13 121.73(15) . . ?
C22 C21 N2 107.08(15) . . ?
C22 C21 C13 130.72(16) . . ?
N1 C5 C6 109.39(15) . . ?
N1 C5 C4 129.58(15) . . ?
C4 C5 C6 120.97(16) . . ?
N2 C24 C31 120.18(15) . . ?
N2 C24 C23 106.78(15) . . ?
C23 C24 C31 133.04(16) . . ?
N4 C54 C4 119.89(15) . . ?
N4 C54 C53 106.91(14) . . ?
C53 C54 C4 133.18(15) . . ?
N1 C12 C13 129.43(15) . . ?
N1 C12 C11 109.40(15) . . ?
C13 C12 C11 121.07(15) . . ?
C36 C31 C24 121.17(15) . . ?
C36 C31 C32 116.81(16) . . ?
C32 C31 C24 121.87(16) . . ?
C5 C6 C11 106.48(15) . . ?
C1 C6 C5 120.23(16) . . ?
C1 C6 C11 133.17(16) . . ?
C5 C4 C54 120.92(15) . . ?
C3 C4 C5 117.00(16) . . ?
C3 C4 C54 121.91(16) . . ?
N3 C36 C31 129.11(16) . . ?
N3 C36 C35 109.39(15) . . ?
C31 C36 C35 121.48(15) . . ?
N3 C42 C41 109.27(15) . . ?
N3 C42 C43 129.58(15) . . ?
C43 C42 C41 121.09(16) . . ?
C12 C13 C21 122.59(15) . . ?
C14 C13 C21 120.34(15) . . ?
C14 C13 C12 116.92(16) . . ?
C4 C3 H3A 118.3 . . ?
C4 C3 C2 123.43(16) . . ?
C2 C3 H3A 118.3 . . ?
C6 C1 H1A 119.9 . . ?
C2 C1 C6 120.24(16) . . ?
C2 C1 H1A 119.9 . . ?
C12 C11 C6 106.29(15) . . ?
C16 C11 C12 119.97(16) . . ?
C16 C11 C6 133.73(16) . . ?
C13 C14 H14 118.2 . . ?
C13 C14 C15 123.52(16) . . ?
C15 C14 H14 118.2 . . ?
C3 C2 C7 120.39(16) . . ?
C1 C2 C3 118.07(16) . . ?
C1 C2 C7 121.51(16) . . ?
C42 C41 C35 106.28(15) . . ?
C46 C41 C42 119.88(16) . . ?
C46 C41 C35 133.83(16) . . ?
C54 C53 C55 125.94(15) . . ?
C54 C53 C52 107.38(15) . . ?
C52 C53 C55 125.90(16) . . ?
N4 C51 C43 121.18(15) . . ?
N4 C51 C52 107.22(14) . . ?
C52 C51 C43 131.24(16) . . ?
C31 C32 H32 118.6 . . ?
C31 C32 C33 122.90(17) . . ?
C33 C32 H32 118.6 . . ?
C42 C43 C51 122.20(16) . . ?
C44 C43 C42 116.92(15) . . ?
C44 C43 C51 120.77(16) . . ?
C21 C22 C23 107.86(16) . . ?
C21 C22 C28 124.67(16) . . ?
C23 C22 C28 127.43(16) . . ?
C11 C16 H16 119.8 . . ?
C15 C16 C11 120.45(16) . . ?
C15 C16 H16 119.8 . . ?
C14 C15 C17 121.49(16) . . ?
C16 C15 C14 117.89(16) . . ?
C16 C15 C17 120.62(16) . . ?
C44 C45 C47 120.27(16) . . ?
C46 C45 C44 118.16(17) . . ?
C46 C45 C47 121.51(16) . . ?
O7 C55 C53 110.69(15) . . ?
O3 C55 O7 123.58(17) . . ?
O3 C55 C53 125.68(18) . . ?
C32 C33 C37 119.80(16) . . ?
C34 C33 C32 118.79(16) . . ?
C34 C33 C37 121.39(16) . . ?
C36 C35 C41 106.59(15) . . ?
C34 C35 C36 120.05(16) . . ?
C34 C35 C41 133.35(17) . . ?
C24 C23 C22 107.28(15) . . ?
C24 C23 C25 127.54(17) . . ?
C22 C23 C25 124.57(17) . . ?
C43 C44 C45 123.45(17) . . ?
C43 C44 H44 118.3 . . ?
C45 C44 H44 118.3 . . ?
C41 C46 H46 119.9 . . ?
C45 C46 C41 120.26(16) . . ?
C45 C46 H46 119.9 . . ?
C53 C52 C58 127.46(16) . . ?
C51 C52 C53 107.55(15) . . ?
C51 C52 C58 124.96(16) . . ?
C33 C34 C35 119.95(17) . . ?
C33 C34 H34 120.0 . . ?
C35 C34 H34 120.0 . . ?
O6 C25 C23 109.21(16) . . ?
O2 C25 O6 122.66(19) . . ?
O2 C25 C23 128.1(2) . . ?
C15 C17 C20 110.76(18) . . ?
C18 C17 C15 112.55(17) . . ?
C18 C17 C20 105.9(2) . . ?
C18 C17 C19 111.1(3) . . ?
C19 C17 C15 109.12(18) . . ?
C19 C17 C20 107.2(2) . . ?
C45 C47 C50 109.6(3) . . ?
C45 C47 C48A 105.5(2) . . ?
C45 C47 C49A 111.1(2) . . ?
C48 C47 C45 108.8(3) . . ?
C48 C47 C49 108.6(4) . . ?
C48 C47 C50 108.6(4) . . ?
C49 C47 C45 115.0(4) . . ?
C49 C47 C50 106.1(5) . . ?
C49A C47 C48A 107.6(3) . . ?
C50A C47 C45 113.3(2) . . ?
C50A C47 C48A 109.4(3) . . ?
C50A C47 C49A 109.8(3) . . ?
O5 C28 C22 110.79(17) . . ?
O1 C28 O5 123.4(2) . . ?
O1 C28 C22 125.7(2) . . ?
O7 C56 H56A 110.5 . . ?
O7 C56 H56B 110.5 . . ?
O7 C56 C57 106.3(2) . . ?
H56A C56 H56B 108.7 . . ?
C57 C56 H56A 110.5 . . ?
C57 C56 H56B 110.5 . . ?
O6 C26 H26A 110.6 . . ?
O6 C26 H26B 110.6 . . ?
O6 C26 C27 105.8(2) . . ?
H26A C26 H26B 108.7 . . ?
C27 C26 H26A 110.6 . . ?
C27 C26 H26B 110.6 . . ?
C26 C27 H27A 109.5 . . ?
C26 C27 H27B 109.5 . . ?
C26 C27 H27C 109.5 . . ?
H27A C27 H27B 109.5 . . ?
H27A C27 H27C 109.5 . . ?
H27B C27 H27C 109.5 . . ?
C17 C20 H20A 109.5 . . ?
C17 C20 H20B 109.5 . . ?
C17 C20 H20C 109.5 . . ?
H20A C20 H20B 109.5 . . ?
H20A C20 H20C 109.5 . . ?
H20B C20 H20C 109.5 . . ?
C17 C18 H18A 109.5 . . ?
C17 C18 H18B 109.5 . . ?
C17 C18 H18C 109.5 . . ?
H18A C18 H18B 109.5 . . ?
H18A C18 H18C 109.5 . . ?
H18B C18 H18C 109.5 . . ?
C56 C57 H57A 109.5 . . ?
C56 C57 H57B 109.5 . . ?
C56 C57 H57C 109.5 . . ?
H57A C57 H57B 109.5 . . ?
H57A C57 H57C 109.5 . . ?
H57B C57 H57C 109.5 . . ?
C17 C19 H19A 109.5 . . ?
C17 C19 H19B 109.5 . . ?
C17 C19 H19C 109.5 . . ?
H19A C19 H19B 109.5 . . ?
H19A C19 H19C 109.5 . . ?
H19B C19 H19C 109.5 . . ?
C58 O8 C59 116.8(2) . . ?
O8 C58 C52 110.63(17) . . ?
O4 C58 C52 125.8(2) . . ?
O4 C58 O8 123.59(19) . . ?
O8 C59 H59A 110.1 . . ?
O8 C59 H59B 110.1 . . ?
O8 C59 H59C 112.4 . . ?
O8 C59 H59D 112.4 . . ?
O8 C59 C60 108.2(3) . . ?
O8 C59 C60A 96.8(5) . . ?
H59A C59 H59B 108.4 . . ?
H59C C59 H59D 110.0 . . ?
C60 C59 H59A 110.1 . . ?
C60 C59 H59B 110.1 . . ?
C60A C59 H59C 112.4 . . ?
C60A C59 H59D 112.4 . . ?
C33 C37 C40 109.2(2) . . ?
C33 C37 C38A 107.0(4) . . ?
C38 C37 C33 113.6(2) . . ?
C38 C37 C39 109.0(4) . . ?
C38 C37 C40 107.6(4) . . ?
C39 C37 C33 110.0(2) . . ?
C39 C37 C40 107.3(4) . . ?
C39A C37 C33 113.2(3) . . ?
C39A C37 C38A 107.5(6) . . ?
C39A C37 C40A 110.9(7) . . ?
C40A C37 C33 106.9(3) . . ?
C40A C37 C38A 111.3(9) . . ?
C2 C7 C10 107.6(2) . . ?
C2 C7 C8A 109.3(3) . . ?
C2 C7 C10A 108.7(3) . . ?
C8 C7 C2 113.5(2) . . ?
C8 C7 C9 111.5(4) . . ?
C8 C7 C10 108.1(3) . . ?
C9 C7 C2 106.8(3) . . ?
C9 C7 C10 109.3(5) . . ?
C9A C7 C2 116.0(3) . . ?
C9A C7 C8A 105.5(5) . . ?
C9A C7 C10A 110.8(6) . . ?
C10A C7 C8A 106.1(7) . . ?
C7 C8 H8A 109.5 . . ?
C7 C8 H8B 109.5 . . ?
C7 C8 H8C 109.5 . . ?
H8A C8 H8B 109.5 . . ?
H8A C8 H8C 109.5 . . ?
H8B C8 H8C 109.5 . . ?
C7 C9 H9A 109.5 . . ?
C7 C9 H9B 109.5 . . ?
C7 C9 H9C 109.5 . . ?
H9A C9 H9B 109.5 . . ?
H9A C9 H9C 109.5 . . ?
H9B C9 H9C 109.5 . . ?
C7 C10 H10A 109.5 . . ?
C7 C10 H10B 109.5 . . ?
C7 C10 H10C 109.5 . . ?
H10A C10 H10B 109.5 . . ?
H10A C10 H10C 109.5 . . ?
H10B C10 H10C 109.5 . . ?
C37 C38 H38A 109.5 . . ?
C37 C38 H38B 109.5 . . ?
C37 C38 H38C 109.5 . . ?
H38A C38 H38B 109.5 . . ?
H38A C38 H38C 109.5 . . ?
H38B C38 H38C 109.5 . . ?
C37 C39 H39A 109.5 . . ?
C37 C39 H39B 109.5 . . ?
C37 C39 H39C 109.5 . . ?
H39A C39 H39B 109.5 . . ?
H39A C39 H39C 109.5 . . ?
H39B C39 H39C 109.5 . . ?
C37 C40 H40A 109.5 . . ?
C37 C40 H40B 109.5 . . ?
C37 C40 H40C 109.5 . . ?
H40A C40 H40B 109.5 . . ?
H40A C40 H40C 109.5 . . ?
H40B C40 H40C 109.5 . . ?
O5 C29 H29A 110.5 . . ?
O5 C29 H29B 110.5 . . ?
H29A C29 H29B 108.7 . . ?
C30 C29 O5 106.2(14) . . ?
C30 C29 H29A 110.5 . . ?
C30 C29 H29B 110.5 . . ?
C29 C30 H30A 109.5 . . ?
C29 C30 H30B 109.5 . . ?
C29 C30 H30C 109.5 . . ?
H30A C30 H30B 109.5 . . ?
H30A C30 H30C 109.5 . . ?
H30B C30 H30C 109.5 . . ?
C47 C48 H48A 109.5 . . ?
C47 C48 H48B 109.5 . . ?
C47 C48 H48C 109.5 . . ?
H48A C48 H48B 109.5 . . ?
H48A C48 H48C 109.5 . . ?
H48B C48 H48C 109.5 . . ?
C47 C49 H49A 109.5 . . ?
C47 C49 H49B 109.5 . . ?
C47 C49 H49C 109.5 . . ?
H49A C49 H49B 109.5 . . ?
H49A C49 H49C 109.5 . . ?
H49B C49 H49C 109.5 . . ?
C47 C50 H50A 109.5 . . ?
C47 C50 H50B 109.5 . . ?
C47 C50 H50C 109.5 . . ?
H50A C50 H50B 109.5 . . ?
H50A C50 H50C 109.5 . . ?
H50B C50 H50C 109.5 . . ?
C59 C60 H60A 109.5 . . ?
C59 C60 H60B 109.5 . . ?
C59 C60 H60C 109.5 . . ?
H60A C60 H60B 109.5 . . ?
H60A C60 H60C 109.5 . . ?
H60B C60 H60C 109.5 . . ?
C7 C8A H8AA 109.5 . . ?
C7 C8A H8AB 109.5 . . ?
C7 C8A H8AC 109.5 . . ?
H8AA C8A H8AB 109.5 . . ?
H8AA C8A H8AC 109.5 . . ?
H8AB C8A H8AC 109.5 . . ?
C7 C9A H9AA 109.5 . . ?
C7 C9A H9AB 109.5 . . ?
C7 C9A H9AC 109.5 . . ?
H9AA C9A H9AB 109.5 . . ?
H9AA C9A H9AC 109.5 . . ?
H9AB C9A H9AC 109.5 . . ?
C7 C10A H10D 109.5 . . ?
C7 C10A H10E 109.5 . . ?
C7 C10A H10F 109.5 . . ?
H10D C10A H10E 109.5 . . ?
H10D C10A H10F 109.5 . . ?
H10E C10A H10F 109.5 . . ?
C37 C38A H38D 109.5 . . ?
C37 C38A H38E 109.5 . . ?
C37 C38A H38F 109.5 . . ?
H38D C38A H38E 109.5 . . ?
H38D C38A H38F 109.5 . . ?
H38E C38A H38F 109.5 . . ?
C37 C39A H39D 109.5 . . ?
C37 C39A H39E 109.5 . . ?
C37 C39A H39F 109.5 . . ?
H39D C39A H39E 109.5 . . ?
H39D C39A H39F 109.5 . . ?
H39E C39A H39F 109.5 . . ?
C37 C40A H40D 109.5 . . ?
C37 C40A H40E 109.5 . . ?
C37 C40A H40F 109.5 . . ?
H40D C40A H40E 109.5 . . ?
H40D C40A H40F 109.5 . . ?
H40E C40A H40F 109.5 . . ?
O5 C29A H29C 110.6 . . ?
O5 C29A H29D 110.6 . . ?
O5 C29A C30A 105.5(4) . . ?
H29C C29A H29D 108.8 . . ?
C30A C29A H29C 110.6 . . ?
C30A C29A H29D 110.6 . . ?
C29A C30A H30D 109.5 . . ?
C29A C30A H30E 109.5 . . ?
C29A C30A H30F 109.5 . . ?
H30D C30A H30E 109.5 . . ?
H30D C30A H30F 109.5 . . ?
H30E C30A H30F 109.5 . . ?
C47 C48A H48D 109.5 . . ?
C47 C48A H48E 109.5 . . ?
C47 C48A H48F 109.5 . . ?
H48D C48A H48E 109.5 . . ?
H48D C48A H48F 109.5 . . ?
H48E C48A H48F 109.5 . . ?
C47 C49A H49D 109.5 . . ?
C47 C49A H49E 109.5 . . ?
C47 C49A H49F 109.5 . . ?
H49D C49A H49E 109.5 . . ?
H49D C49A H49F 109.5 . . ?
H49E C49A H49F 109.5 . . ?
C47 C50A H50D 109.5 . . ?
C47 C50A H50E 109.5 . . ?
C47 C50A H50F 109.5 . . ?
H50D C50A H50E 109.5 . . ?
H50D C50A H50F 109.5 . . ?
H50E C50A H50F 109.5 . . ?
C59 C60A H60D 109.5 . . ?
C59 C60A H60E 109.5 . . ?
C59 C60A H60F 109.5 . . ?
H60D C60A H60E 109.5 . . ?
H60D C60A H60F 109.5 . . ?
H60E C60A H60F 109.5 . . ?

loop_
_geom_torsion_atom_site_label_1
_geom_torsion_atom_site_label_2
_geom_torsion_atom_site_label_3
_geom_torsion_atom_site_label_4
_geom_torsion
_geom_torsion_site_symmetry_1
_geom_torsion_site_symmetry_2
_geom_torsion_site_symmetry_3
_geom_torsion_site_symmetry_4
_geom_torsion_publ_flag
N2 C21 C13 C12 -43.3(2) . . . . ?
N2 C21 C13 C14 132.10(18) . . . . ?
N2 C21 C22 C23 -1.4(2) . . . . ?
N2 C21 C22 C28 -179.00(18) . . . . ?
N2 C24 C31 C36 41.3(2) . . . . ?
N2 C24 C31 C32 -134.06(18) . . . . ?
N2 C24 C23 C22 0.5(2) . . . . ?
N2 C24 C23 C25 -170.79(18) . . . . ?
N1 C5 C6 C1 -175.86(16) . . . . ?
N1 C5 C6 C11 0.70(19) . . . . ?
N1 C5 C4 C54 0.4(3) . . . . ?
N1 C5 C4 C3 175.82(17) . . . . ?
N1 C12 C13 C21 -4.4(3) . . . . ?
N1 C12 C13 C14 -179.92(17) . . . . ?
N1 C12 C11 C6 2.11(19) . . . . ?
N1 C12 C11 C16 -178.91(16) . . . . ?
N4 C54 C4 C5 46.5(2) . . . . ?
N4 C54 C4 C3 -128.71(18) . . . . ?
N4 C54 C53 C55 -170.31(18) . . . . ?
N4 C54 C53 C52 0.1(2) . . . . ?
N4 C51 C43 C42 -46.0(3) . . . . ?
N4 C51 C43 C44 129.9(2) . . . . ?
N4 C51 C52 C53 -1.1(2) . . . . ?
N4 C51 C52 C58 -179.26(19) . . . . ?
N3 C36 C35 C41 1.4(2) . . . . ?
N3 C36 C35 C34 -178.02(17) . . . . ?
N3 C42 C41 C35 1.5(2) . . . . ?
N3 C42 C41 C46 -178.33(17) . . . . ?
N3 C42 C43 C51 -5.8(3) . . . . ?
N3 C42 C43 C44 178.11(18) . . . . ?
C21 N2 C24 C31 177.94(15) . . . . ?
C21 N2 C24 C23 -1.41(19) . . . . ?
C21 C13 C14 C15 -175.03(17) . . . . ?
C21 C22 C23 C24 0.5(2) . . . . ?
C21 C22 C23 C25 172.17(18) . . . . ?
C21 C22 C28 O5 -52.2(3) . . . . ?
C21 C22 C28 O1 125.8(3) . . . . ?
C5 N1 C12 C13 174.53(17) . . . . ?
C5 N1 C12 C11 -1.72(19) . . . . ?
C5 C6 C1 C2 -0.2(3) . . . . ?
C5 C6 C11 C12 -1.70(19) . . . . ?
C5 C6 C11 C16 179.5(2) . . . . ?
C5 C4 C3 C2 -0.9(3) . . . . ?
C24 N2 C21 C13 -171.18(15) . . . . ?
C24 N2 C21 C22 1.76(19) . . . . ?
C24 C31 C36 N3 3.1(3) . . . . ?
C24 C31 C36 C35 -175.25(17) . . . . ?
C24 C31 C32 C33 174.73(17) . . . . ?
C24 C23 C25 O6 141.8(2) . . . . ?
C24 C23 C25 O2 -35.7(4) . . . . ?
C54 N4 C51 C43 -172.62(17) . . . . ?
C54 N4 C51 C52 1.2(2) . . . . ?
C54 C4 C3 C2 174.55(17) . . . . ?
C54 C53 C55 O7 142.17(19) . . . . ?
C54 C53 C55 O3 -35.3(3) . . . . ?
C54 C53 C52 C51 0.7(2) . . . . ?
C54 C53 C52 C58 178.7(2) . . . . ?
C12 N1 C5 C6 0.60(19) . . . . ?
C12 N1 C5 C4 -176.57(17) . . . . ?
C12 C13 C14 C15 0.6(3) . . . . ?
C12 C11 C16 C15 -1.3(3) . . . . ?
C31 C24 C23 C22 -178.72(18) . . . . ?
C31 C24 C23 C25 10.0(3) . . . . ?
C31 C36 C35 C41 180.00(17) . . . . ?
C31 C36 C35 C34 0.6(3) . . . . ?
C31 C32 C33 C34 0.3(3) . . . . ?
C31 C32 C33 C37 -178.55(18) . . . . ?
C6 C5 C4 C54 -176.54(16) . . . . ?
C6 C5 C4 C3 -1.1(3) . . . . ?
C6 C1 C2 C3 -1.7(3) . . . . ?
C6 C1 C2 C7 176.23(17) . . . . ?
C6 C11 C16 C15 177.34(19) . . . . ?
C4 C5 C6 C1 1.6(3) . . . . ?
C4 C5 C6 C11 178.16(16) . . . . ?
C4 C54 C53 C55 7.7(3) . . . . ?
C4 C54 C53 C52 178.11(19) . . . . ?
C4 C3 C2 C1 2.2(3) . . . . ?
C4 C3 C2 C7 -175.67(17) . . . . ?
C36 N3 C42 C41 -0.7(2) . . . . ?
C36 N3 C42 C43 176.35(19) . . . . ?
C36 C31 C32 C33 -0.9(3) . . . . ?
C36 C35 C34 C33 -1.2(3) . . . . ?
C42 N3 C36 C31 -178.95(18) . . . . ?
C42 N3 C36 C35 -0.4(2) . . . . ?
C42 C41 C35 C36 -1.7(2) . . . . ?
C42 C41 C35 C34 177.5(2) . . . . ?
C42 C41 C46 C45 0.1(3) . . . . ?
C42 C43 C44 C45 1.8(3) . . . . ?
C13 C21 C22 C23 170.70(18) . . . . ?
C13 C21 C22 C28 -6.9(3) . . . . ?
C13 C12 C11 C6 -174.50(15) . . . . ?
C13 C12 C11 C16 4.5(3) . . . . ?
C13 C14 C15 C16 2.4(3) . . . . ?
C13 C14 C15 C17 -178.29(18) . . . . ?
C3 C2 C7 C8 -176.0(3) . . . . ?
C3 C2 C7 C9 60.8(5) . . . . ?
C3 C2 C7 C10 -56.4(4) . . . . ?
C3 C2 C7 C8A 132.1(5) . . . . ?
C3 C2 C7 C9A 13.1(5) . . . . ?
C3 C2 C7 C10A -112.5(6) . . . . ?
C1 C6 C11 C12 174.22(19) . . . . ?
C1 C6 C11 C16 -4.6(4) . . . . ?
C1 C2 C7 C8 6.2(4) . . . . ?
C1 C2 C7 C9 -117.0(5) . . . . ?
C1 C2 C7 C10 125.7(3) . . . . ?
C1 C2 C7 C8A -45.7(6) . . . . ?
C1 C2 C7 C9A -164.8(5) . . . . ?
C1 C2 C7 C10A 69.6(6) . . . . ?
C11 C12 C13 C21 171.50(16) . . . . ?
C11 C12 C13 C14 -4.1(2) . . . . ?
C11 C6 C1 C2 -175.64(19) . . . . ?
C11 C16 C15 C14 -2.0(3) . . . . ?
C11 C16 C15 C17 178.67(17) . . . . ?
C14 C15 C17 C20 -131.8(2) . . . . ?
C14 C15 C17 C18 -13.5(3) . . . . ?
C14 C15 C17 C19 110.3(3) . . . . ?
C41 C42 C43 C51 170.89(18) . . . . ?
C41 C42 C43 C44 -5.2(3) . . . . ?
C41 C35 C34 C33 179.7(2) . . . . ?
C53 C54 C4 C5 -131.3(2) . . . . ?
C53 C54 C4 C3 53.5(3) . . . . ?
C53 C52 C58 O8 128.3(2) . . . . ?
C53 C52 C58 O4 -53.4(3) . . . . ?
C51 N4 C54 C4 -179.14(16) . . . . ?
C51 N4 C54 C53 -0.8(2) . . . . ?
C51 C43 C44 C45 -174.29(18) . . . . ?
C51 C52 C58 O8 -53.9(3) . . . . ?
C51 C52 C58 O4 124.3(2) . . . . ?
C32 C31 C36 N3 178.71(17) . . . . ?
C32 C31 C36 C35 0.4(3) . . . . ?
C32 C33 C34 C35 0.7(3) . . . . ?
C32 C33 C37 C38 -179.1(4) . . . . ?
C32 C33 C37 C39 -56.7(4) . . . . ?
C32 C33 C37 C40 60.8(4) . . . . ?
C32 C33 C37 C38A -121.1(7) . . . . ?
C32 C33 C37 C39A -2.8(5) . . . . ?
C32 C33 C37 C40A 119.6(8) . . . . ?
C43 C42 C41 C35 -175.83(17) . . . . ?
C43 C42 C41 C46 4.3(3) . . . . ?
C43 C51 C52 C53 171.9(2) . . . . ?
C43 C51 C52 C58 -6.3(4) . . . . ?
C22 C21 C13 C12 145.61(19) . . . . ?
C22 C21 C13 C14 -39.0(3) . . . . ?
C22 C23 C25 O6 -28.1(3) . . . . ?
C22 C23 C25 O2 154.4(2) . . . . ?
C16 C15 C17 C20 47.5(3) . . . . ?
C16 C15 C17 C18 165.8(2) . . . . ?
C16 C15 C17 C19 -70.3(3) . . . . ?
C55 O7 C56 C57 172.6(2) . . . . ?
C55 C53 C52 C51 171.04(18) . . . . ?
C55 C53 C52 C58 -10.9(3) . . . . ?
C35 C41 C46 C45 -179.7(2) . . . . ?
C23 C24 C31 C36 -139.5(2) . . . . ?
C23 C24 C31 C32 45.1(3) . . . . ?
C23 C22 C28 O5 130.7(2) . . . . ?
C23 C22 C28 O1 -51.3(4) . . . . ?
C44 C45 C46 C41 -3.3(3) . . . . ?
C44 C45 C47 C48 77.0(5) . . . . ?
C44 C45 C47 C49 -160.9(4) . . . . ?
C44 C45 C47 C50 -41.6(4) . . . . ?
C44 C45 C47 C48A 99.5(3) . . . . ?
C44 C45 C47 C49A -144.2(3) . . . . ?
C44 C45 C47 C50A -20.1(4) . . . . ?
C46 C41 C35 C36 178.1(2) . . . . ?
C46 C41 C35 C34 -2.7(4) . . . . ?
C46 C45 C44 C43 2.4(3) . . . . ?
C46 C45 C47 C48 -100.2(4) . . . . ?
C46 C45 C47 C49 21.9(5) . . . . ?
C46 C45 C47 C50 141.2(4) . . . . ?
C46 C45 C47 C48A -77.6(3) . . . . ?
C46 C45 C47 C49A 38.7(4) . . . . ?
C46 C45 C47 C50A 162.7(3) . . . . ?
C52 C53 C55 O7 -26.5(3) . . . . ?
C52 C53 C55 O3 156.1(2) . . . . ?
C52 C51 C43 C42 141.8(2) . . . . ?
C52 C51 C43 C44 -42.3(3) . . . . ?
C34 C33 C37 C38 2.0(4) . . . . ?
C34 C33 C37 C39 124.4(4) . . . . ?
C34 C33 C37 C40 -118.1(4) . . . . ?
C34 C33 C37 C38A 60.1(7) . . . . ?
C34 C33 C37 C39A 178.3(5) . . . . ?
C34 C33 C37 C40A -59.3(8) . . . . ?
C25 O6 C26 C27 169.6(2) . . . . ?
C47 C45 C44 C43 -174.87(19) . . . . ?
C47 C45 C46 C41 173.91(19) . . . . ?
C28 O5 C29 C30 -123.1(16) . . . . ?
C28 O5 C29A C30A -157.8(5) . . . . ?
C28 C22 C23 C24 178.08(19) . . . . ?
C28 C22 C23 C25 -10.3(3) . . . . ?
C56 O7 C55 O3 -2.8(3) . . . . ?
C56 O7 C55 C53 179.73(17) . . . . ?
C26 O6 C25 O2 -12.5(4) . . . . ?
C26 O6 C25 C23 169.8(2) . . . . ?
C58 O8 C59 C60 -165.9(4) . . . . ?
C58 O8 C59 C60A 137.7(6) . . . . ?
C59 O8 C58 C52 174.6(3) . . . . ?
C59 O8 C58 O4 -3.7(4) . . . . ?
C37 C33 C34 C35 179.57(18) . . . . ?
C29 O5 C28 C22 -162.2(13) . . . . ?
C29 O5 C28 O1 19.8(14) . . . . ?
C29A O5 C28 C22 167.9(4) . . . . ?
C29A O5 C28 O1 -10.2(5) . . . . ?

_smtbx_masks_special_details     ?
loop_
_smtbx_masks_void_nr
_smtbx_masks_void_average_x
_smtbx_masks_void_average_y
_smtbx_masks_void_average_z
_smtbx_masks_void_volume
_smtbx_masks_void_count_electrons
_smtbx_masks_void_content
1 0.000 0.000 0.000 331.3 70.0 ?
2 0.000 0.500 0.500 331.3 70.0 ?
3 0.386 0.219 0.681 51.0 17.0 ?
4 0.386 0.281 0.181 51.0 17.0 ?
5 0.377 0.010 0.603 12.6 0.0 ?
6 0.377 0.490 0.103 12.6 0.0 ?
7 0.614 0.719 0.819 51.0 17.0 ?
8 0.614 0.781 0.319 51.0 17.0 ?
9 0.623 0.510 0.897 12.6 0.0 ?
10 0.623 0.990 0.397 12.6 0.0 ?

_smtbx_masks_void_probe_radius   1.2
_smtbx_masks_void_truncation_radius 1.2
_shelx_res_file                  
;
TITL lar-mc1_a.res in P2(1)/c
    lar-mc1.res
    created by SHELXL-2018/3 at 21:40:27 on 28-Sep-2022
REM Old TITL LAR-MC1_a.res in P2(1)/c
REM SHELXT solution in P2(1)/c: R1 0.240, Rweak 0.014, Alpha 0.040
REM <I/s> 0.797 for 363 systematic absences, Orientation as input
REM Formula found by SHELXT: C60 N10 O9
CELL 0.71073 15.9159 21.273 18.676 90 107.116 90
ZERR 4 0.0003 0.0004 0.0003 0 0.001 0
LATT 1
SYMM -X,0.5+Y,0.5-Z
SFAC C H N O
UNIT 240 272 16 32
DFIX 1.54 0.01 C37 C38 C37 C39 C37 C40 C37 C38A C37 C39A C37 C40A
DFIX 1.54 0.01 C7 C8 C7 C9 C7 C10 C7 C8A C7 C9A C7 C10A
EADP C29 C30 C29A C30A
EADP C48 C48A C49 C49A C50 C50A
EADP C59 C60 C60A

L.S. 20
PLAN  20
SIZE 0.289 0.327 0.412
TEMP -100
CONF
list 4
MORE -1
BOND $H
ABIN
fmap 2
ACTA
REM <olex2.extras>
REM <HklSrc "%.\\LAR-MC1.hkl">
REM </olex2.extras>

WGHT    0.084500    3.358800
FVAR       0.31634   0.62674   0.58117   0.22540   0.38049   0.71053
N2    3    0.630259    0.579892    0.284677    11.00000    0.02241    0.02576 =
         0.02649   -0.00171    0.01004   -0.00146
AFIX  43
H2    2    0.643695    0.619440    0.296485    11.00000   -1.20000
AFIX   0
O7    4    0.839938    0.679824    0.712783    11.00000    0.04633    0.06148 =
         0.02404    0.00395    0.01326    0.01046
N1    3    0.586564    0.650086    0.416741    11.00000    0.02051    0.03304 =
         0.02583   -0.00400    0.00906   -0.00036
AFIX  43
H1    2    0.637956    0.632965    0.420257    11.00000   -1.20000
AFIX   0
N4    3    0.765303    0.716872    0.470627    11.00000    0.01944    0.04317 =
         0.01831   -0.00363    0.00540   -0.00173
AFIX  43
H4    2    0.736253    0.717242    0.422595    11.00000   -1.20000
AFIX   0
O3    4    0.728946    0.748365    0.689139    11.00000    0.04334    0.07985 =
         0.02682   -0.00146    0.01788    0.01659
N3    3    0.815607    0.625626    0.356689    11.00000    0.02217    0.04116 =
         0.02172   -0.00405    0.01010   -0.00386
AFIX  43
H3    2    0.776151    0.616045    0.379480    11.00000   -1.20000
AFIX   0
O6    4    0.647331    0.376118    0.264838    11.00000    0.09830    0.02942 =
         0.07716   -0.00065    0.05683    0.00769
O5    4    0.479890    0.437078    0.336331    11.00000    0.08883    0.06095 =
         0.06473   -0.01782    0.04993   -0.04123
O2    4    0.713078    0.413517    0.184742    11.00000    0.10582    0.04213 =
         0.11138   -0.01031    0.08448    0.00295
C21   1    0.557633    0.549753    0.293628    11.00000    0.02354    0.02848 =
         0.02473   -0.00080    0.00875   -0.00270
C5    1    0.572177    0.701206    0.457277    11.00000    0.02218    0.03408 =
         0.02162   -0.00257    0.00952   -0.00155
C24   1    0.678977    0.540145    0.254908    11.00000    0.02294    0.03073 =
         0.02121   -0.00098    0.00637    0.00169
C54   1    0.728146    0.727125    0.527095    11.00000    0.02242    0.03618 =
         0.02121   -0.00552    0.00978   -0.00361
C12   1    0.506399    0.630397    0.369674    11.00000    0.02095    0.03092 =
         0.02444   -0.00006    0.00990   -0.00301
C31   1    0.758263    0.563277    0.238202    11.00000    0.02313    0.03168 =
         0.02381   -0.00023    0.00833    0.00247
C6    1    0.481550    0.714521    0.436904    11.00000    0.02190    0.03315 =
         0.02498   -0.00327    0.00899   -0.00213
C4    1    0.632874    0.738981    0.508983    11.00000    0.02112    0.03652 =
         0.02097   -0.00293    0.00799   -0.00147
C36   1    0.817054    0.603536    0.287296    11.00000    0.02236    0.03514 =
         0.02280   -0.00067    0.00926    0.00236
C42   1    0.886727    0.665318    0.384110    11.00000    0.01884    0.03978 =
         0.02297   -0.00136    0.00719   -0.00146
C13   1    0.488257    0.583988    0.314376    11.00000    0.02384    0.02718 =
         0.02642   -0.00073    0.01038   -0.00263
C3    1    0.599704    0.790189    0.537768    11.00000    0.02345    0.04033 =
         0.02344   -0.00633    0.00717   -0.00449
AFIX  43
H3A   2    0.639723    0.816049    0.573447    11.00000   -1.20000
AFIX   0
C1    1    0.450949    0.766692    0.466663    11.00000    0.02024    0.03944 =
         0.02751   -0.00548    0.00753   -0.00025
AFIX  43
H1A   2    0.389747    0.775517    0.452616    11.00000   -1.20000
AFIX   0
C11   1    0.438853    0.668080    0.381387    11.00000    0.02328    0.03270 =
         0.02507   -0.00377    0.00924   -0.00262
C14   1    0.400047    0.574137    0.275027    11.00000    0.02708    0.03216 =
         0.02883   -0.00608    0.01113   -0.00629
AFIX  43
H14   2    0.386254    0.542470    0.237507    11.00000   -1.20000
AFIX   0
C2    1    0.509590    0.805919    0.516844    11.00000    0.02445    0.03652 =
         0.02661   -0.00519    0.00927   -0.00143
C41   1    0.935539    0.668437    0.332173    11.00000    0.02227    0.04358 =
         0.02367   -0.00456    0.00954   -0.00075
C53   1    0.794951    0.721785    0.594044    11.00000    0.02206    0.04096 =
         0.02358   -0.00443    0.00896   -0.00110
C51   1    0.854030    0.705929    0.499039    11.00000    0.01976    0.04249 =
         0.02432   -0.00476    0.00856   -0.00246
C32   1    0.775077    0.549776    0.170612    11.00000    0.02621    0.03571 =
         0.02577   -0.00630    0.00921   -0.00075
AFIX  43
H32   2    0.736512    0.522010    0.136431    11.00000   -1.20000
AFIX   0
C43   1    0.910343    0.701120    0.449659    11.00000    0.02012    0.04308 =
         0.02108   -0.00272    0.00681   -0.00110
C22   1    0.561085    0.488684    0.271122    11.00000    0.03050    0.02986 =
         0.03039   -0.00417    0.01198   -0.00357
C16   1    0.351420    0.656422    0.340952    11.00000    0.02110    0.03749 =
         0.03176   -0.00505    0.01024   -0.00167
AFIX  43
H16   2    0.305916    0.681355    0.349721    11.00000   -1.20000
AFIX   0
C15   1    0.330497    0.608564    0.287933    11.00000    0.02231    0.03696 =
         0.03052   -0.00442    0.00875   -0.00499
C45   1    1.040437    0.737232    0.415488    11.00000    0.02010    0.04909 =
         0.02996   -0.00607    0.00967   -0.00397
C55   1    0.783593    0.719801    0.669246    11.00000    0.02357    0.04694 =
         0.02253   -0.00527    0.00771   -0.00306
C33   1    0.846572    0.575446    0.150852    11.00000    0.02873    0.04364 =
         0.02511   -0.00480    0.01141    0.00027
O1    4    0.456478    0.409267    0.218226    11.00000    0.10446    0.08034 =
         0.07451   -0.03506    0.03795   -0.06168
C35   1    0.889373    0.629485    0.269227    11.00000    0.02249    0.04071 =
         0.02515   -0.00318    0.00908   -0.00088
C23   1    0.637297    0.482157    0.246101    11.00000    0.03071    0.03133 =
         0.02774   -0.00437    0.01098   -0.00195
C44   1    0.987617    0.735576    0.464087    11.00000    0.02280    0.04768 =
         0.02403   -0.00664    0.00717   -0.00248
AFIX  43
H44   2    1.005797    0.759284    0.509132    11.00000   -1.20000
AFIX   0
C46   1    1.012039    0.704477    0.348414    11.00000    0.02299    0.05191 =
         0.02841   -0.00601    0.01325   -0.00442
AFIX  43
H46   2    1.044839    0.706613    0.313422    11.00000   -1.20000
AFIX   0
C52   1    0.874278    0.707937    0.575871    11.00000    0.02108    0.04609 =
         0.02203   -0.00545    0.00706   -0.00211
C34   1    0.903247    0.615672    0.200622    11.00000    0.02552    0.04820 =
         0.02870   -0.00572    0.01330   -0.00445
AFIX  43
H34   2    0.951560    0.633850    0.188032    11.00000   -1.20000
AFIX   0
C25   1    0.670142    0.422229    0.226199    11.00000    0.03739    0.03332 =
         0.04057   -0.00791    0.01498   -0.00068
C17   1    0.234019    0.594614    0.244438    11.00000    0.02301    0.05015 =
         0.03694   -0.01218    0.00575   -0.00761
C47   1    1.128807    0.771980    0.438465    11.00000    0.02407    0.05924 =
         0.03624   -0.01176    0.01242   -0.01099
C28   1    0.494503    0.440359    0.270621    11.00000    0.04391    0.03029 =
         0.05245   -0.01053    0.02504   -0.00795
C56   1    0.837881    0.672324    0.789348    11.00000    0.05414    0.06655 =
         0.02296    0.00433    0.01373   -0.00155
AFIX  23
H56A  2    0.777478    0.662622    0.790554    11.00000   -1.20000
H56B  2    0.857825    0.711326    0.818276    11.00000   -1.20000
AFIX   0
C26   1    0.659956    0.311913    0.245198    11.00000    0.08045    0.02871 =
         0.07217   -0.00895    0.03236    0.00607
AFIX  23
H26A  2    0.720356    0.305759    0.241888    11.00000   -1.20000
H26B  2    0.617626    0.300848    0.196338    11.00000   -1.20000
AFIX   0
C27   1    0.644905    0.272611    0.305922    11.00000    0.07523    0.03872 =
         0.07563    0.00100    0.01918    0.00467
AFIX 137
H27A  2    0.643487    0.228177    0.291767    11.00000   -1.50000
H27B  2    0.588696    0.284184    0.313822    11.00000   -1.50000
H27C  2    0.692594    0.279521    0.352277    11.00000   -1.50000
AFIX   0
C20   1    0.184588    0.655759    0.213642    11.00000    0.04177    0.07302 =
         0.08485   -0.01097   -0.01448    0.00155
AFIX 137
H20A  2    0.122956    0.646035    0.187644    11.00000   -1.50000
H20B  2    0.211772    0.675461    0.178512    11.00000   -1.50000
H20C  2    0.187604    0.684659    0.255188    11.00000   -1.50000
AFIX   0
C18   1    0.225441    0.552774    0.176843    11.00000    0.03235    0.13725 =
         0.08057   -0.06830    0.00043   -0.00259
AFIX 137
H18A  2    0.254678    0.512514    0.193312    11.00000   -1.50000
H18B  2    0.253020    0.573378    0.142553    11.00000   -1.50000
H18C  2    0.163084    0.545410    0.151015    11.00000   -1.50000
AFIX   0
C57   1    0.898257    0.619372    0.821414    11.00000    0.08904    0.08783 =
         0.05049    0.02231    0.01692    0.01208
AFIX 137
H57A  2    0.877994    0.581265    0.791897    11.00000   -1.50000
H57B  2    0.898794    0.612176    0.873376    11.00000   -1.50000
H57C  2    0.957764    0.629785    0.820096    11.00000   -1.50000
AFIX   0
C19   1    0.188459    0.565644    0.297421    11.00000    0.04491    0.13623 =
         0.06765    0.01362    0.00825   -0.04183
AFIX 137
H19A  2    0.126081    0.559245    0.270858    11.00000   -1.50000
H19B  2    0.194102    0.593877    0.340046    11.00000   -1.50000
H19C  2    0.215799    0.525119    0.315544    11.00000   -1.50000
AFIX   0
O8    4    0.998689    0.645381    0.614314    11.00000    0.04464    0.07947 =
         0.04705   -0.01395   -0.00660    0.02455
C58   1    0.963413    0.699232    0.628483    11.00000    0.02390    0.05937 =
         0.02311   -0.00434    0.00601    0.00092
O4    4    1.000772    0.735320    0.676076    11.00000    0.03826    0.07752 =
         0.04460   -0.01973   -0.00654   -0.00052
C59   1    1.089206    0.633243    0.657098    11.00000    0.07740    0.17147 =
         0.09531   -0.03710   -0.02314    0.07774
PART 1
AFIX  23
H59A  2    1.092556    0.621726    0.709226    61.00000   -1.20000
H59B  2    1.125320    0.671355    0.658393    61.00000   -1.20000
AFIX  23
PART 2
H59C  2    1.107975    0.658504    0.703619   -61.00000   -1.20000
H59D  2    1.130507    0.639705    0.627154   -61.00000   -1.20000
AFIX   0
PART 0
C37   1    0.859430    0.559515    0.074539    11.00000    0.03657    0.05732 =
         0.03041   -0.01198    0.01862   -0.00807
C7    1    0.478758    0.865674    0.546804    11.00000    0.03102    0.03985 =
         0.04319   -0.01415    0.01041   -0.00033
PART 1
C8    1    0.381126    0.872901    0.523492    21.00000    0.03560    0.06833 =
         0.06825   -0.03757    0.00449    0.01439
AFIX 137
H8A   2    0.365523    0.910911    0.546365    21.00000   -1.50000
H8B   2    0.354633    0.836155    0.539997    21.00000   -1.50000
H8C   2    0.359145    0.876382    0.468813    21.00000   -1.50000
AFIX   0
C9    1    0.522733    0.920453    0.519964    21.00000    0.10612    0.03478 =
         0.22077   -0.00539    0.09776   -0.00035
AFIX 137
H9A   2    0.501759    0.922669    0.465152    21.00000   -1.50000
H9B   2    0.586597    0.914377    0.536220    21.00000   -1.50000
H9C   2    0.508226    0.959669    0.541197    21.00000   -1.50000
AFIX   0
C10   1    0.511295    0.862598    0.632757    21.00000    0.07798    0.12754 =
         0.04404   -0.04599   -0.00443    0.04924
AFIX 137
H10A  2    0.488455    0.898745    0.653715    21.00000   -1.50000
H10B  2    0.575706    0.863456    0.649580    21.00000   -1.50000
H10C  2    0.490482    0.823631    0.649808    21.00000   -1.50000
AFIX   0
C38   1    0.939890    0.589879    0.061934    31.00000    0.06670    0.10769 =
         0.04190   -0.02986    0.04015   -0.03206
AFIX 137
H38A  2    0.944835    0.577284    0.012861    31.00000   -1.50000
H38B  2    0.992479    0.576310    0.101202    31.00000   -1.50000
H38C  2    0.934463    0.635708    0.063576    31.00000   -1.50000
AFIX   0
C39   1    0.865568    0.488872    0.066382    31.00000    0.11474    0.06353 =
         0.06686   -0.01967    0.06100   -0.00027
AFIX 137
H39A  2    0.872868    0.479088    0.017283    31.00000   -1.50000
H39B  2    0.811652    0.469096    0.070684    31.00000   -1.50000
H39C  2    0.916149    0.472784    0.105910    31.00000   -1.50000
AFIX   0
C40   1    0.778685    0.582214    0.011733    31.00000    0.05742    0.14006 =
         0.02602    0.00042    0.01494    0.01954
AFIX 137
H40A  2    0.774947    0.628148    0.013385    31.00000   -1.50000
H40B  2    0.725308    0.563703    0.018814    31.00000   -1.50000
H40C  2    0.784434    0.569231   -0.036954    31.00000   -1.50000
AFIX   0
C29   1    0.436682    0.383488    0.365061    41.00000    0.08687    0.06143 =
         0.08730   -0.01315    0.05753   -0.03348
AFIX  23
H29A  2    0.416785    0.350762    0.326044    41.00000   -1.20000
H29B  2    0.478393    0.364236    0.409801    41.00000   -1.20000
AFIX   0
C30   1    0.362272    0.410384    0.384035    41.00000    0.08687    0.06143 =
         0.08730   -0.01315    0.05753   -0.03348
AFIX 137
H30A  2    0.321510    0.429018    0.339159    41.00000   -1.50000
H30B  2    0.382987    0.442957    0.422279    41.00000   -1.50000
H30C  2    0.332028    0.377354    0.403491    41.00000   -1.50000
AFIX   0
C48   1    1.195020    0.732244    0.493311    51.00000    0.03163    0.07464 =
         0.04666   -0.01297    0.01375   -0.01243
AFIX 137
H48A  2    1.253668    0.750569    0.502009    51.00000   -1.50000
H48B  2    1.194361    0.689659    0.473136    51.00000   -1.50000
H48C  2    1.180397    0.730478    0.540708    51.00000   -1.50000
AFIX   0
C49   1    1.164877    0.788762    0.374355    51.00000    0.03163    0.07464 =
         0.04666   -0.01297    0.01375   -0.01243
AFIX 137
H49A  2    1.215203    0.817116    0.392481    51.00000   -1.50000
H49B  2    1.119031    0.809632    0.334677    51.00000   -1.50000
H49C  2    1.183731    0.750392    0.354435    51.00000   -1.50000
AFIX   0
C50   1    1.118593    0.836413    0.477792    51.00000    0.03163    0.07464 =
         0.04666   -0.01297    0.01375   -0.01243
AFIX 137
H50A  2    1.101715    0.827906    0.523264    51.00000   -1.50000
H50B  2    1.073113    0.862029    0.443363    51.00000   -1.50000
H50C  2    1.174641    0.859122    0.491051    51.00000   -1.50000
AFIX   0
C60   1    1.123027    0.580003    0.619974    61.00000    0.07740    0.17147 =
         0.09531   -0.03710   -0.02314    0.07774
AFIX 137
H60A  2    1.090544    0.541495    0.623212    61.00000   -1.50000
H60B  2    1.185706    0.573542    0.645353    61.00000   -1.50000
H60C  2    1.114817    0.590363    0.567224    61.00000   -1.50000
AFIX   0
PART 2
C8A   1    0.414161    0.902339    0.480272   -21.00000    0.07387    0.04526 =
         0.09764   -0.02420   -0.01579    0.01759
AFIX 137
H8AA  2    0.362657    0.876122    0.457253   -21.00000   -1.50000
H8AB  2    0.444106    0.912598    0.442814   -21.00000   -1.50000
H8AC  2    0.395338    0.941219    0.499155   -21.00000   -1.50000
AFIX   0
C9A   1    0.549068    0.911771    0.583866   -21.00000    0.03930    0.04925 =
         0.07183   -0.02675    0.00463   -0.00070
AFIX 137
H9AA  2    0.582868    0.922764    0.549462   -21.00000   -1.50000
H9AB  2    0.588327    0.892986    0.629395   -21.00000   -1.50000
H9AC  2    0.522078    0.949767    0.597026   -21.00000   -1.50000
AFIX   0
C10A  1    0.424997    0.847069    0.599400   -21.00000    0.11898    0.06917 =
         0.12723   -0.04162    0.09650   -0.01264
AFIX 137
H10D  2    0.387054    0.882191    0.603956   -21.00000   -1.50000
H10E  2    0.464900    0.836772    0.648901   -21.00000   -1.50000
H10F  2    0.388658    0.810347    0.578979   -21.00000   -1.50000
AFIX   0
C38A  1    0.950743    0.528549    0.090310   -31.00000    0.05902    0.23606 =
         0.08551   -0.08943    0.02590    0.02646
AFIX 137
H38D  2    0.959321    0.514280    0.043060   -31.00000   -1.50000
H38E  2    0.954518    0.492498    0.123781   -31.00000   -1.50000
H38F  2    0.996386    0.559201    0.114106   -31.00000   -1.50000
AFIX   0
C39A  1    0.792428    0.513426    0.029582   -31.00000    0.07376    0.12444 =
         0.04238   -0.04123    0.03094   -0.02432
AFIX 137
H39D  2    0.804354    0.504758   -0.018040   -31.00000   -1.50000
H39E  2    0.733391    0.531358    0.019696   -31.00000   -1.50000
H39F  2    0.796019    0.474224    0.057888   -31.00000   -1.50000
AFIX   0
C40A  1    0.855131    0.621576    0.032234   -31.00000    0.29502    0.09230 =
         0.05414   -0.00986    0.10148   -0.02235
AFIX 137
H40D  2    0.905336    0.647970    0.058153   -31.00000   -1.50000
H40E  2    0.800332    0.643473    0.030296   -31.00000   -1.50000
H40F  2    0.856971    0.613044   -0.018849   -31.00000   -1.50000
AFIX   0
C29A  1    0.402578    0.400291    0.338663   -41.00000    0.08687    0.06143 =
         0.08730   -0.01315    0.05753   -0.03348
AFIX  23
H29C  2    0.416796    0.354897    0.343753   -41.00000   -1.20000
H29D  2    0.353404    0.406887    0.292426   -41.00000   -1.20000
AFIX   0
C30A  1    0.379144    0.423436    0.404667   -41.00000    0.08687    0.06143 =
         0.08730   -0.01315    0.05753   -0.03348
AFIX 137
H30D  2    0.362369    0.467838    0.397484   -41.00000   -1.50000
H30E  2    0.429788    0.418941    0.449400   -41.00000   -1.50000
H30F  2    0.329693    0.398920    0.411012   -41.00000   -1.50000
AFIX   0
C48A  1    1.200402    0.719612    0.467263   -51.00000    0.03163    0.07464 =
         0.04666   -0.01297    0.01375   -0.01243
AFIX 137
H48D  2    1.258730    0.739081    0.484105   -51.00000   -1.50000
H48E  2    1.198276    0.690055    0.426518   -51.00000   -1.50000
H48F  2    1.188862    0.697033    0.509131   -51.00000   -1.50000
AFIX   0
C49A  1    1.146746    0.803788    0.370616   -51.00000    0.03163    0.07464 =
         0.04666   -0.01297    0.01375   -0.01243
AFIX 137
H49D  2    1.204628    0.823993    0.386301   -51.00000   -1.50000
H49E  2    1.101449    0.835532    0.350033   -51.00000   -1.50000
H49F  2    1.145610    0.772139    0.332212   -51.00000   -1.50000
AFIX   0
C50A  1    1.136033    0.819674    0.499686   -51.00000    0.03163    0.07464 =
         0.04666   -0.01297    0.01375   -0.01243
AFIX 137
H50D  2    1.134578    0.798103    0.545672   -51.00000   -1.50000
H50E  2    1.086711    0.849195    0.484311   -51.00000   -1.50000
H50F  2    1.191509    0.842729    0.508874   -51.00000   -1.50000
AFIX   0
C60A  1    1.075911    0.555844    0.674334   -61.00000    0.07740    0.17147 =
         0.09531   -0.03710   -0.02314    0.07774
AFIX 137
H60D  2    1.046803    0.552068    0.713648   -61.00000   -1.50000
H60E  2    1.133536    0.535317    0.690809   -61.00000   -1.50000
H60F  2    1.039744    0.535601    0.628464   -61.00000   -1.50000
AFIX   0
HKLF 4


REM  lar-mc1_a.res in P2(1)/c
REM wR2 = 0.1846, GooF = S = 1.042, Restrained GooF = 1.044 for all data
REM R1 = 0.0631 for 10470 Fo > 4sig(Fo) and 0.0894 for all 14976 data
REM 729 parameters refined using 12 restraints

END

WGHT      0.0845      3.3586

REM Highest difference peak  0.583,  deepest hole -0.604,  1-sigma level  0.054
Q1    1   0.7162  0.7818  0.7806  11.00000  0.05    0.58
Q2    1   0.1736  0.6342  0.2644  11.00000  0.05    0.58
Q3    1   0.2188  0.5229  0.2688  11.00000  0.05    0.57
Q4    1   0.7196  0.6918  0.3241  11.00000  0.05    0.41
Q5    1   0.6028  0.3753  0.2171  11.00000  0.05    0.37
Q6    1   1.1688  0.5526  0.5886  11.00000  0.05    0.36
Q7    1   0.7166  0.7172  0.3573  11.00000  0.05    0.35
Q8    1   1.1844  0.7470  0.5216  11.00000  0.05    0.35
Q9    1   0.4196  0.4255  0.2425  11.00000  0.05    0.34
Q10   1   1.1552  0.7918  0.5259  11.00000  0.05    0.33
Q11   1   1.0653  0.5760  0.7197  11.00000  0.05    0.33
Q12   1   0.2332  0.6013  0.1665  11.00000  0.05    0.31
Q13   1   0.5310  0.4130  0.3571  11.00000  0.05    0.29
Q14   1   0.6633  0.7197  0.3045  11.00000  0.05    0.27
Q15   1   0.6665  0.4216  0.1720  11.00000  0.05    0.26
Q16   1   1.0781  0.5496  0.6335  11.00000  0.05    0.26
Q17   1   1.0855  0.7582  0.4293  11.00000  0.05    0.26
Q18   1   0.2822  0.5998  0.2618  11.00000  0.05    0.25
Q19   1   1.0249  0.5408  0.7190  11.00000  0.05    0.24
Q20   1   0.6111  0.4736  0.2752  11.00000  0.05    0.24
;
_shelx_res_checksum              73889
_shelx_fab_file                  
;
-21 0 4 -0.0912 -0.0013
-21 0 6 1.3346 -0.0013
-21 0 8 -2.1967 -0.0018
-21 0 10 0.1494 0.0017
-21 1 4 1.1451 0.0061
-21 1 5 -0.0500 -0.0005
-21 1 6 -0.4771 0.0045
-21 1 7 -0.3279 -0.0026
-21 1 8 -0.7479 0.0042
-21 1 9 -0.0542 -0.0005
-21 1 10 2.3233 0.0004
-21 2 5 0.5468 0.0041
-21 2 6 -0.6575 -0.0012
-21 2 7 1.0116 0.0016
-21 2 8 1.7909 -0.0006
-21 2 9 1.0947 -0.0016
-21 2 10 0.1174 -0.0001
-21 3 5 0.9789 0.0001
-21 3 6 1.6031 -0.0005
-21 3 7 1.3340 -0.0010
-21 3 8 2.0881 -0.0022
-21 3 9 0.3512 0.0005
-21 4 7 1.6980 -0.0024
-21 4 8 -0.0449 -0.0010
-20 0 2 2.7888 -0.0025
-20 0 4 4.1637 -0.0009
-20 0 6 -1.0602 0.0006
-20 0 8 1.3432 0.0044
-20 0 10 3.3702 0.0030
-20 0 12 -2.5458 -0.0002
-20 0 14 2.5501 -0.0026
-20 1 1 2.7776 -0.0007
-20 1 2 1.3102 -0.0018
-20 1 3 2.3477 -0.0008
-20 1 4 -1.7234 0.0058
-20 1 5 1.6466 0.0014
-20 1 6 -2.0314 0.0047
-20 1 7 0.8340 0.0011
-20 1 8 2.3445 0.0033
-20 1 9 1.3403 0.0038
-20 1 10 -3.4179 -0.0065
-20 1 11 0.9568 0.0006
-20 1 12 0.3250 -0.0042
-20 1 13 0.7939 -0.0004
-20 1 14 0.4884 0.0039
-20 2 1 1.2798 -0.0031
-20 2 2 2.7645 0.0012
-20 2 3 0.0500 0.0023
-20 2 4 -0.7738 0.0013
-20 2 5 -1.7015 0.0017
-20 2 6 2.4535 0.0011
-20 2 7 -0.7203 0.0032
-20 2 8 0.4395 -0.0001
-20 2 9 -1.7985 0.0005
-20 2 10 -0.9017 0.0008
-20 2 11 -1.4712 -0.0051
-20 2 12 3.2766 0.0005
-20 2 13 0.1872 0.0017
-20 2 14 -2.4062 -0.0003
-20 3 1 1.9828 0.0013
-20 3 2 -0.0276 -0.0016
-20 3 3 -0.2277 0.0009
-20 3 4 -0.5165 -0.0002
-20 3 5 -0.2896 0.0030
-20 3 6 0.2517 0.0010
-20 3 7 0.2017 -0.0008
-20 3 8 -3.6416 0.0008
-20 3 9 -0.0347 -0.0005
-20 3 10 0.6505 -0.0021
-20 3 11 2.1060 -0.0003
-20 3 12 -1.9710 -0.0005
-20 3 13 0.1750 -0.0007
-20 3 14 -1.3570 0.0016
-20 4 1 1.7697 0.0011
-20 4 2 -0.6049 -0.0012
-20 4 3 -0.1466 -0.0014
-20 4 4 0.3987 0.0021
-20 4 5 0.1118 0.0013
-20 4 6 -1.7225 0.0010
-20 4 7 -1.0965 0.0000
-20 4 8 0.6139 -0.0002
-20 4 9 -0.1831 -0.0015
-20 4 10 2.1080 0.0018
-20 4 11 -0.5617 -0.0009
-20 4 12 -2.2260 -0.0015
-20 4 13 -2.3390 0.0001
-20 4 14 1.6039 0.0015
-20 5 1 -1.0547 0.0010
-20 5 2 1.6786 0.0003
-20 5 3 -0.1544 0.0013
-20 5 4 1.0729 -0.0003
-20 5 5 -1.1968 0.0008
-20 5 6 -0.5578 0.0014
-20 5 7 -0.9331 -0.0020
-20 5 8 1.8134 -0.0010
-20 5 9 1.1810 -0.0004
-20 5 10 -2.1112 -0.0014
-20 5 11 -0.5224 0.0001
-20 5 12 -0.5247 -0.0011
-20 5 13 0.7000 0.0014
-20 6 1 2.0611 0.0022
-20 6 2 0.2320 -0.0006
-20 6 3 1.7063 0.0004
-20 6 4 -2.3746 -0.0001
-20 6 5 -1.0787 -0.0020
-20 6 6 -1.2858 -0.0005
-20 6 7 1.5390 -0.0009
-20 6 8 -0.4105 0.0002
-20 6 9 0.1664 -0.0012
-20 6 10 -1.0079 0.0011
-20 6 11 -0.7927 0.0002
-20 6 12 1.3334 0.0010
-20 6 13 0.4267 0.0004
-20 7 2 0.7610 0.0024
-20 7 3 -2.9034 -0.0028
-20 7 4 -0.3146 0.0006
-20 7 5 -1.1766 -0.0012
-20 7 6 1.7793 0.0001
-20 7 7 -1.0046 0.0004
-20 7 8 -0.4432 -0.0012
-20 7 9 -1.9888 0.0019
-20 7 10 0.3604 -0.0006
-20 7 11 1.1590 0.0019
-20 7 12 -0.9438 0.0010
-20 8 3 0.1665 0.0008
-20 8 4 -0.8135 -0.0024
-20 8 5 0.9927 0.0027
-20 8 6 -1.7865 -0.0004
-20 8 7 -1.4652 -0.0001
-20 8 8 -2.1747 0.0022
-20 8 9 0.4243 -0.0006
-20 8 10 -0.3966 0.0023
-20 8 11 0.5844 0.0023
-20 9 5 -2.0282 -0.0016
-20 9 6 -0.9481 0.0025
-20 9 7 -1.4930 0.0010
-20 9 8 -0.2573 -0.0004
-20 9 9 -0.3603 0.0011
-19 0 2 2.8516 0.0043
-19 0 4 -2.5538 0.0030
-19 0 6 0.7410 0.0010
-19 0 8 2.2350 -0.0032
-19 0 10 -6.2330 -0.0079
-19 0 12 1.9993 -0.0020
-19 0 14 -3.0047 0.0032
-19 0 16 -0.7684 0.0018
-19 1 1 1.1065 0.0031
-19 1 2 -0.1896 -0.0036
-19 1 3 0.5038 0.0036
-19 1 4 -2.0759 -0.0028
-19 1 5 -0.1382 0.0005
-19 1 6 2.5184 -0.0035
-19 1 7 0.3802 -0.0007
-19 1 8 -4.4116 -0.0057
-19 1 9 -1.2052 -0.0059
-19 1 10 -0.4136 -0.0024
-19 1 11 -1.7087 -0.0032
-19 1 12 1.9346 0.0021
-19 1 13 -1.9473 0.0008
-19 1 14 -2.9397 0.0055
-19 1 15 -1.6590 0.0030
-19 1 16 3.5982 0.0002
-19 1 17 0.3105 0.0004
-19 2 1 0.4361 -0.0024
-19 2 2 -1.5791 -0.0004
-19 2 3 -1.7392 -0.0039
-19 2 4 1.6764 0.0000
-19 2 5 -1.6611 -0.0005
-19 2 6 -0.3708 -0.0000
-19 2 7 -2.2704 -0.0018
-19 2 8 -3.0882 -0.0039
-19 2 9 -2.5793 -0.0034
-19 2 10 3.2877 -0.0010
-19 2 11 -0.0721 -0.0006
-19 2 12 -4.9676 -0.0015
-19 2 13 -0.6358 0.0003
-19 2 14 0.5084 0.0011
-19 2 15 0.8977 0.0051
-19 2 16 0.5192 0.0005
-19 2 17 1.3626 -0.0001
-19 3 1 -0.4883 0.0006
-19 3 2 -0.8878 -0.0013
-19 3 3 -0.5713 -0.0021
-19 3 4 -1.0861 0.0007
-19 3 5 0.1826 0.0006
-19 3 6 -6.0999 -0.0004
-19 3 7 -1.2203 -0.0026
-19 3 8 0.0681 0.0006
-19 3 9 1.2546 -0.0008
-19 3 10 -2.4256 -0.0011
-19 3 11 -0.8868 0.0007
-19 3 12 -2.2491 -0.0008
-19 3 13 -2.2040 0.0002
-19 3 14 3.6981 0.0027
-19 3 15 0.7682 0.0001
-19 3 16 -1.9440 0.0011
-19 4 1 -2.5109 0.0011
-19 4 2 1.3478 -0.0004
-19 4 3 -1.1544 0.0022
-19 4 4 -2.0238 -0.0005
-19 4 5 -4.4671 -0.0007
-19 4 6 -0.6961 0.0008
-19 4 7 -2.5178 0.0004
-19 4 8 2.0857 -0.0018
-19 4 9 -1.4200 0.0010
-19 4 10 -3.2049 -0.0001
-19 4 11 -3.1791 -0.0015
-19 4 12 3.1512 0.0006
-19 4 13 1.2605 0.0020
-19 4 14 -0.8451 -0.0007
-19 4 15 0.3038 -0.0007
-19 4 16 -0.7726 -0.0007
-19 5 1 1.3520 -0.0007
-19 5 2 -0.7069 0.0041
-19 5 3 -0.4153 -0.0038
-19 5 4 -4.9501 0.0011
-19 5 5 -1.9343 -0.0001
-19 5 6 -1.5381 -0.0002
-19 5 7 1.5614 0.0005
-19 5 8 -3.8389 -0.0009
-19 5 9 -0.2505 0.0021
-19 5 10 -1.0775 -0.0005
-19 5 11 1.2952 0.0021
-19 5 12 0.9860 0.0015
-19 5 13 1.6551 -0.0010
-19 5 14 -2.2226 0.0005
-19 5 15 -1.6752 -0.0009
-19 5 16 1.5728 -0.0013
-19 6 1 -1.1995 0.0023
-19 6 2 -1.3803 -0.0019
-19 6 3 -4.5112 0.0006
-19 6 4 -0.7114 -0.0009
-19 6 5 -1.1146 0.0017
-19 6 6 0.9151 0.0008
-19 6 7 -1.7978 0.0009
-19 6 8 -0.4287 0.0007
-19 6 9 -2.0532 -0.0016
-19 6 10 3.7819 0.0019
-19 6 11 1.1097 0.0003
-19 6 12 0.2736 0.0002
-19 6 13 -1.8367 0.0004
-19 6 14 1.5715 0.0002
-19 6 15 0.2205 -0.0002
-19 7 1 -1.8607 -0.0004
-19 7 2 -2.2080 0.0013
-19 7 3 0.6195 -0.0005
-19 7 4 0.1299 -0.0008
-19 7 5 1.1677 0.0003
-19 7 6 -2.6384 0.0003
-19 7 7 -1.0079 0.0008
-19 7 8 -0.3952 -0.0017
-19 7 9 3.2804 0.0009
-19 7 10 0.4277 -0.0009
-19 7 11 2.1329 0.0016
-19 7 12 -0.4749 0.0010
-19 7 13 -0.1572 -0.0009
-19 7 14 1.2285 0.0004
-19 7 15 1.7861 -0.0013
-19 8 1 -2.3448 -0.0016
-19 8 2 -0.6669 0.0008
-19 8 3 0.5120 0.0001
-19 8 4 -0.0613 -0.0014
-19 8 5 -2.2872 -0.0015
-19 8 6 -1.0168 -0.0002
-19 8 7 0.5810 -0.0001
-19 8 8 1.9530 -0.0000
-19 8 9 1.2579 -0.0025
-19 8 10 1.1497 0.0001
-19 8 11 -1.4056 -0.0003
-19 8 12 2.4955 0.0004
-19 8 13 1.3177 0.0008
-19 8 14 0.8983 0.0001
-19 9 1 0.0269 0.0018
-19 9 2 0.4052 -0.0023
-19 9 3 -1.4673 -0.0004
-19 9 4 -0.6484 -0.0013
-19 9 5 -0.8118 -0.0025
-19 9 6 0.6332 0.0006
-19 9 7 0.9149 -0.0008
-19 9 8 0.6779 -0.0012
-19 9 9 -0.5268 0.0006
-19 9 10 0.3728 -0.0010
-19 9 11 1.4290 -0.0004
-19 9 12 1.1724 0.0021
-19 9 13 2.4619 0.0024
-19 9 14 -0.0996 0.0016
-19 10 1 -0.8816 -0.0036
-19 10 2 -0.9445 0.0009
-19 10 3 -1.2895 -0.0026
-19 10 4 -2.3195 -0.0002
-19 10 5 2.4545 0.0015
-19 10 6 -0.4553 -0.0018
-19 10 7 0.2693 0.0009
-19 10 8 -0.7860 0.0006
-19 10 9 -0.0089 -0.0015
-19 10 10 0.4878 -0.0010
-19 10 11 1.5199 0.0001
-19 10 12 1.3799 0.0010
-19 10 13 -0.8863 0.0025
-19 11 2 -0.8656 -0.0024
-19 11 3 -0.3457 -0.0003
-19 11 4 1.1041 0.0010
-19 11 5 -1.4622 -0.0011
-19 11 6 1.5052 0.0014
-19 11 7 -1.8401 -0.0011
-19 11 8 0.0652 -0.0001
-19 11 9 0.3749 -0.0009
-19 11 10 0.7584 -0.0002
-19 11 11 0.7798 0.0016
-19 12 4 -0.4856 -0.0015
-19 12 5 0.1492 0.0016
-19 12 6 -1.2023 -0.0002
-19 12 7 1.2808 0.0012
-19 12 8 -0.6988 -0.0008
-19 12 9 0.8310 0.0009
-19 12 10 0.6747 0.0011
-18 0 2 -5.1223 0.0031
-18 0 4 -3.6705 -0.0014
-18 0 6 -0.3826 -0.0023
-18 0 8 -8.9538 -0.0038
-18 0 10 2.8888 0.0000
-18 0 12 -1.6937 0.0008
-18 0 14 -1.2601 -0.0006
-18 0 16 5.1041 -0.0029
-18 0 18 -2.0048 -0.0025
-18 1 1 -2.0649 0.0034
-18 1 2 -2.7296 -0.0079
-18 1 3 -3.5205 -0.0002
-18 1 4 3.3149 -0.0022
-18 1 5 -3.2502 0.0004
-18 1 6 -3.2958 0.0008
-18 1 7 -4.0833 -0.0018
-18 1 8 0.8773 0.0029
-18 1 9 -3.0735 -0.0026
-18 1 10 4.3653 0.0028
-18 1 11 -0.6023 0.0009
-18 1 12 -4.3488 -0.0031
-18 1 13 -0.0206 -0.0007
-18 1 14 5.2383 0.0012
-18 1 15 1.9478 -0.0001
-18 1 16 -2.1616 -0.0001
-18 1 17 2.1362 -0.0051
-18 1 18 -1.4109 0.0010
-18 2 1 -2.3739 -0.0014
-18 2 2 0.4570 0.0032
-18 2 3 -0.0383 -0.0027
-18 2 4 -2.2571 0.0022
-18 2 5 -0.1692 0.0020
-18 2 6 -6.2058 0.0010
-18 2 7 -0.0532 -0.0019
-18 2 8 2.3723 -0.0003
-18 2 9 2.9090 0.0036
-18 2 10 -5.6121 -0.0021
-18 2 11 0.7645 -0.0028
-18 2 12 1.4278 0.0023
-18 2 13 1.7160 0.0038
-18 2 14 2.5293 0.0011
-18 2 15 1.5600 -0.0006
-18 2 16 -2.0762 -0.0006
-18 2 17 -1.4065 -0.0001
-18 2 18 4.5041 -0.0031
-18 3 1 -0.0011 0.0006
-18 3 2 1.0889 0.0000
-18 3 3 1.0091 0.0022
-18 3 4 -3.7859 -0.0000
-18 3 5 -3.2130 0.0021
-18 3 6 3.0083 0.0002
-18 3 7 -0.8706 0.0023
-18 3 8 1.6534 -0.0007
-18 3 9 -1.8125 -0.0009
-18 3 10 -1.1702 0.0005
-18 3 11 -1.8937 0.0005
-18 3 12 6.7388 0.0004
-18 3 13 2.6707 0.0019
-18 3 14 -2.4627 -0.0000
-18 3 15 0.5163 -0.0003
-18 3 16 1.2501 -0.0016
-18 3 17 0.9981 0.0003
-18 3 18 -0.0419 -0.0008
-18 4 1 0.7977 0.0010
-18 4 2 0.2003 0.0001
-18 4 3 -1.3907 0.0000
-18 4 4 -0.6103 -0.0005
-18 4 5 -0.5105 -0.0002
-18 4 6 1.9108 0.0025
-18 4 7 2.1259 0.0006
-18 4 8 -4.8218 -0.0006
-18 4 9 -0.6073 -0.0006
-18 4 10 3.3798 0.0028
-18 4 11 3.8793 0.0014
-18 4 12 -0.5309 0.0014
-18 4 13 2.4468 -0.0023
-18 4 14 -1.3785 0.0006
-18 4 15 -0.7899 0.0001
-18 4 16 3.0568 -0.0001
-18 4 17 0.4528 -0.0027
-18 4 18 -1.9695 0.0017
-18 5 1 1.6904 -0.0010
-18 5 2 -3.2251 0.0006
-18 5 3 -0.6227 0.0001
-18 5 4 1.3946 -0.0011
-18 5 5 2.9145 0.0024
-18 5 6 -1.2446 -0.0011
-18 5 7 -1.2477 0.0022
-18 5 8 0.8849 0.0021
-18 5 9 -0.0043 -0.0013
-18 5 10 4.0877 0.0007
-18 5 11 1.9944 0.0011
-18 5 12 -1.2489 -0.0009
-18 5 13 -2.0105 -0.0005
-18 5 14 3.7287 -0.0017
-18 5 15 1.1330 0.0013
-18 5 16 -1.0158 -0.0027
-18 5 17 -0.1936 0.0007
-18 6 1 -2.8332 0.0009
-18 6 2 1.6544 0.0003
-18 6 3 2.1756 0.0028
-18 6 4 3.6419 -0.0007
-18 6 5 0.0459 -0.0024
-18 6 6 -0.6355 0.0014
-18 6 7 -1.7206 0.0001
-18 6 8 3.2041 -0.0003
-18 6 9 3.1682 0.0002
-18 6 10 -0.9561 -0.0000
-18 6 11 0.1723 0.0006
-18 6 12 0.4479 0.0003
-18 6 13 1.1423 0.0002
-18 6 14 0.2193 -0.0015
-18 6 15 1.7510 -0.0030
-18 6 16 -3.2328 0.0013
-18 6 17 -2.3386 -0.0007
-18 7 1 2.9319 0.0014
-18 7 2 1.7710 0.0011
-18 7 3 3.6910 -0.0001
-18 7 4 -1.0267 -0.0005
-18 7 5 -0.5319 -0.0004
-18 7 6 0.2895 -0.0002
-18 7 7 3.4042 -0.0004
-18 7 8 1.3574 0.0007
-18 7 9 1.1227 -0.0004
-18 7 10 -0.6555 -0.0001
-18 7 11 -1.6804 -0.0019
-18 7 12 2.0138 0.0012
-18 7 13 2.0573 -0.0013
-18 7 14 -1.7131 -0.0020
-18 7 15 -2.1055 0.0002
-18 7 16 -0.3321 -0.0005
-18 7 17 -1.8409 -0.0018
-18 8 1 2.6490 -0.0003
-18 8 2 3.3395 0.0001
-18 8 3 -0.5942 -0.0007
-18 8 4 1.2337 0.0006
-18 8 5 1.6773 0.0002
-18 8 6 4.0456 -0.0007
-18 8 7 1.4798 0.0002
-18 8 8 0.9883 -0.0001
-18 8 9 -2.2789 0.0002
-18 8 10 1.4677 -0.0010
-18 8 11 1.2207 0.0004
-18 8 12 0.6422 -0.0014
-18 8 13 0.1964 0.0013
-18 8 14 -1.5645 -0.0010
-18 8 15 -2.4757 -0.0009
-18 8 16 -0.7787 -0.0023
-18 9 1 2.4629 -0.0004
-18 9 2 0.4954 -0.0004
-18 9 3 1.9188 0.0008
-18 9 4 1.2978 0.0008
-18 9 5 4.3162 0.0005
-18 9 6 1.2896 0.0001
-18 9 7 0.6704 0.0006
-18 9 8 -1.1432 0.0004
-18 9 9 1.6915 -0.0003
-18 9 10 -0.1710 -0.0004
-18 9 11 2.8758 -0.0016
-18 9 12 -2.0330 -0.0004
-18 9 13 -1.6999 -0.0017
-18 9 14 -1.3073 0.0004
-18 9 15 -0.4856 -0.0032
-18 9 16 -0.6344 0.0003
-18 10 1 -0.6935 -0.0014
-18 10 2 1.1325 0.0008
-18 10 3 3.3260 0.0013
-18 10 4 4.1709 0.0000
-18 10 5 -0.2590 -0.0002
-18 10 6 1.8194 -0.0003
-18 10 7 -1.3134 0.0001
-18 10 8 1.4436 -0.0001
-18 10 9 -0.2212 -0.0011
-18 10 10 2.1718 -0.0001
-18 10 11 -2.5480 0.0005
-18 10 12 0.0305 -0.0020
-18 10 13 -2.1138 -0.0009
-18 10 14 -0.0152 -0.0015
-18 10 15 0.8364 0.0009
-18 11 1 2.8730 -0.0007
-18 11 2 0.2289 0.0010
-18 11 3 2.4252 0.0009
-18 11 4 0.8127 -0.0000
-18 11 5 0.5577 -0.0009
-18 11 6 -2.0665 0.0006
-18 11 7 2.1357 0.0007
-18 11 8 -1.1786 -0.0009
-18 11 9 1.3560 0.0016
-18 11 10 -2.2235 -0.0004
-18 11 11 -0.4051 -0.0006
-18 11 12 -2.0038 0.0001
-18 11 13 0.9912 -0.0016
-18 11 14 -0.8384 -0.0005
-18 12 1 0.4635 0.0023
-18 12 2 3.1783 -0.0017
-18 12 3 -1.5416 0.0020
-18 12 4 0.9590 0.0000
-18 12 5 -0.2233 0.0017
-18 12 6 0.0346 -0.0007
-18 12 7 -2.0273 -0.0001
-18 12 8 1.4424 0.0010
-18 12 9 -2.6353 -0.0011
-18 12 10 -0.2764 -0.0005
-18 12 11 -1.5954 -0.0008
-18 12 12 0.2211 0.0007
-18 12 13 -0.6921 -0.0012
-18 13 1 0.3351 -0.0012
-18 13 2 -0.2460 0.0029
-18 13 3 0.9168 -0.0015
-18 13 4 -2.8010 0.0036
-18 13 5 -0.1734 -0.0000
-18 13 6 -1.0162 0.0003
-18 13 7 -0.4050 -0.0011
-18 13 8 -2.5082 -0.0012
-18 13 9 -0.0034 0.0001
-18 13 10 -1.7385 -0.0016
-18 13 11 0.0920 0.0008
-18 13 12 -0.7768 0.0001
-18 14 2 -0.7550 -0.0016
-18 14 3 -0.2697 0.0040
-18 14 4 0.2580 -0.0016
-18 14 5 -1.8474 0.0022
-18 14 6 -0.1771 -0.0003
-18 14 7 -1.9095 -0.0015
-18 14 8 -1.5102 -0.0022
-18 14 9 -1.7363 0.0001
-18 14 10 1.1560 0.0023
-18 15 5 -1.0464 -0.0020
-18 15 6 -2.8209 0.0015
-18 15 7 -0.9717 -0.0004
-17 0 2 -1.9209 -0.0020
-17 0 4 3.2850 0.0029
-17 0 6 -6.2114 0.0016
-17 0 8 5.6527 0.0040
-17 0 10 1.1871 -0.0047
-17 0 12 -1.2955 -0.0044
-17 0 14 6.5392 0.0026
-17 0 16 -4.9641 0.0030
-17 0 18 1.5188 0.0086
-17 1 1 -2.2699 -0.0050
-17 1 2 4.9949 -0.0009
-17 1 3 -0.4107 0.0016
-17 1 4 -1.1657 0.0033
-17 1 5 -1.1802 0.0025
-17 1 6 1.0465 0.0059
-17 1 7 0.3577 0.0008
-17 1 8 6.5618 0.0005
-17 1 9 2.5297 0.0009
-17 1 10 -5.9246 -0.0015
-17 1 11 1.9875 -0.0058
-17 1 12 5.2844 0.0030
-17 1 13 2.2381 0.0044
-17 1 14 -2.7244 0.0083
-17 1 15 0.2265 -0.0002
-17 1 16 -3.0198 0.0074
-17 1 17 -1.2863 0.0069
-17 1 18 2.7534 0.0005
-17 1 19 -1.1180 0.0022
-17 2 1 1.9375 -0.0021
-17 2 2 0.2378 0.0008
-17 2 3 3.1226 0.0003
-17 2 4 -5.0038 -0.0004
-17 2 5 1.7434 0.0005
-17 2 6 5.2333 0.0024
-17 2 7 4.8578 0.0039
-17 2 8 -3.3446 -0.0011
-17 2 9 1.4013 -0.0023
-17 2 10 2.2968 -0.0005
-17 2 11 0.1512 0.0034
-17 2 12 5.1483 0.0003
-17 2 13 0.4099 0.0006
-17 2 14 -4.3691 0.0012
-17 2 15 -3.0958 0.0058
-17 2 16 3.9100 0.0011
-17 2 17 -2.2458 -0.0005
-17 2 18 -2.7459 -0.0002
-17 2 19 -1.1927 -0.0011
-17 3 1 0.9697 -0.0008
-17 3 2 -0.5999 -0.0017
-17 3 3 -2.5462 0.0010
-17 3 4 6.0168 -0.0015
-17 3 5 0.3093 -0.0004
-17 3 6 4.4903 0.0008
-17 3 7 0.2676 0.0019
-17 3 8 -0.9167 -0.0006
-17 3 9 -0.8562 -0.0039
-17 3 10 7.4371 0.0004
-17 3 11 4.2710 0.0031
-17 3 12 -4.6715 -0.0004
-17 3 13 0.0849 -0.0002
-17 3 14 0.0727 0.0036
-17 3 15 -1.3968 0.0034
-17 3 16 -0.7771 0.0000
-17 3 17 -0.1670 -0.0032
-17 3 18 -5.2713 -0.0018
-17 3 19 -1.9029 -0.0026
-17 4 1 0.9053 -0.0000
-17 4 2 -1.2964 0.0018
-17 4 3 2.6548 -0.0012
-17 4 4 3.2458 0.0009
-17 4 5 5.7609 -0.0006
-17 4 6 -4.7969 0.0015
-17 4 7 1.0024 -0.0030
-17 4 8 3.0585 0.0009
-17 4 9 4.3214 -0.0003
-17 4 10 0.1644 -0.0030
-17 4 11 1.4555 -0.0010
-17 4 12 -2.1596 0.0022
-17 4 13 -3.0029 0.0030
-17 4 14 4.0671 0.0011
-17 4 15 -0.3627 -0.0002
-17 4 16 -3.9002 0.0017
-17 4 17 -2.8538 -0.0021
-17 4 18 0.2703 -0.0047
-17 4 19 -2.0154 -0.0013
-17 5 1 -1.2371 0.0017
-17 5 2 4.9358 0.0002
-17 5 3 3.6187 0.0009
-17 5 4 3.0966 0.0005
-17 5 5 -1.3715 -0.0007
-17 5 6 2.1528 -0.0020
-17 5 7 -1.4101 -0.0007
-17 5 8 5.5080 -0.0028
-17 5 9 1.9390 -0.0008
-17 5 10 -2.6683 -0.0011
-17 5 11 -2.6163 0.0011
-17 5 12 3.1741 0.0021
-17 5 13 1.1145 0.0032
-17 5 14 -2.0320 0.0004
-17 5 15 0.2113 -0.0001
-17 5 16 -3.4758 0.0004
-17 5 17 -2.5672 -0.0003
-17 5 18 -0.0315 -0.0025
-17 5 19 0.5716 -0.0053
-17 6 1 3.1193 -0.0004
-17 6 2 3.8437 0.0005
-17 6 3 2.6962 -0.0006
-17 6 4 -2.1836 -0.0007
-17 6 5 -0.4597 -0.0016
-17 6 6 1.8328 -0.0001
-17 6 7 4.6859 -0.0025
-17 6 8 -2.8348 -0.0007
-17 6 9 -0.1773 0.0004
-17 6 10 -1.4138 0.0000
-17 6 11 -0.5733 0.0002
-17 6 12 0.8805 0.0006
-17 6 13 1.6407 0.0001
-17 6 14 -2.9655 0.0013
-17 6 15 -3.8592 -0.0002
-17 6 16 1.7774 0.0003
-17 6 17 -1.2487 -0.0004
-17 6 18 -0.5318 -0.0005
-17 7 1 3.8270 -0.0008
-17 7 2 -0.6995 0.0007
-17 7 3 -2.0517 -0.0011
-17 7 4 1.1129 0.0006
-17 7 5 2.3352 -0.0013
-17 7 6 2.1549 -0.0030
-17 7 7 -0.4748 -0.0001
-17 7 8 -1.8478 0.0004
-17 7 9 -4.3201 -0.0009
-17 7 10 1.6116 -0.0003
-17 7 11 1.5972 0.0008
-17 7 12 -1.7600 0.0006
-17 7 13 -1.6021 0.0013
-17 7 14 -0.2567 0.0017
-17 7 15 -1.7005 0.0000
-17 7 16 -0.0534 -0.0007
-17 7 17 1.9178 -0.0012
-17 7 18 -1.8834 0.0026
-17 8 1 -2.3165 -0.0013
-17 8 2 0.0874 0.0002
-17 8 3 -0.4689 0.0026
-17 8 4 2.5962 -0.0011
-17 8 5 1.0532 -0.0021
-17 8 6 -1.2333 -0.0007
-17 8 7 -3.4898 0.0006
-17 8 8 -1.6706 -0.0001
-17 8 9 0.4883 0.0000
-17 8 10 -1.4714 0.0002
-17 8 11 0.5776 0.0010
-17 8 12 -2.6191 -0.0002
-17 8 13 -3.3535 0.0008
-17 8 14 0.3525 0.0004
-17 8 15 0.9813 -0.0010
-17 8 16 -0.8546 -0.0023
-17 8 17 -0.4711 0.0009
-17 8 18 0.6353 -0.0028
-17 9 1 0.7901 0.0008
-17 9 2 -2.2590 0.0007
-17 9 3 3.4083 0.0002
-17 9 4 -0.4540 -0.0007
-17 9 5 -1.0975 -0.0007
-17 9 6 -2.8428 -0.0002
-17 9 7 -0.9492 -0.0010
-17 9 8 -0.8959 0.0005
-17 9 9 -0.0119 -0.0002
-17 9 10 -1.3525 0.0008
-17 9 11 -4.1244 0.0005
-17 9 12 -0.4297 0.0016
-17 9 13 -0.8785 -0.0008
-17 9 14 0.0585 -0.0010
-17 9 15 1.1119 -0.0011
-17 9 16 -0.1129 0.0001
-17 9 17 -1.5174 -0.0037
-17 10 1 0.0557 0.0001
-17 10 2 3.5954 -0.0004
-17 10 3 -3.2348 -0.0016
-17 10 4 0.3937 0.0005
-17 10 5 -3.2259 0.0000
-17 10 6 -0.9560 -0.0003
-17 10 7 -0.4315 0.0005
-17 10 8 -0.4778 0.0007
-17 10 9 -1.6429 0.0021
-17 10 10 -2.7606 0.0004
-17 10 11 -1.0690 0.0006
-17 10 12 -0.9756 0.0005
-17 10 13 1.9043 -0.0006
-17 10 14 -0.6425 -0.0023
-17 10 15 -1.5208 -0.0012
-17 10 16 0.1803 -0.0036
-17 10 17 -0.2764 -0.0017
-17 11 1 2.4640 0.0000
-17 11 2 -0.9091 -0.0022
-17 11 3 -0.2489 -0.0001
-17 11 4 -3.8734 -0.0003
-17 11 5 1.7050 0.0018
-17 11 6 -1.1290 0.0001
-17 11 7 -0.8405 -0.0003
-17 11 8 -1.0990 0.0019
-17 11 9 -2.3476 0.0006
-17 11 10 -0.7615 0.0012
-17 11 11 0.2163 -0.0005
-17 11 12 0.7960 -0.0005
-17 11 13 -0.3724 -0.0008
-17 11 14 -0.2249 -0.0026
-17 11 15 -1.2418 -0.0039
-17 11 16 0.4067 -0.0025
-17 12 1 -2.8781 -0.0002
-17 12 2 0.5403 0.0005
-17 12 3 -1.1040 -0.0016
-17 12 4 -0.2178 0.0014
-17 12 5 -2.2399 -0.0005
-17 12 6 0.9695 0.0005
-17 12 7 -1.9078 -0.0000
-17 12 8 -1.9949 -0.0002
-17 12 9 -0.7032 0.0010
-17 12 10 0.2080 0.0013
-17 12 11 0.8141 0.0000
-17 12 12 -0.2229 -0.0010
-17 12 13 -0.8448 -0.0014
-17 12 14 0.4128 -0.0017
-17 12 15 0.7097 -0.0025
-17 13 1 0.3101 -0.0008
-17 13 2 -4.0978 0.0005
-17 13 3 0.7971 0.0011
-17 13 4 -0.0451 -0.0017
-17 13 5 -0.4806 0.0003
-17 13 6 -1.8661 0.0005
-17 13 7 -0.1562 0.0005
-17 13 8 -1.6961 -0.0001
-17 13 9 0.2404 -0.0000
-17 13 10 0.4464 0.0019
-17 13 11 0.5762 0.0004
-17 13 12 -0.4632 -0.0017
-17 13 13 0.3693 -0.0011
-17 13 14 0.8556 -0.0030
-17 13 15 1.6357 -0.0039
-17 14 1 -0.7808 0.0013
-17 14 2 0.4374 0.0004
-17 14 3 -2.4046 0.0008
-17 14 4 0.5602 0.0013
-17 14 5 -0.9265 -0.0003
-17 14 6 -1.8780 0.0008
-17 14 7 -1.6485 0.0019
-17 14 8 2.2243 0.0004
-17 14 9 -0.3012 -0.0012
-17 14 10 0.4753 -0.0014
-17 14 11 -0.5403 -0.0013
-17 14 12 0.3333 -0.0005
-17 14 13 0.5469 -0.0026
-17 15 1 -1.2632 0.0008
-17 15 2 -0.3686 0.0018
-17 15 3 -0.8891 -0.0002
-17 15 4 -2.4256 0.0015
-17 15 5 -0.1609 0.0021
-17 15 6 0.0122 0.0001
-17 15 7 0.6191 0.0004
-17 15 8 0.2997 0.0000
-17 15 9 1.6010 -0.0028
-17 15 10 -1.5200 -0.0033
-17 15 11 0.5712 -0.0007
-17 15 12 0.5825 -0.0002
-17 16 2 -0.8479 0.0001
-17 16 3 0.0019 0.0008
-17 16 4 -1.4439 0.0008
-17 16 5 -0.9508 0.0026
-17 16 6 1.2712 0.0014
-17 16 7 0.4002 -0.0000
-17 16 8 0.2487 -0.0011
-17 16 9 -0.5629 -0.0006
-17 16 10 1.6472 -0.0005
-17 17 6 0.2843 0.0006
-16 0 2 9.2847 0.0031
-16 0 4 -2.3234 0.0040
-16 0 6 7.7478 0.0042
-16 0 8 3.6273 0.0011
-16 0 10 -4.5283 0.0021
-16 0 12 7.0613 0.0026
-16 0 14 -7.0183 0.0032
-16 0 16 -1.1200 -0.0013
-16 0 18 -1.0972 -0.0052
-16 0 20 -5.3158 -0.0054
-16 1 1 3.6067 0.0023
-16 1 2 -0.2381 0.0006
-16 1 3 3.9966 0.0058
-16 1 4 -1.4603 -0.0054
-16 1 5 3.6955 -0.0002
-16 1 6 6.1069 0.0065
-16 1 7 4.3245 0.0055
-16 1 8 -8.5288 0.0034
-16 1 9 0.4923 -0.0027
-16 1 10 4.0055 0.0029
-16 1 11 0.0975 0.0034
-16 1 12 -2.4530 -0.0037
-16 1 13 -0.6533 -0.0018
-16 1 14 -3.8198 -0.0042
-16 1 15 -3.1449 0.0036
-16 1 16 5.1060 -0.0026
-16 1 17 -2.6453 -0.0054
-16 1 18 -4.1451 -0.0066
-16 1 19 -2.1871 -0.0045
-16 1 20 1.2196 0.0012
-16 2 1 3.4150 0.0032
-16 2 2 -1.7836 0.0010
-16 2 3 0.6433 -0.0078
-16 2 4 9.5004 0.0024
-16 2 5 2.1860 0.0025
-16 2 6 -0.4164 0.0006
-16 2 7 -1.7902 0.0036
-16 2 8 0.8224 0.0011
-16 2 9 -2.8022 0.0016
-16 2 10 5.3612 -0.0045
-16 2 11 -1.0814 -0.0015
-16 2 12 -6.5086 -0.0002
-16 2 13 -3.2840 -0.0029
-16 2 14 3.8624 0.0015
-16 2 15 -0.5095 0.0015
-16 2 16 -4.1161 -0.0011
-16 2 17 0.9109 -0.0032
-16 2 18 -3.9836 -0.0024
-16 2 19 -0.1465 0.0004
-16 2 20 1.2145 -0.0014
-16 3 1 -0.2103 -0.0017
-16 3 2 4.3716 -0.0047
-16 3 3 3.4214 0.0005
-16 3 4 3.7513 -0.0020
-16 3 5 3.4922 0.0016
-16 3 6 -5.7820 0.0005
-16 3 7 -0.9066 -0.0023
-16 3 8 5.0651 0.0010
-16 3 9 2.7233 0.0001
-16 3 10 -7.3739 -0.0003
-16 3 11 -1.0099 -0.0056
-16 3 12 -2.1343 0.0012
-16 3 13 -1.6050 0.0027
-16 3 14 1.3988 -0.0010
-16 3 15 0.9615 -0.0036
-16 3 16 -4.8792 0.0005
-16 3 17 -2.3117 0.0008
-16 3 18 3.2638 -0.0032
-16 3 19 -0.9950 -0.0025
-16 3 20 -0.4019 0.0023
-16 4 1 1.4039 -0.0024
-16 4 2 5.4989 -0.0004
-16 4 3 5.2231 -0.0029
-16 4 4 -3.2182 -0.0003
-16 4 5 -1.6024 -0.0026
-16 4 6 3.2745 -0.0020
-16 4 7 0.4102 -0.0001
-16 4 8 0.3540 -0.0034
-16 4 9 -0.9339 0.0011
-16 4 10 -3.9675 -0.0024
-16 4 11 -6.0147 0.0017
-16 4 12 5.9040 0.0002
-16 4 13 0.2852 0.0004
-16 4 14 -3.4016 -0.0013
-16 4 15 -0.6812 -0.0010
-16 4 16 0.7178 -0.0018
-16 4 17 -1.6238 -0.0011
-16 4 18 0.5735 -0.0018
-16 4 19 1.7985 -0.0020
-16 4 20 -2.3576 -0.0035
-16 5 1 2.5298 -0.0036
-16 5 2 2.4007 -0.0013
-16 5 3 -1.0303 0.0004
-16 5 4 -0.5968 -0.0027
-16 5 5 -2.0969 -0.0017
-16 5 6 3.7457 -0.0028
-16 5 7 1.9419 0.0014
-16 5 8 -5.5245 0.0004
-16 5 9 -3.8209 -0.0025
-16 5 10 0.8746 0.0021
-16 5 11 1.2609 -0.0010
-16 5 12 -2.6458 0.0003
-16 5 13 2.6758 -0.0030
-16 5 14 -2.9480 0.0012
-16 5 15 -1.7097 -0.0016
-16 5 16 2.7439 -0.0043
-16 5 17 2.3935 -0.0014
-16 5 18 -1.6858 -0.0003
-16 5 19 0.3935 -0.0013
-16 5 20 2.0582 -0.0008
-16 6 1 2.6849 -0.0005
-16 6 2 -4.9542 -0.0003
-16 6 3 -1.6086 0.0016
-16 6 4 0.8448 -0.0003
-16 6 5 4.2397 -0.0010
-16 6 6 -3.1072 0.0003
-16 6 7 -1.2411 -0.0004
-16 6 8 -2.5183 0.0010
-16 6 9 -2.9581 -0.0008
-16 6 10 2.1322 -0.0022
-16 6 11 1.8187 0.0001
-16 6 12 -1.5920 0.0007
-16 6 13 -3.1184 0.0021
-16 6 14 4.4058 -0.0011
-16 6 15 0.5145 -0.0003
-16 6 16 1.0788 -0.0014
-16 6 17 2.7833 -0.0006
-16 6 18 0.4361 -0.0007
-16 6 19 -0.8043 0.0016
-16 7 1 -4.9805 -0.0003
-16 7 2 1.0013 0.0005
-16 7 3 -0.9210 0.0009
-16 7 4 3.0748 0.0015
-16 7 5 -1.5844 0.0011
-16 7 6 -1.8468 0.0002
-16 7 7 -6.0572 0.0021
-16 7 8 1.9332 -0.0007
-16 7 9 1.4793 0.0008
-16 7 10 -1.2666 0.0002
-16 7 11 -0.2266 0.0005
-16 7 12 0.4761 0.0008
-16 7 13 -0.3898 -0.0008
-16 7 14 1.4380 -0.0009
-16 7 15 5.3865 -0.0008
-16 7 16 -1.0177 -0.0001
-16 7 17 0.1857 0.0004
-16 7 18 2.1879 -0.0000
-16 7 19 1.1887 -0.0003
-16 8 1 -0.9655 0.0009
-16 8 2 -1.7804 -0.0006
-16 8 3 3.1917 0.0001
-16 8 4 -4.6873 0.0008
-16 8 5 -1.5010 0.0028
-16 8 6 -3.5301 0.0020
-16 8 7 1.7580 -0.0012
-16 8 8 -2.1727 0.0008
-16 8 9 2.5709 0.0010
-16 8 10 -2.0598 0.0006
-16 8 11 -2.0572 -0.0012
-16 8 12 2.5721 0.0000
-16 8 13 3.3379 -0.0008
-16 8 14 1.7673 -0.0009
-16 8 15 1.6187 0.0002
-16 8 16 3.0416 0.0015
-16 8 17 -0.7812 0.0019
-16 8 18 1.9985 0.0002
-16 8 19 3.2262 0.0034
-16 9 1 -1.1226 0.0001
-16 9 2 1.5127 -0.0010
-16 9 3 -5.2937 -0.0005
-16 9 4 -0.3069 0.0020
-16 9 5 -4.5123 0.0016
-16 9 6 1.7429 0.0003
-16 9 7 -1.4848 0.0001
-16 9 8 1.2678 0.0012
-16 9 9 -4.4899 0.0015
-16 9 10 2.0270 -0.0009
-16 9 11 0.3321 -0.0008
-16 9 12 2.3159 -0.0013
-16 9 13 4.4987 0.0007
-16 9 14 1.1448 -0.0002
-16 9 15 0.0016 0.0015
-16 9 16 1.2072 0.0003
-16 9 17 3.3486 -0.0006
-16 9 18 0.2818 0.0038
-16 10 1 -1.3327 -0.0018
-16 10 2 -4.4245 0.0004
-16 10 3 -1.0783 0.0009
-16 10 4 -4.8060 0.0010
-16 10 5 2.9092 0.0005
-16 10 6 -2.4268 0.0002
-16 10 7 1.2215 0.0009
-16 10 8 -3.5496 -0.0013
-16 10 9 0.9672 -0.0008
-16 10 10 -0.6097 -0.0006
-16 10 11 4.7143 -0.0009
-16 10 12 1.7653 -0.0009
-16 10 13 -0.0651 0.0008
-16 10 14 2.5071 0.0029
-16 10 15 0.2379 -0.0011
-16 10 16 1.7773 -0.0010
-16 10 17 2.9477 0.0013
-16 10 18 1.0960 0.0000
-16 11 1 -4.2836 0.0012
-16 11 2 -2.1071 -0.0002
-16 11 3 -1.6840 0.0013
-16 11 4 1.5384 -0.0003
-16 11 5 -2.8367 -0.0004
-16 11 6 1.9230 0.0007
-16 11 7 -3.5332 -0.0015
-16 11 8 0.9604 -0.0013
-16 11 9 -0.3920 -0.0022
-16 11 10 3.3164 -0.0004
-16 11 11 1.0553 0.0003
-16 11 12 1.7869 0.0003
-16 11 13 -0.0120 0.0016
-16 11 14 0.7110 0.0008
-16 11 15 3.8267 0.0010
-16 11 16 0.3857 -0.0002
-16 11 17 0.0572 -0.0007
-16 11 18 -0.3787 -0.0007
-16 12 1 -0.4831 -0.0012
-16 12 2 -3.1221 0.0011
-16 12 3 0.0594 -0.0009
-16 12 4 0.2679 -0.0002
-16 12 5 0.5188 -0.0006
-16 12 6 -2.7883 -0.0001
-16 12 7 1.5784 0.0005
-16 12 8 -0.6158 -0.0024
-16 12 9 3.0063 -0.0011
-16 12 10 0.8791 -0.0013
-16 12 11 1.2083 0.0017
-16 12 12 1.2936 0.0016
-16 12 13 1.8986 0.0000
-16 12 14 1.4883 0.0006
-16 12 15 1.0767 0.0002
-16 12 16 0.4049 0.0013
-16 12 17 -2.0857 -0.0015
-16 13 1 0.1528 0.0006
-16 13 2 2.1267 -0.0017
-16 13 3 -0.9960 0.0001
-16 13 4 0.1940 -0.0002
-16 13 5 0.2849 0.0011
-16 13 6 0.0095 0.0003
-16 13 7 -0.5152 -0.0007
-16 13 8 3.2056 0.0001
-16 13 9 1.0758 -0.0017
-16 13 10 0.9300 -0.0015
-16 13 11 0.8387 0.0006
-16 13 12 1.9090 0.0008
-16 13 13 2.1834 0.0017
-16 13 14 1.0202 0.0003
-16 13 15 -0.9986 0.0025
-16 13 16 -1.6614 0.0005
-16 14 1 -1.6303 0.0006
-16 14 2 1.4393 -0.0003
-16 14 3 0.4910 -0.0016
-16 14 4 -0.9841 0.0006
-16 14 5 0.1968 0.0011
-16 14 6 2.5259 0.0002
-16 14 7 1.8209 -0.0014
-16 14 8 0.2395 -0.0009
-16 14 9 0.9765 -0.0005
-16 14 10 0.4715 -0.0004
-16 14 11 1.1585 0.0001
-16 14 12 1.9957 0.0029
-16 14 13 1.3461 0.0020
-16 14 14 0.3789 0.0028
-16 14 15 -1.2264 -0.0002
-16 15 1 0.2393 -0.0010
-16 15 2 -1.6863 -0.0001
-16 15 3 2.3558 -0.0004
-16 15 4 0.8009 -0.0009
-16 15 5 1.0120 0.0005
-16 15 6 1.5269 0.0006
-16 15 7 2.1474 -0.0006
-16 15 8 -1.3425 -0.0005
-16 15 9 0.4488 0.0009
-16 15 10 1.0014 0.0010
-16 15 11 1.9844 0.0017
-16 15 12 1.1559 -0.0006
-16 15 13 -0.0831 0.0029
-16 15 14 -0.4248 0.0007
-16 16 1 0.1513 -0.0001
-16 16 2 -0.0584 -0.0003
-16 16 3 -1.9127 0.0015
-16 16 4 3.3017 -0.0008
-16 16 5 0.6786 -0.0005
-16 16 6 0.5083 0.0006
-16 16 7 -0.0733 0.0009
-16 16 8 2.0055 0.0001
-16 16 9 -0.3190 -0.0010
-16 16 10 1.9709 -0.0003
-16 16 11 0.0332 -0.0010
-16 16 12 0.0780 0.0002
-16 16 13 -1.0273 0.0003
-16 17 1 0.0936 -0.0010
-16 17 2 0.0852 0.0003
-16 17 3 1.2779 -0.0002
-16 17 4 -0.5415 -0.0005
-16 17 5 2.7676 -0.0018
-16 17 6 -0.6942 0.0006
-16 17 7 0.9522 -0.0007
-16 17 8 0.2203 0.0008
-16 17 9 2.6393 -0.0017
-16 17 10 -1.5938 -0.0026
-16 17 11 -0.0263 0.0003
-16 18 2 1.3359 -0.0015
-16 18 3 -0.0877 0.0003
-16 18 4 0.5364 -0.0008
-16 18 5 -1.5651 -0.0000
-16 18 6 1.9535 -0.0001
-16 18 7 -0.1785 0.0005
-16 18 8 1.2638 -0.0013
-16 18 9 -0.3331 -0.0010
-15 0 2 -4.7519 -0.0012
-15 0 4 3.0780 -0.0044
-15 0 6 2.1984 0.0030
-15 0 8 -9.3618 0.0069
-15 0 10 5.8080 0.0050
-15 0 12 -7.2096 -0.0045
-15 0 14 -0.2212 -0.0016
-15 0 16 2.0380 -0.0019
-15 0 18 -4.4172 -0.0009
-15 0 20 3.2821 0.0096
-15 1 1 2.0137 0.0024
-15 1 2 -6.5681 -0.0141
-15 1 3 0.6447 -0.0063
-15 1 4 5.6228 -0.0061
-15 1 5 0.4223 0.0049
-15 1 6 -10.5529 -0.0018
-15 1 7 -2.5320 -0.0003
-15 1 8 3.3329 0.0030
-15 1 9 -2.3549 0.0075
-15 1 10 0.3942 -0.0061
-15 1 11 -1.2619 -0.0040
-15 1 12 -4.4027 -0.0047
-15 1 13 -1.6898 0.0007
-15 1 14 7.6968 -0.0039
-15 1 15 -0.1788 -0.0015
-15 1 16 -3.4120 0.0047
-15 1 17 0.0662 -0.0015
-15 1 18 2.0045 0.0045
-15 1 19 0.4369 0.0052
-15 1 20 2.3785 0.0019
-15 1 21 0.9098 0.0036
-15 2 1 -4.7229 -0.0115
-15 2 2 7.2286 -0.0008
-15 2 3 -3.0094 -0.0060
-15 2 4 -1.9926 0.0031
-15 2 5 -4.6829 -0.0044
-15 2 6 -3.9508 -0.0004
-15 2 7 -4.7430 0.0019
-15 2 8 4.9767 0.0021
-15 2 9 0.5662 0.0007
-15 2 10 -9.6325 0.0015
-15 2 11 -1.2490 -0.0027
-15 2 12 4.0263 0.0001
-15 2 13 1.7250 -0.0014
-15 2 14 -1.0950 -0.0002
-15 2 15 4.1141 -0.0021
-15 2 16 -2.8558 0.0000
-15 2 17 0.7158 0.0044
-15 2 18 4.5650 0.0020
-15 2 19 1.9470 -0.0028
-15 2 20 -1.4443 0.0001
-15 2 21 0.5865 0.0015
-15 3 1 0.8881 -0.0015
-15 3 2 -1.2539 -0.0031
-15 3 3 2.5521 0.0057
-15 3 4 -12.4711 -0.0064
-15 3 5 -2.9937 -0.0024
-15 3 6 1.8692 0.0024
-15 3 7 0.8610 0.0025
-15 3 8 -7.5617 0.0023
-15 3 9 -1.9210 -0.0023
-15 3 10 -1.7400 0.0012
-15 3 11 -2.3987 0.0010
-15 3 12 5.2808 -0.0016
-15 3 13 3.3300 0.0007
-15 3 14 -2.4414 0.0005
-15 3 15 -0.7074 0.0008
-15 3 16 6.8301 0.0019
-15 3 17 -0.0290 0.0023
-15 3 18 1.4446 0.0008
-15 3 19 1.8363 -0.0007
-15 3 20 0.8809 -0.0019
-15 3 21 -0.6293 -0.0014
-15 4 1 -0.8703 0.0016
-15 4 2 -4.5002 0.0012
-15 4 3 -7.8127 -0.0030
-15 4 4 1.9162 0.0017
-15 4 5 -6.0629 0.0011
-15 4 6 1.6002 0.0000
-15 4 7 -2.9113 0.0039
-15 4 8 -5.9339 0.0021
-15 4 9 -6.0047 -0.0005
-15 4 10 5.8687 -0.0016
-15 4 11 2.3243 0.0011
-15 4 12 -3.0323 0.0010
-15 4 13 2.4423 0.0002
-15 4 14 1.6806 0.0005
-15 4 15 0.6749 0.0042
-15 4 16 2.8137 -0.0008
-15 4 17 5.2113 0.0006
-15 4 18 -1.9980 0.0038
-15 4 19 1.4616 -0.0001
-15 4 20 2.4048 -0.0016
-15 4 21 2.1021 -0.0008
-15 5 1 -1.2998 -0.0010
-15 5 2 -8.5246 -0.0009
-15 5 3 -3.4010 0.0015
-15 5 4 -1.0156 0.0020
-15 5 5 3.4737 0.0010
-15 5 6 -10.0046 0.0034
-15 5 7 -2.4826 -0.0018
-15 5 8 -0.8184 0.0007
-15 5 9 0.5847 -0.0008
-15 5 10 -1.1801 -0.0001
-15 5 11 4.2321 -0.0007
-15 5 12 -1.9651 0.0018
-15 5 13 -1.4215 0.0039
-15 5 14 6.2636 0.0017
-15 5 15 3.5426 -0.0002
-15 5 16 0.4629 0.0043
-15 5 17 1.4792 0.0014
-15 5 18 3.4919 0.0010
-15 5 19 -1.6382 0.0000
-15 5 20 2.8785 0.0002
-15 5 21 1.3116 -0.0037
-15 6 1 -6.1598 0.0021
-15 6 2 0.8365 -0.0008
-15 6 3 -1.6081 -0.0004
-15 6 4 -1.5462 0.0014
-15 6 5 -4.5700 0.0030
-15 6 6 -0.9036 -0.0006
-15 6 7 -6.5768 -0.0009
-15 6 8 4.0165 -0.0008
-15 6 9 2.1172 0.0020
-15 6 10 -1.3524 0.0014
-15 6 11 -2.7234 0.0013
-15 6 12 4.9597 0.0009
-15 6 13 0.7707 0.0014
-15 6 14 1.3061 -0.0009
-15 6 15 5.1621 0.0008
-15 6 16 -0.0638 0.0004
-15 6 17 -1.2774 -0.0004
-15 6 18 1.7118 -0.0019
-15 6 19 3.4501 -0.0005
-15 6 20 -1.3048 -0.0013
-15 7 1 -2.5484 -0.0013
-15 7 2 -0.7402 -0.0003
-15 7 3 -0.0007 -0.0003
-15 7 4 -5.8375 0.0020
-15 7 5 -4.2006 -0.0001
-15 7 6 -0.2948 0.0000
-15 7 7 3.8936 -0.0010
-15 7 8 -3.0297 0.0006
-15 7 9 2.3952 0.0005
-15 7 10 -0.9102 0.0001
-15 7 11 -0.3319 -0.0005
-15 7 12 0.8370 -0.0013
-15 7 13 6.3302 0.0007
-15 7 14 -1.2398 0.0013
-15 7 15 -0.4873 -0.0003
-15 7 16 2.9895 -0.0015
-15 7 17 -0.3371 -0.0013
-15 7 18 1.4434 0.0017
-15 7 19 2.1806 -0.0027
-15 7 20 1.6224 0.0006
-15 8 1 2.8720 -0.0017
-15 8 2 -3.6421 0.0006
-15 8 3 -3.1110 0.0009
-15 8 4 -1.2059 0.0000
-15 8 5 -0.8561 -0.0001
-15 8 6 1.1676 -0.0009
-15 8 7 1.7883 0.0006
-15 8 8 0.9381 0.0005
-15 8 9 -4.5526 -0.0003
-15 8 10 4.1251 -0.0005
-15 8 11 1.4078 -0.0014
-15 8 12 1.6875 0.0003
-15 8 13 0.2791 0.0003
-15 8 14 2.1151 0.0020
-15 8 15 -3.3920 -0.0014
-15 8 16 0.2009 -0.0009
-15 8 17 3.8632 -0.0013
-15 8 18 -0.9015 -0.0012
-15 8 19 -0.2377 0.0011
-15 8 20 0.0818 -0.0035
-15 9 1 -2.8455 0.0005
-15 9 2 -0.5155 -0.0013
-15 9 3 -3.5355 0.0009
-15 9 4 1.2232 -0.0004
-15 9 5 2.3339 -0.0012
-15 9 6 0.3405 0.0006
-15 9 7 -0.3958 0.0008
-15 9 8 0.0259 -0.0012
-15 9 9 1.7217 -0.0021
-15 9 10 -0.7435 0.0000
-15 9 11 5.4472 0.0006
-15 9 12 -1.3200 -0.0006
-15 9 13 -1.9329 0.0007
-15 9 14 -1.5227 -0.0003
-15 9 15 1.4695 0.0010
-15 9 16 -1.2141 -0.0022
-15 9 17 0.5364 0.0003
-15 9 18 0.9428 0.0004
-15 9 19 -2.2763 -0.0012
-15 10 1 0.2803 -0.0005
-15 10 2 -2.5136 0.0008
-15 10 3 3.9169 -0.0027
-15 10 4 0.2725 -0.0006
-15 10 5 1.9054 0.0001
-15 10 6 0.5935 0.0002
-15 10 7 -1.0147 -0.0007
-15 10 8 1.0326 -0.0016
-15 10 9 2.2126 -0.0002
-15 10 10 2.0498 0.0001
-15 10 11 -2.4825 0.0010
-15 10 12 1.0780 0.0009
-15 10 13 -2.8769 -0.0012
-15 10 14 -1.0841 0.0004
-15 10 15 1.6787 -0.0008
-15 10 16 -0.1177 0.0032
-15 10 17 -3.7327 -0.0008
-15 10 18 -0.7712 -0.0003
-15 10 19 0.5514 -0.0009
-15 11 1 -0.6955 0.0008
-15 11 2 3.0875 -0.0016
-15 11 3 -0.3912 -0.0009
-15 11 4 3.5161 -0.0014
-15 11 5 -1.2116 0.0006
-15 11 6 0.5414 -0.0005
-15 11 7 1.0005 -0.0004
-15 11 8 1.3142 0.0002
-15 11 9 1.2367 -0.0008
-15 11 10 -0.2574 0.0004
-15 11 11 -2.0470 -0.0003
-15 11 12 -2.4224 0.0019
-15 11 13 1.9555 -0.0000
-15 11 14 -1.4135 -0.0011
-15 11 15 -1.7791 0.0032
-15 11 16 -1.5921 -0.0004
-15 11 17 -1.7575 0.0009
-15 11 18 -1.3110 -0.0021
-15 12 1 3.3939 0.0001
-15 12 2 1.6767 -0.0001
-15 12 3 2.5736 -0.0006
-15 12 4 -1.3116 0.0008
-15 12 5 2.3084 0.0004
-15 12 6 -0.5063 0.0004
-15 12 7 2.5138 -0.0004
-15 12 8 0.9591 -0.0004
-15 12 9 -0.4745 -0.0001
-15 12 10 -1.7017 -0.0008
-15 12 11 -0.9390 0.0000
-15 12 12 -1.4285 -0.0005
-15 12 13 -0.4432 0.0020
-15 12 14 -0.7204 0.0026
-15 12 15 -4.3845 -0.0000
-15 12 16 -1.7299 0.0006
-15 12 17 0.0841 -0.0021
-15 12 18 0.4313 0.0002
-15 13 1 -0.5884 0.0010
-15 13 2 2.5156 0.0012
-15 13 3 0.3881 0.0001
-15 13 4 0.6608 0.0005
-15 13 5 -0.7105 0.0009
-15 13 6 3.6331 -0.0003
-15 13 7 0.2312 -0.0000
-15 13 8 0.1608 -0.0010
-15 13 9 -2.1188 -0.0005
-15 13 10 -0.8231 -0.0000
-15 13 11 -0.7531 -0.0007
-15 13 12 -0.4197 0.0019
-15 13 13 -3.1061 0.0016
-15 13 14 -2.8674 0.0019
-15 13 15 -1.0679 -0.0018
-15 13 16 -1.6721 -0.0023
-15 13 17 0.7944 -0.0004
-15 13 18 -0.3530 -0.0007
-15 14 1 3.0925 -0.0003
-15 14 2 -1.2341 0.0004
-15 14 3 2.1624 0.0016
-15 14 4 1.5412 -0.0005
-15 14 5 1.9017 -0.0007
-15 14 6 -0.9493 0.0016
-15 14 7 1.0713 0.0011
-15 14 8 -2.3587 0.0000
-15 14 9 -0.5259 -0.0003
-15 14 10 0.2223 0.0003
-15 14 11 -0.1952 0.0007
-15 14 12 -1.7413 -0.0004
-15 14 13 -2.7667 -0.0004
-15 14 14 -2.9345 -0.0019
-15 14 15 -0.1424 -0.0006
-15 14 16 0.4058 -0.0018
-15 14 17 -2.3442 0.0008
-15 15 1 3.0557 -0.0002
-15 15 2 1.7224 0.0008
-15 15 3 -0.3483 0.0005
-15 15 4 1.8621 0.0005
-15 15 5 0.6095 -0.0004
-15 15 6 -1.5596 0.0009
-15 15 7 -2.7335 0.0023
-15 15 8 1.3890 0.0006
-15 15 9 -0.0076 -0.0004
-15 15 10 0.3544 -0.0010
-15 15 11 -1.5934 -0.0005
-15 15 12 -2.5758 -0.0004
-15 15 13 -1.8470 -0.0022
-15 15 14 -0.9756 -0.0007
-15 15 15 -0.7151 -0.0009
-15 15 16 -1.3979 0.0010
-15 16 1 -0.0643 0.0002
-15 16 2 3.4371 -0.0006
-15 16 3 1.6500 -0.0005
-15 16 4 -0.7351 -0.0002
-15 16 5 0.2947 -0.0000
-15 16 6 -1.1104 -0.0002
-15 16 7 -1.0471 0.0004
-15 16 8 -0.0296 0.0009
-15 16 9 0.2724 0.0004
-15 16 10 -1.5766 -0.0002
-15 16 11 -2.4525 -0.0000
-15 16 12 -1.5097 0.0006
-15 16 13 0.5752 -0.0002
-15 16 14 -0.3534 -0.0009
-15 16 15 -1.3825 -0.0007
-15 17 1 1.4783 0.0012
-15 17 2 0.4735 -0.0012
-15 17 3 2.7293 -0.0015
-15 17 4 -0.9030 0.0005
-15 17 5 -2.4168 -0.0004
-15 17 6 0.2637 0.0001
-15 17 7 -0.2344 0.0004
-15 17 8 -1.5525 0.0003
-15 17 9 -1.6891 0.0022
-15 17 10 -1.4441 0.0010
-15 17 11 -0.6760 0.0011
-15 17 12 0.5002 -0.0001
-15 17 13 -0.1292 -0.0010
-15 17 14 -1.3358 -0.0004
-15 18 1 1.2313 -0.0007
-15 18 2 0.0340 0.0006
-15 18 3 -1.0500 -0.0010
-15 18 4 0.9400 0.0004
-15 18 5 -0.2073 0.0004
-15 18 6 -0.8519 -0.0010
-15 18 7 0.1299 0.0002
-15 18 8 -1.3553 0.0006
-15 18 9 -2.8217 0.0009
-15 18 10 0.0809 0.0013
-15 18 11 0.3543 0.0001
-15 18 12 -0.5677 -0.0009
-15 19 1 1.3708 0.0000
-15 19 2 -0.1310 0.0003
-15 19 3 -0.3032 0.0000
-15 19 4 -0.1745 -0.0004
-15 19 5 1.7703 0.0001
-15 19 6 -1.1835 0.0002
-15 19 7 -2.0396 0.0002
-15 19 8 -0.8358 0.0002
-15 19 9 -0.4429 0.0019
-15 19 10 -0.3579 -0.0007
-15 20 4 0.0348 -0.0008
-15 20 5 -0.2883 0.0004
-15 20 6 0.0943 0.0013
-14 0 2 -3.3630 -0.0035
-14 0 4 1.3206 -0.0041
-14 0 6 -13.8893 -0.0113
-14 0 8 6.9546 -0.0055
-14 0 10 -4.8723 -0.0080
-14 0 12 1.4811 -0.0054
-14 0 14 8.6699 -0.0019
-14 0 16 -1.3004 0.0006
-14 0 18 5.8505 -0.0023
-14 0 20 1.5100 -0.0031
-14 0 22 -1.4690 0.0008
-14 1 1 -4.3341 -0.0012
-14 1 2 8.0886 -0.0023
-14 1 3 -3.1481 0.0042
-14 1 4 -8.6975 -0.0105
-14 1 5 -4.5677 -0.0091
-14 1 6 4.0389 -0.0034
-14 1 7 -2.9247 -0.0024
-14 1 8 4.5767 0.0017
-14 1 9 0.3021 -0.0055
-14 1 10 -4.9341 0.0042
-14 1 11 -0.0879 -0.0028
-14 1 12 8.8861 0.0054
-14 1 13 3.7112 -0.0026
-14 1 14 -3.3377 -0.0006
-14 1 15 4.5371 -0.0000
-14 1 16 0.6739 -0.0027
-14 1 17 2.3531 0.0013
-14 1 18 2.2918 -0.0032
-14 1 19 2.2308 -0.0020
-14 1 20 -2.8143 -0.0063
-14 1 21 -0.3397 -0.0002
-14 1 22 0.5668 0.0028
-14 2 1 -3.0339 0.0004
-14 2 2 -3.5262 0.0040
-14 2 3 -1.1034 -0.0065
-14 2 4 -8.2158 -0.0026
-14 2 5 -1.4787 -0.0069
-14 2 6 6.6073 0.0005
-14 2 7 4.1927 0.0039
-14 2 8 -9.3029 -0.0018
-14 2 9 2.2520 0.0009
-14 2 10 4.6065 -0.0019
-14 2 11 2.8583 0.0042
-14 2 12 2.6998 -0.0029
-14 2 13 4.4593 0.0001
-14 2 14 -0.5547 0.0022
-14 2 15 -0.7719 -0.0014
-14 2 16 7.9122 -0.0007
-14 2 17 0.3647 0.0006
-14 2 18 -0.6366 0.0008
-14 2 19 -0.3306 -0.0030
-14 2 20 0.4915 0.0012
-14 2 21 -0.9972 0.0001
-14 2 22 0.3019 -0.0009
-14 3 1 0.6483 0.0049
-14 3 2 -11.6849 -0.0032
-14 3 3 -4.1093 -0.0020
-14 3 4 6.1011 -0.0025
-14 3 5 0.2959 0.0062
-14 3 6 -2.1352 -0.0009
-14 3 7 0.7352 -0.0014
-14 3 8 1.0066 0.0020
-14 3 9 -2.6456 0.0017
-14 3 10 10.5815 0.0001
-14 3 11 3.9321 -0.0015
-14 3 12 -2.2209 0.0031
-14 3 13 0.5878 0.0017
-14 3 14 5.9192 -0.0020
-14 3 15 1.1443 0.0014
-14 3 16 0.2457 0.0005
-14 3 17 4.0893 -0.0021
-14 3 18 -2.5461 -0.0011
-14 3 19 -0.9062 0.0035
-14 3 20 1.3361 -0.0035
-14 3 21 0.2181 -0.0001
-14 3 22 -1.2670 0.0017
-14 4 1 -5.9633 -0.0005
-14 4 2 0.2484 0.0005
-14 4 3 -4.6872 -0.0007
-14 4 4 4.2721 0.0065
-14 4 5 2.8064 -0.0008
-14 4 6 -5.5177 0.0015
-14 4 7 -1.7460 -0.0017
-14 4 8 7.2671 -0.0003
-14 4 9 6.0995 0.0015
-14 4 10 -3.4708 -0.0005
-14 4 11 5.6576 0.0009
-14 4 12 0.3032 0.0002
-14 4 13 -0.5290 0.0015
-14 4 14 3.9467 0.0029
-14 4 15 4.7015 -0.0013
-14 4 16 -2.3436 0.0009
-14 4 17 -1.4575 -0.0007
-14 4 18 2.7473 0.0006
-14 4 19 -1.5863 -0.0018
-14 4 20 -0.6043 -0.0006
-14 4 21 0.9774 -0.0017
-14 4 22 -2.2163 -0.0030
-14 5 1 -2.8268 -0.0015
-14 5 2 1.9866 0.0025
-14 5 3 5.6060 0.0025
-14 5 4 -6.8528 -0.0006
-14 5 5 1.1209 0.0023
-14 5 6 2.4145 -0.0009
-14 5 7 0.2382 0.0018
-14 5 8 3.5574 -0.0008
-14 5 9 4.4437 0.0019
-14 5 10 0.3737 0.0011
-14 5 11 -4.3110 -0.0001
-14 5 12 7.4111 -0.0000
-14 5 13 1.1910 0.0018
-14 5 14 -0.9490 0.0017
-14 5 15 0.7415 -0.0019
-14 5 16 0.4574 -0.0015
-14 5 17 -4.0767 0.0000
-14 5 18 -0.3494 -0.0038
-14 5 19 2.0979 0.0007
-14 5 20 -1.9787 -0.0017
-14 5 21 -1.9063 -0.0023
-14 5 22 0.7123 -0.0010
-14 6 1 -2.3751 0.0015
-14 6 2 2.3106 -0.0003
-14 6 3 -1.4804 0.0011
-14 6 4 1.2430 0.0007
-14 6 5 -5.6779 0.0005
-14 6 6 6.7658 -0.0004
-14 6 7 4.8398 0.0012
-14 6 8 -2.3737 0.0020
-14 6 9 0.2264 -0.0014
-14 6 10 2.2828 -0.0027
-14 6 11 0.6830 -0.0012
-14 6 12 -1.8347 0.0003
-14 6 13 5.6002 -0.0008
-14 6 14 -3.4888 0.0017
-14 6 15 -3.9977 0.0007
-14 6 16 -0.4655 -0.0033
-14 6 17 0.5574 -0.0009
-14 6 18 -2.5574 0.0030
-14 6 19 0.3338 0.0003
-14 6 20 -0.4023 -0.0010
-14 6 21 -1.8238 0.0005
-14 7 1 6.0718 -0.0024
-14 7 2 -6.0848 0.0008
-14 7 3 0.0619 -0.0006
-14 7 4 0.6620 -0.0003
-14 7 5 5.8508 -0.0021
-14 7 6 -2.4703 0.0012
-14 7 7 4.6301 0.0001
-14 7 8 0.0782 -0.0015
-14 7 9 -4.1726 -0.0015
-14 7 10 2.1436 0.0000
-14 7 11 3.0823 0.0001
-14 7 12 -1.0348 0.0001
-14 7 13 -4.4161 0.0001
-14 7 14 2.0262 0.0001
-14 7 15 -5.3545 -0.0013
-14 7 16 -1.3387 -0.0006
-14 7 17 0.9093 -0.0003
-14 7 18 -1.4744 -0.0010
-14 7 19 -4.5138 0.0007
-14 7 20 -0.3925 -0.0008
-14 7 21 -0.2452 0.0003
-14 8 1 -3.1667 0.0013
-14 8 2 4.2165 -0.0016
-14 8 3 -3.8544 -0.0019
-14 8 4 4.6511 -0.0029
-14 8 5 2.1518 0.0009
-14 8 6 2.5617 -0.0012
-14 8 7 -5.4996 -0.0011
-14 8 8 2.8944 -0.0020
-14 8 9 0.5005 -0.0001
-14 8 10 -2.3479 0.0005
-14 8 11 1.6820 0.0010
-14 8 12 -1.9284 -0.0008
-14 8 13 -4.7788 -0.0014
-14 8 14 -4.6248 -0.0024
-14 8 15 3.3699 -0.0000
-14 8 16 -4.0641 -0.0001
-14 8 17 -2.1851 -0.0020
-14 8 18 -1.5220 -0.0014
-14 8 19 -2.0200 0.0003
-14 8 20 -1.3050 0.0010
-14 8 21 1.5933 0.0010
-14 9 1 0.6097 0.0007
-14 9 2 -0.5546 -0.0012
-14 9 3 6.9489 -0.0026
-14 9 4 -1.7889 -0.0011
-14 9 5 2.6632 -0.0008
-14 9 6 -0.9639 -0.0006
-14 9 7 0.2856 -0.0024
-14 9 8 -2.7878 0.0002
-14 9 9 3.8447 0.0006
-14 9 10 -1.3161 0.0007
-14 9 11 -6.1915 -0.0000
-14 9 12 -1.3846 -0.0004
-14 9 13 -2.9265 -0.0017
-14 9 14 -1.7274 -0.0012
-14 9 15 -1.8814 0.0000
-14 9 16 1.0204 -0.0008
-14 9 17 -6.1800 -0.0006
-14 9 18 -1.1684 -0.0020
-14 9 19 1.0880 -0.0012
-14 9 20 -0.3232 0.0018
-14 10 1 1.5014 -0.0013
-14 10 2 4.0207 0.0011
-14 10 3 0.6287 -0.0008
-14 10 4 3.6963 -0.0009
-14 10 5 -4.2790 -0.0007
-14 10 6 1.3665 -0.0006
-14 10 7 0.1299 0.0001
-14 10 8 1.0836 0.0009
-14 10 9 -3.1767 0.0002
-14 10 10 -1.3069 -0.0007
-14 10 11 -3.9791 -0.0010
-14 10 12 -5.1007 -0.0005
-14 10 13 2.1512 0.0007
-14 10 14 -1.9399 0.0003
-14 10 15 -4.3455 -0.0002
-14 10 16 -3.4315 0.0001
-14 10 17 0.6681 -0.0014
-14 10 18 -1.6001 -0.0012
-14 10 19 1.1623 0.0018
-14 10 20 0.2913 -0.0005
-14 11 1 4.0468 0.0009
-14 11 2 2.1202 -0.0010
-14 11 3 0.7677 0.0016
-14 11 4 -1.2703 -0.0003
-14 11 5 1.8554 0.0002
-14 11 6 -2.2354 0.0006
-14 11 7 2.7331 0.0012
-14 11 8 -1.4952 -0.0001
-14 11 9 -3.1625 -0.0004
-14 11 10 -4.3347 -0.0007
-14 11 11 0.0003 0.0006
-14 11 12 -1.2665 -0.0009
-14 11 13 -3.3231 0.0010
-14 11 14 -0.4987 0.0016
-14 11 15 -4.6987 0.0001
-14 11 16 -1.4757 -0.0006
-14 11 17 1.2029 -0.0001
-14 11 18 1.3650 0.0022
-14 11 19 -2.0343 -0.0016
-14 12 1 1.2942 0.0001
-14 12 2 0.6211 0.0016
-14 12 3 0.2509 -0.0003
-14 12 4 -0.6025 0.0002
-14 12 5 0.0534 -0.0003
-14 12 6 2.5017 0.0013
-14 12 7 -3.4156 0.0005
-14 12 8 -1.3291 0.0004
-14 12 9 -3.4914 -0.0008
-14 12 10 -1.7725 0.0003
-14 12 11 -0.7880 0.0003
-14 12 12 0.3119 0.0014
-14 12 13 -4.3444 0.0008
-14 12 14 -3.6807 -0.0002
-14 12 15 1.9349 0.0001
-14 12 16 -0.1389 -0.0003
-14 12 17 -0.0477 0.0032
-14 12 18 -0.1379 0.0006
-14 12 19 -0.1157 0.0013
-14 13 1 0.1401 -0.0008
-14 13 2 -0.5254 0.0003
-14 13 3 -0.5335 0.0004
-14 13 4 1.8088 -0.0008
-14 13 5 0.3485 -0.0001
-14 13 6 -2.0205 0.0014
-14 13 7 -1.9382 0.0018
-14 13 8 -4.0230 0.0007
-14 13 9 0.4916 -0.0001
-14 13 10 -0.5229 -0.0002
-14 13 11 -1.0564 0.0011
-14 13 12 -2.8775 0.0004
-14 13 13 -0.8349 -0.0012
-14 13 14 -0.4595 -0.0012
-14 13 15 1.4065 0.0012
-14 13 16 2.4303 0.0033
-14 13 17 -1.8011 0.0007
-14 13 18 -1.0817 0.0023
-14 14 1 1.5429 0.0006
-14 14 2 -0.8446 -0.0002
-14 14 3 0.5529 0.0006
-14 14 4 -1.0535 -0.0004
-14 14 5 -0.7998 0.0010
-14 14 6 -3.2458 0.0002
-14 14 7 -2.8784 0.0011
-14 14 8 1.1859 0.0002
-14 14 9 -0.3407 -0.0002
-14 14 10 0.2910 -0.0009
-14 14 11 -3.1992 -0.0008
-14 14 12 -2.2142 -0.0005
-14 14 13 1.1771 0.0002
-14 14 14 2.3943 0.0009
-14 14 15 -0.1612 0.0019
-14 14 16 -0.2676 0.0015
-14 14 17 0.6619 0.0002
-14 14 18 0.7325 0.0000
-14 15 1 -3.8152 0.0012
-14 15 2 2.1718 0.0003
-14 15 3 -1.6343 -0.0018
-14 15 4 -1.2702 0.0012
-14 15 5 -3.8368 -0.0002
-14 15 6 0.3506 -0.0005
-14 15 7 -0.3823 -0.0016
-14 15 8 0.7200 0.0012
-14 15 9 0.2679 -0.0008
-14 15 10 -3.6014 -0.0004
-14 15 11 -0.0794 -0.0013
-14 15 12 -0.0029 -0.0000
-14 15 13 1.8305 0.0012
-14 15 14 1.7697 0.0004
-14 15 15 -0.0750 0.0004
-14 15 16 -0.0500 -0.0010
-14 15 17 2.4881 0.0008
-14 16 1 1.4111 0.0000
-14 16 2 -3.5651 -0.0002
-14 16 3 0.9473 0.0002
-14 16 4 -3.4692 -0.0012
-14 16 5 -1.5015 -0.0001
-14 16 6 -0.8606 -0.0007
-14 16 7 2.0035 0.0005
-14 16 8 -2.0238 -0.0009
-14 16 9 -1.6220 0.0009
-14 16 10 0.0857 -0.0008
-14 16 11 1.2375 -0.0001
-14 16 12 2.9383 -0.0010
-14 16 13 -0.0515 -0.0009
-14 16 14 -0.5820 -0.0002
-14 16 15 0.5710 -0.0017
-14 16 16 2.6129 -0.0006
-14 17 1 -0.6118 -0.0005
-14 17 2 -0.9430 0.0009
-14 17 3 -5.4705 -0.0002
-14 17 4 1.1208 -0.0005
-14 17 5 -1.1816 -0.0001
-14 17 6 0.4418 -0.0005
-14 17 7 -1.8423 -0.0001
-14 17 8 -0.1044 -0.0000
-14 17 9 -0.3606 -0.0010
-14 17 10 1.6886 0.0005
-14 17 11 2.6017 -0.0022
-14 17 12 -0.3376 -0.0003
-14 17 13 -0.4001 -0.0013
-14 17 14 0.3566 -0.0014
-14 17 15 2.0868 0.0014
-14 18 1 -0.9091 -0.0011
-14 18 2 -1.5473 0.0006
-14 18 3 -0.3919 0.0002
-14 18 4 -1.8502 -0.0007
-14 18 5 2.2130 -0.0009
-14 18 6 -2.5808 -0.0004
-14 18 7 -1.7320 -0.0005
-14 18 8 -0.5713 0.0001
-14 18 9 2.1952 -0.0003
-14 18 10 0.7004 -0.0003
-14 18 11 0.0586 0.0003
-14 18 12 -0.3513 -0.0001
-14 18 13 0.6167 0.0011
-14 18 14 2.7576 -0.0007
-14 19 1 -3.1894 -0.0004
-14 19 2 -0.0510 -0.0010
-14 19 3 0.3885 0.0013
-14 19 4 -0.2346 -0.0015
-14 19 5 -3.3465 0.0001
-14 19 6 0.8103 -0.0003
-14 19 7 -1.3848 0.0006
-14 19 8 0.9115 -0.0004
-14 19 9 0.6914 -0.0004
-14 19 10 -0.8005 0.0005
-14 19 11 -0.7366 0.0007
-14 19 12 1.3422 0.0014
-14 20 1 -0.1456 0.0003
-14 20 2 -1.7016 -0.0011
-14 20 3 -0.0602 -0.0013
-14 20 4 -0.8512 0.0019
-14 20 5 -1.0631 -0.0003
-14 20 6 -0.6043 0.0005
-14 20 7 2.1981 -0.0001
-14 20 8 -1.4044 0.0002
-14 20 9 -0.9586 -0.0015
-14 20 10 -1.0609 0.0008
-14 20 11 0.8394 0.0006
-14 21 2 -0.3324 -0.0012
-14 21 3 -2.3181 -0.0007
-14 21 4 0.7658 0.0004
-14 21 5 0.5683 0.0017
-14 21 6 0.7598 -0.0002
-14 21 7 -0.6665 -0.0011
-14 21 8 -0.4313 -0.0008
-13 0 2 3.4101 -0.0012
-13 0 4 -14.7784 -0.0199
-13 0 6 8.4958 -0.0063
-13 0 8 -1.6505 -0.0049
-13 0 10 -0.5294 0.0088
-13 0 12 8.5963 0.0039
-13 0 14 -3.1046 -0.0037
-13 0 16 3.3207 -0.0052
-13 0 18 -0.0485 -0.0071
-13 0 20 -2.6999 0.0014
-13 0 22 0.4557 0.0061
-13 1 1 -5.3609 0.0071
-13 1 2 -4.8516 -0.0059
-13 1 3 -3.8360 -0.0111
-13 1 4 3.5562 0.0009
-13 1 5 -2.7155 -0.0035
-13 1 6 7.2527 0.0047
-13 1 7 1.8618 -0.0063
-13 1 8 -8.4859 0.0098
-13 1 9 0.4657 0.0017
-13 1 10 6.8965 0.0078
-13 1 11 2.3658 0.0033
-13 1 12 -4.9849 0.0055
-13 1 13 3.2213 -0.0015
-13 1 14 -2.8318 0.0028
-13 1 15 0.1782 -0.0026
-13 1 16 2.0227 -0.0002
-13 1 17 0.3669 -0.0069
-13 1 18 -3.9443 0.0050
-13 1 19 -0.9389 -0.0034
-13 1 20 0.3430 0.0021
-13 1 21 -0.2794 0.0027
-13 1 22 1.0893 0.0005
-13 1 23 0.2980 0.0010
-13 2 1 6.1797 -0.0026
-13 2 2 -11.6032 -0.0025
-13 2 3 2.6853 -0.0013
-13 2 4 8.5089 0.0033
-13 2 5 5.9810 0.0030
-13 2 6 -9.0989 -0.0033
-13 2 7 1.5913 0.0030
-13 2 8 3.7888 -0.0003
-13 2 9 -1.7855 0.0073
-13 2 10 3.4456 0.0004
-13 2 11 0.6140 0.0043
-13 2 12 -4.0164 0.0006
-13 2 13 -5.5881 0.0059
-13 2 14 6.4341 -0.0012
-13 2 15 -2.5646 0.0006
-13 2 16 -2.0728 -0.0024
-13 2 17 -1.2559 -0.0002
-13 2 18 -1.0606 -0.0036
-13 2 19 -2.6680 0.0032
-13 2 20 1.5738 -0.0014
-13 2 21 1.2877 -0.0014
-13 2 22 -0.9739 -0.0003
-13 2 23 -0.1573 0.0008
-13 3 1 -4.9786 -0.0028
-13 3 2 12.9689 0.0005
-13 3 3 -2.0718 0.0079
-13 3 4 4.9162 -0.0014
-13 3 5 1.8287 0.0023
-13 3 6 0.0066 0.0008
-13 3 7 -4.4172 0.0017
-13 3 8 8.8489 0.0044
-13 3 9 2.9385 -0.0003
-13 3 10 -7.9738 0.0019
-13 3 11 -0.7905 -0.0017
-13 3 12 -0.8437 0.0028
-13 3 13 -1.4883 0.0005
-13 3 14 -3.5475 0.0025
-13 3 15 3.7952 -0.0001
-13 3 16 -6.1759 -0.0015
-13 3 17 -2.5932 -0.0012
-13 3 18 -0.5922 0.0020
-13 3 19 0.8353 0.0016
-13 3 20 -1.7886 0.0016
-13 3 21 1.0643 -0.0045
-13 3 22 -0.1921 0.0016
-13 3 23 -0.9799 -0.0040
-13 4 1 3.3444 0.0012
-13 4 2 5.4074 0.0018
-13 4 3 11.8704 -0.0006
-13 4 4 -8.1252 0.0029
-13 4 5 2.9121 -0.0014
-13 4 6 6.1290 0.0048
-13 4 7 3.5638 0.0046
-13 4 8 -4.5050 0.0017
-13 4 9 3.0772 -0.0003
-13 4 10 -2.8780 -0.0002
-13 4 11 -7.6222 -0.0008
-13 4 12 3.0011 0.0000
-13 4 13 -0.6667 0.0005
-13 4 14 -3.8512 0.0029
-13 4 15 -5.1080 -0.0024
-13 4 16 1.6776 -0.0038
-13 4 17 -5.7987 0.0023
-13 4 18 0.3138 0.0013
-13 4 19 -0.0599 0.0004
-13 4 20 -0.3321 0.0020
-13 4 21 -2.4838 -0.0000
-13 4 22 1.2690 -0.0057
-13 4 23 1.1724 0.0031
-13 5 1 4.7936 0.0004
-13 5 2 2.3536 -0.0009
-13 5 3 1.4974 0.0019
-13 5 4 7.9109 -0.0012
-13 5 5 -4.4981 0.0061
-13 5 6 6.7541 0.0016
-13 5 7 3.7565 0.0011
-13 5 8 -2.9784 0.0006
-13 5 9 -7.1257 -0.0009
-13 5 10 3.0948 -0.0030
-13 5 11 -1.4649 -0.0022
-13 5 12 -6.4485 -0.0012
-13 5 13 1.2658 0.0004
-13 5 14 -4.4263 -0.0041
-13 5 15 -5.6336 0.0026
-13 5 16 -2.9838 -0.0009
-13 5 17 3.6932 -0.0008
-13 5 18 -4.8287 0.0027
-13 5 19 0.7411 0.0033
-13 5 20 -1.0562 0.0015
-13 5 21 0.0720 -0.0012
-13 5 22 0.3470 0.0018
-13 6 1 9.4044 0.0006
-13 6 2 -0.0834 -0.0015
-13 6 3 0.3446 -0.0001
-13 6 4 5.6612 0.0017
-13 6 5 8.8692 -0.0005
-13 6 6 -5.5984 0.0021
-13 6 7 2.2207 -0.0015
-13 6 8 -0.7447 -0.0019
-13 6 9 -3.8359 -0.0023
-13 6 10 -3.9625 0.0016
-13 6 11 3.4682 -0.0004
-13 6 12 -4.3745 -0.0004
-13 6 13 -8.2414 -0.0025
-13 6 14 -0.1071 0.0005
-13 6 15 -2.8427 -0.0004
-13 6 16 -1.6645 0.0010
-13 6 17 -0.9881 -0.0017
-13 6 18 1.4511 0.0007
-13 6 19 -6.0359 -0.0010
-13 6 20 1.9151 0.0007
-13 6 21 1.3427 0.0005
-13 6 22 0.4467 0.0000
-13 7 1 1.7725 -0.0006
-13 7 2 7.4381 0.0002
-13 7 3 2.7516 -0.0011
-13 7 4 2.1441 -0.0005
-13 7 5 4.0281 0.0004
-13 7 6 2.1175 0.0000
-13 7 7 -9.3323 -0.0018
-13 7 8 2.1663 -0.0014
-13 7 9 0.4573 0.0011
-13 7 10 -2.9568 0.0001
-13 7 11 -4.3383 -0.0009
-13 7 12 -0.0840 -0.0026
-13 7 13 -6.3890 0.0003
-13 7 14 -4.5614 -0.0018
-13 7 15 3.3531 0.0003
-13 7 16 -3.0988 -0.0002
-13 7 17 -3.6781 0.0001
-13 7 18 -2.5053 -0.0032
-13 7 19 2.1315 0.0018
-13 7 20 -1.1958 0.0027
-13 7 21 3.1671 0.0006
-13 7 22 0.4870 -0.0008
-13 8 1 -1.4338 -0.0001
-13 8 2 4.9077 -0.0013
-13 8 3 7.1263 -0.0001
-13 8 4 0.0370 -0.0002
-13 8 5 -2.7945 0.0000
-13 8 6 0.1608 -0.0022
-13 8 7 0.2601 0.0002
-13 8 8 -6.0540 0.0007
-13 8 9 4.2846 0.0002
-13 8 10 -2.5554 -0.0018
-13 8 11 -6.0011 -0.0003
-13 8 12 -4.0778 0.0008
-13 8 13 2.5134 -0.0008
-13 8 14 -2.1319 0.0011
-13 8 15 -2.8905 -0.0002
-13 8 16 0.1372 -0.0000
-13 8 17 -4.4364 -0.0011
-13 8 18 -0.4095 0.0016
-13 8 19 2.1462 0.0003
-13 8 20 1.7308 0.0015
-13 8 21 -1.7118 0.0008
-13 9 1 7.3924 -0.0024
-13 9 2 -0.7328 0.0007
-13 9 3 3.1428 0.0017
-13 9 4 1.0722 -0.0003
-13 9 5 -4.1375 -0.0021
-13 9 6 -2.6812 0.0009
-13 9 7 2.8025 0.0007
-13 9 8 0.2433 -0.0000
-13 9 9 -7.2442 -0.0015
-13 9 10 0.6214 0.0005
-13 9 11 -2.8674 -0.0002
-13 9 12 -1.2252 0.0007
-13 9 13 1.6436 0.0010
-13 9 14 1.7608 0.0008
-13 9 15 -5.8013 -0.0000
-13 9 16 -2.6286 -0.0003
-13 9 17 2.5875 0.0010
-13 9 18 -0.2230 0.0010
-13 9 19 0.0706 0.0009
-13 9 20 0.2374 0.0012
-13 9 21 -0.5679 0.0011
-13 10 1 1.5343 0.0011
-13 10 2 4.1037 0.0002
-13 10 3 -5.7755 0.0000
-13 10 4 0.0626 0.0008
-13 10 5 0.0430 0.0001
-13 10 6 -1.2371 0.0006
-13 10 7 -1.1589 0.0006
-13 10 8 -0.6089 -0.0014
-13 10 9 -3.3163 0.0000
-13 10 10 -4.5866 0.0003
-13 10 11 5.4697 0.0022
-13 10 12 1.7549 0.0009
-13 10 13 -2.5418 0.0006
-13 10 14 -1.3153 -0.0004
-13 10 15 1.2078 0.0006
-13 10 16 -1.3594 0.0007
-13 10 17 3.2666 0.0007
-13 10 18 0.9623 0.0005
-13 10 19 -2.2194 0.0001
-13 10 20 -1.0442 -0.0005
-13 10 21 1.9526 0.0003
-13 11 1 0.9551 0.0010
-13 11 2 -2.7194 0.0012
-13 11 3 1.3923 0.0016
-13 11 4 -4.7989 -0.0004
-13 11 5 3.3501 0.0013
-13 11 6 -0.5858 0.0001
-13 11 7 -3.8978 0.0004
-13 11 8 -3.4938 0.0001
-13 11 9 1.4351 0.0000
-13 11 10 1.8621 0.0004
-13 11 11 0.3128 0.0004
-13 11 12 3.2894 0.0020
-13 11 13 -2.4951 -0.0006
-13 11 14 -1.2784 0.0005
-13 11 15 3.8784 -0.0001
-13 11 16 4.2746 0.0009
-13 11 17 -2.6707 0.0008
-13 11 18 0.1143 -0.0005
-13 11 19 0.1478 0.0000
-13 11 20 0.5219 0.0002
-13 12 1 -3.2095 -0.0001
-13 12 2 -0.3922 0.0024
-13 12 3 -1.1997 0.0001
-13 12 4 3.4759 0.0014
-13 12 5 -4.3378 -0.0003
-13 12 6 -0.3172 0.0017
-13 12 7 -3.6910 0.0009
-13 12 8 -0.6719 0.0003
-13 12 9 2.9684 0.0000
-13 12 10 4.8561 -0.0004
-13 12 11 -0.7946 -0.0006
-13 12 12 -1.5455 0.0003
-13 12 13 4.1842 0.0005
-13 12 14 2.2082 -0.0008
-13 12 15 2.8184 0.0010
-13 12 16 0.6616 0.0019
-13 12 17 0.3097 -0.0012
-13 12 18 -1.9875 -0.0002
-13 12 19 2.6215 -0.0004
-13 12 20 1.3883 0.0013
-13 13 1 1.1087 0.0018
-13 13 2 -0.9258 -0.0006
-13 13 3 1.7817 0.0019
-13 13 4 -1.7460 0.0007
-13 13 5 -0.8926 0.0013
-13 13 6 -5.5951 -0.0007
-13 13 7 2.6348 0.0005
-13 13 8 2.3629 0.0001
-13 13 9 2.7334 -0.0007
-13 13 10 0.7891 -0.0011
-13 13 11 1.9417 -0.0006
-13 13 12 0.8734 -0.0009
-13 13 13 4.4518 0.0013
-13 13 14 5.4454 0.0018
-13 13 15 -2.3172 0.0005
-13 13 16 -1.0579 -0.0012
-13 13 17 0.9931 -0.0002
-13 13 18 1.6855 -0.0019
-13 13 19 0.0449 0.0018
-13 14 1 -1.6119 -0.0001
-13 14 2 1.8174 0.0003
-13 14 3 -1.6402 -0.0007
-13 14 4 -1.2976 0.0006
-13 14 5 -3.0006 -0.0006
-13 14 6 2.6648 -0.0007
-13 14 7 1.1349 -0.0010
-13 14 8 3.5103 0.0002
-13 14 9 -0.2965 0.0003
-13 14 10 0.2379 -0.0003
-13 14 11 3.2397 -0.0004
-13 14 12 6.9530 0.0012
-13 14 13 1.6640 0.0005
-13 14 14 0.5468 0.0006
-13 14 15 1.2949 -0.0017
-13 14 16 -0.7727 -0.0009
-13 14 17 1.9735 0.0002
-13 14 18 1.6513 0.0016
-13 14 19 -0.7501 -0.0015
-13 15 1 0.3525 -0.0011
-13 15 2 -1.5410 -0.0000
-13 15 3 -0.5956 0.0000
-13 15 4 -1.3739 -0.0008
-13 15 5 2.2062 -0.0012
-13 15 6 1.5507 -0.0001
-13 15 7 2.7608 0.0002
-13 15 8 -2.3588 -0.0004
-13 15 9 1.6274 0.0000
-13 15 10 2.8313 0.0006
-13 15 11 5.7197 0.0011
-13 15 12 3.9279 0.0005
-13 15 13 1.2913 0.0003
-13 15 14 -1.1025 -0.0012
-13 15 15 1.9831 0.0001
-13 15 16 2.4629 -0.0001
-13 15 17 -0.7900 0.0011
-13 15 18 -1.3304 0.0010
-13 16 1 0.4206 -0.0009
-13 16 2 -2.2872 -0.0001
-13 16 3 -2.4591 0.0010
-13 16 4 2.1476 -0.0010
-13 16 5 2.7101 -0.0001
-13 16 6 0.8807 -0.0004
-13 16 7 -0.4782 -0.0002
-13 16 8 1.4411 -0.0008
-13 16 9 2.5314 0.0002
-13 16 10 6.3798 0.0006
-13 16 11 0.9517 0.0006
-13 16 12 0.8303 -0.0001
-13 16 13 0.2889 0.0004
-13 16 14 2.5722 0.0000
-13 16 15 1.4209 0.0010
-13 16 16 0.8218 0.0026
-13 16 17 -0.8350 -0.0010
-13 17 1 -4.1490 -0.0000
-13 17 2 0.5024 -0.0000
-13 17 3 0.9993 0.0001
-13 17 4 1.1880 0.0003
-13 17 5 1.9075 -0.0003
-13 17 6 0.3929 -0.0009
-13 17 7 0.6110 -0.0014
-13 17 8 3.7655 0.0009
-13 17 9 4.1674 -0.0007
-13 17 10 0.4765 0.0001
-13 17 11 0.6308 0.0007
-13 17 12 -0.4162 0.0013
-13 17 13 2.8990 0.0011
-13 17 14 2.5361 0.0014
-13 17 15 0.4307 0.0009
-13 17 16 -2.4610 0.0002
-13 18 1 -0.7823 0.0005
-13 18 2 -1.0072 -0.0005
-13 18 3 2.8358 0.0005
-13 18 4 -1.1281 0.0002
-13 18 5 -1.1124 -0.0004
-13 18 6 1.4043 0.0003
-13 18 7 4.5447 0.0002
-13 18 8 2.4025 -0.0004
-13 18 9 1.3200 0.0000
-13 18 10 0.0855 0.0000
-13 18 11 -0.5194 0.0015
-13 18 12 3.5220 -0.0005
-13 18 13 1.1982 0.0012
-13 18 14 -0.4579 0.0003
-13 18 15 -0.8713 -0.0006
-13 19 1 0.0081 0.0017
-13 19 2 -0.1380 -0.0013
-13 19 3 -3.1045 -0.0000
-13 19 4 0.8085 0.0008
-13 19 5 -0.3652 0.0006
-13 19 6 2.9816 0.0007
-13 19 7 2.7861 -0.0013
-13 19 8 1.0117 -0.0003
-13 19 9 -1.0789 0.0003
-13 19 10 1.2177 0.0001
-13 19 11 2.1131 0.0001
-13 19 12 1.1094 0.0013
-13 19 13 -0.0694 -0.0002
-13 19 14 -1.8357 0.0003
-13 20 1 0.6055 -0.0006
-13 20 2 -2.0556 0.0019
-13 20 3 -1.5113 -0.0014
-13 20 4 -1.4594 0.0015
-13 20 5 3.7291 0.0002
-13 20 6 -0.8181 -0.0017
-13 20 7 0.4350 -0.0006
-13 20 8 -0.4679 -0.0007
-13 20 9 0.8535 0.0001
-13 20 10 1.9112 0.0010
-13 20 11 0.8837 -0.0001
-13 20 12 -1.0734 0.0000
-13 20 13 -0.8433 0.0025
-13 21 1 -3.1870 -0.0003
-13 21 2 0.1121 0.0001
-13 21 3 -0.7638 0.0019
-13 21 4 -0.0527 -0.0026
-13 21 5 -1.3684 -0.0011
-13 21 6 0.2167 -0.0005
-13 21 7 -1.9889 -0.0013
-13 21 8 1.0586 0.0000
-13 21 9 1.0971 -0.0002
-13 21 10 0.3286 -0.0001
-13 21 11 -0.7175 0.0023
-13 22 1 -1.1360 -0.0023
-13 22 2 -2.4593 0.0012
-13 22 3 0.3925 -0.0004
-13 22 4 -1.8266 -0.0000
-13 22 5 -1.3434 -0.0010
-13 22 6 -1.3920 -0.0011
-13 22 7 1.3118 -0.0000
-13 22 8 -0.2419 -0.0011
-12 0 2 -8.3867 0.0028
-12 0 4 13.7807 0.0106
-12 0 6 4.2224 -0.0026
-12 0 8 -2.3522 0.0052
-12 0 10 6.5777 0.0040
-12 0 12 -8.1885 0.0083
-12 0 14 -2.7738 0.0071
-12 0 16 -2.9909 0.0067
-12 0 18 -6.7318 0.0015
-12 0 20 -1.6083 -0.0031
-12 0 22 0.3296 -0.0007
-12 1 1 3.4998 -0.0026
-12 1 2 -0.9809 0.0051
-12 1 3 3.2510 0.0082
-12 1 4 8.3583 0.0082
-12 1 5 6.8938 -0.0019
-12 1 6 -12.1314 0.0019
-12 1 7 2.5315 0.0025
-12 1 8 4.4009 0.0053
-12 1 9 0.7768 0.0008
-12 1 10 -4.3227 -0.0028
-12 1 11 -0.6545 0.0056
-12 1 12 -4.6606 0.0051
-12 1 13 -5.3286 0.0051
-12 1 14 3.3429 0.0088
-12 1 15 -3.1329 0.0058
-12 1 16 -2.7948 -0.0021
-12 1 17 -4.0671 0.0013
-12 1 18 0.5056 -0.0023
-12 1 19 -3.4156 0.0005
-12 1 20 2.3342 -0.0070
-12 1 21 -0.4131 -0.0021
-12 1 22 -0.7490 -0.0059
-12 1 23 -0.6630 0.0008
-12 2 1 1.4091 -0.0006
-12 2 2 13.5872 0.0046
-12 2 3 2.3348 0.0038
-12 2 4 -4.2488 -0.0027
-12 2 5 -0.8063 0.0012
-12 2 6 3.9333 0.0035
-12 2 7 -7.5700 0.0056
-12 2 8 5.6914 -0.0027
-12 2 9 -1.5997 0.0020
-12 2 10 -7.2196 0.0007
-12 2 11 -6.7163 -0.0010
-12 2 12 2.3219 0.0010
-12 2 13 -2.7173 0.0065
-12 2 14 -4.3170 0.0026
-12 2 15 1.2064 -0.0020
-12 2 16 -4.7413 0.0003
-12 2 17 -1.6902 -0.0024
-12 2 18 -0.8212 -0.0008
-12 2 19 2.4588 -0.0007
-12 2 20 -1.9751 0.0024
-12 2 21 0.7121 -0.0056
-12 2 22 -0.7755 -0.0015
-12 2 23 0.2019 -0.0003
-12 3 1 -2.2304 0.0037
-12 3 2 5.1820 -0.0012
-12 3 3 5.7545 -0.0042
-12 3 4 -6.8957 0.0014
-12 3 5 -3.7577 0.0021
-12 3 6 4.2253 0.0031
-12 3 7 3.4087 -0.0022
-12 3 8 -13.4308 0.0019
-12 3 9 0.0792 -0.0026
-12 3 10 -4.7166 0.0001
-12 3 11 -4.8761 -0.0020
-12 3 12 -2.7131 0.0021
-12 3 13 2.7393 -0.0014
-12 3 14 -5.3775 0.0013
-12 3 15 -4.5701 -0.0001
-12 3 16 1.9668 -0.0038
-12 3 17 -1.5947 -0.0019
-12 3 18 0.8028 0.0006
-12 3 19 0.8951 -0.0012
-12 3 20 0.2175 -0.0009
-12 3 21 -1.9447 0.0027
-12 3 22 2.4521 -0.0057
-12 3 23 1.2492 0.0014
-12 4 1 11.2891 -0.0013
-12 4 2 -10.4836 -0.0005
-12 4 3 0.3608 0.0001
-12 4 4 5.0306 0.0034
-12 4 5 -4.5688 0.0010
-12 4 6 -3.2169 0.0005
-12 4 7 -0.9929 -0.0013
-12 4 8 -3.8420 -0.0035
-12 4 9 -14.0070 -0.0002
-12 4 10 3.7163 -0.0024
-12 4 11 -2.1872 0.0003
-12 4 12 -3.7077 -0.0055
-12 4 13 -3.6584 0.0009
-12 4 14 1.1712 -0.0031
-12 4 15 -4.6673 0.0005
-12 4 16 0.2966 0.0016
-12 4 17 4.2327 -0.0029
-12 4 18 -1.2552 -0.0011
-12 4 19 -1.3661 0.0009
-12 4 20 1.5067 0.0022
-12 4 21 1.9792 0.0002
-12 4 22 1.1516 0.0021
-12 4 23 2.1509 -0.0015
-12 5 1 -0.6819 -0.0007
-12 5 2 4.2572 0.0012
-12 5 3 -10.0243 0.0011
-12 5 4 4.3480 -0.0006
-12 5 5 4.0301 -0.0014
-12 5 6 -9.8568 -0.0015
-12 5 7 -6.3540 -0.0014
-12 5 8 -2.3223 -0.0016
-12 5 9 -2.4324 -0.0010
-12 5 10 -8.7091 -0.0002
-12 5 11 5.2788 -0.0008
-12 5 12 -4.5263 -0.0000
-12 5 13 -4.5104 -0.0017
-12 5 14 -0.7497 0.0017
-12 5 15 5.8067 0.0003
-12 5 16 -1.2731 0.0007
-12 5 17 1.6552 -0.0029
-12 5 18 0.5891 -0.0006
-12 5 19 -1.1444 0.0023
-12 5 20 1.6788 -0.0010
-12 5 21 4.0791 0.0025
-12 5 22 0.8272 -0.0005
-12 5 23 -1.7147 0.0002
-12 6 1 0.0981 -0.0007
-12 6 2 0.6449 0.0008
-12 6 3 5.7223 -0.0015
-12 6 4 -9.1907 0.0017
-12 6 5 1.2848 -0.0022
-12 6 6 -1.6574 -0.0009
-12 6 7 -11.6614 0.0005
-12 6 8 -2.4937 0.0008
-12 6 9 2.1470 -0.0002
-12 6 10 -1.7686 -0.0004
-12 6 11 -8.4788 -0.0004
-12 6 12 4.5940 -0.0009
-12 6 13 -2.5536 -0.0006
-12 6 14 2.3167 0.0021
-12 6 15 3.4525 -0.0026
-12 6 16 3.6054 -0.0013
-12 6 17 -4.9471 0.0018
-12 6 18 2.3236 -0.0010
-12 6 19 2.8064 0.0007
-12 6 20 1.9835 0.0046
-12 6 21 1.0798 0.0006
-12 6 22 0.4332 -0.0016
-12 6 23 0.1008 0.0011
-12 7 1 -7.6548 0.0006
-12 7 2 2.5008 0.0007
-12 7 3 1.6699 0.0006
-12 7 4 -0.0630 -0.0007
-12 7 5 -12.4043 0.0001
-12 7 6 0.0370 -0.0017
-12 7 7 0.9472 0.0000
-12 7 8 -6.0792 -0.0004
-12 7 9 0.4531 0.0003
-12 7 10 0.1190 -0.0019
-12 7 11 -3.5065 0.0018
-12 7 12 -3.4175 0.0019
-12 7 13 10.6765 0.0021
-12 7 14 -0.0203 -0.0025
-12 7 15 0.6939 0.0015
-12 7 16 0.1481 0.0003
-12 7 17 3.5812 -0.0011
-12 7 18 0.3537 0.0017
-12 7 19 5.7527 0.0005
-12 7 20 0.6464 -0.0005
-12 7 21 -1.8134 0.0004
-12 7 22 0.6949 -0.0008
-12 8 1 9.6283 -0.0000
-12 8 2 -6.9606 0.0017
-12 8 3 -1.0352 0.0017
-12 8 4 -1.6883 -0.0000
-12 8 5 -2.5356 -0.0011
-12 8 6 -6.5471 -0.0003
-12 8 7 6.0546 -0.0005
-12 8 8 0.6384 -0.0012
-12 8 9 -7.9024 -0.0019
-12 8 10 0.5668 0.0037
-12 8 11 3.8075 0.0016
-12 8 12 3.6752 0.0020
-12 8 13 0.6549 -0.0015
-12 8 14 6.2349 0.0011
-12 8 15 -4.1405 -0.0007
-12 8 16 2.4107 -0.0000
-12 8 17 5.1638 0.0007
-12 8 18 4.3120 -0.0011
-12 8 19 -2.2786 -0.0008
-12 8 20 1.3108 -0.0025
-12 8 21 0.1984 0.0009
-12 8 22 0.6018 0.0013
-12 9 1 -1.3095 0.0010
-12 9 2 3.2027 0.0018
-12 9 3 -9.6412 -0.0006
-12 9 4 -1.5065 -0.0000
-12 9 5 3.4981 -0.0004
-12 9 6 0.8777 -0.0000
-12 9 7 -5.1305 -0.0018
-12 9 8 2.3725 -0.0010
-12 9 9 -0.8976 0.0009
-12 9 10 -0.6519 0.0011
-12 9 11 8.4063 0.0017
-12 9 12 5.0986 0.0004
-12 9 13 -1.5625 0.0013
-12 9 14 -2.3693 -0.0012
-12 9 15 7.3130 -0.0004
-12 9 16 1.4945 0.0009
-12 9 17 3.5565 0.0001
-12 9 18 0.8808 -0.0018
-12 9 19 -0.7276 -0.0026
-12 9 20 -0.8116 -0.0002
-12 9 21 3.6985 -0.0022
-12 9 22 0.6882 0.0013
-12 10 1 -5.0540 0.0009
-12 10 2 -3.1959 0.0003
-12 10 3 1.9461 0.0003
-12 10 4 -3.7038 -0.0004
-12 10 5 3.2034 0.0001
-12 10 6 1.6632 -0.0018
-12 10 7 -3.7075 0.0004
-12 10 8 -3.1777 0.0008
-12 10 9 8.5069 0.0006
-12 10 10 5.5820 -0.0015
-12 10 11 0.6044 0.0004
-12 10 12 2.5603 0.0004
-12 10 13 1.4155 0.0003
-12 10 14 1.4944 -0.0005
-12 10 15 4.5793 0.0002
-12 10 16 5.0571 -0.0000
-12 10 17 -3.8130 -0.0006
-12 10 18 -0.8702 -0.0006
-12 10 19 1.5027 0.0001
-12 10 20 1.9122 -0.0009
-12 10 21 -0.0649 0.0015
-12 11 1 -3.3957 -0.0027
-12 11 2 -4.4467 0.0002
-12 11 3 2.8962 -0.0000
-12 11 4 3.7445 -0.0007
-12 11 5 -5.2521 -0.0014
-12 11 6 -0.9250 0.0007
-12 11 7 1.5765 0.0004
-12 11 8 2.9485 0.0012
-12 11 9 3.4720 -0.0021
-12 11 10 7.0833 0.0011
-12 11 11 -1.3744 -0.0017
-12 11 12 -1.0773 0.0008
-12 11 13 7.2361 0.0002
-12 11 14 5.6332 0.0006
-12 11 15 -0.5281 -0.0006
-12 11 16 -0.5852 -0.0002
-12 11 17 0.0430 0.0007
-12 11 18 -0.6628 0.0003
-12 11 19 2.1331 -0.0008
-12 11 20 1.0522 0.0021
-12 11 21 -2.0830 -0.0025
-12 12 1 -0.9033 0.0001
-12 12 2 1.4626 -0.0019
-12 12 3 -2.0112 -0.0007
-12 12 4 0.3396 0.0007
-12 12 5 -1.5716 -0.0002
-12 12 6 -2.9057 -0.0013
-12 12 7 5.7736 0.0003
-12 12 8 5.9631 -0.0004
-12 12 9 0.6086 0.0008
-12 12 10 -2.0988 -0.0017
-12 12 11 5.2976 0.0012
-12 12 12 2.8517 -0.0008
-12 12 13 3.8154 0.0012
-12 12 14 3.4208 0.0002
-12 12 15 -1.7253 0.0001
-12 12 16 -3.4706 -0.0012
-12 12 17 2.9482 -0.0000
-12 12 18 1.7294 -0.0003
-12 12 19 -1.9747 0.0014
-12 12 20 -1.2551 -0.0011
-12 13 1 1.3870 -0.0009
-12 13 2 -0.3947 -0.0008
-12 13 3 -1.4823 -0.0005
-12 13 4 -4.8491 -0.0011
-12 13 5 2.5076 -0.0003
-12 13 6 3.8925 -0.0007
-12 13 7 1.6519 -0.0006
-12 13 8 1.7237 0.0015
-12 13 9 -0.6248 -0.0001
-12 13 10 0.0760 0.0008
-12 13 11 3.6160 0.0004
-12 13 12 6.9725 0.0009
-12 13 13 -2.2079 0.0001
-12 13 14 -2.7814 -0.0004
-12 13 15 0.8377 -0.0014
-12 13 16 2.5108 -0.0010
-12 13 17 -0.8151 0.0001
-12 13 18 1.4889 0.0016
-12 13 19 -2.4313 -0.0016
-12 13 20 -2.1621 0.0009
-12 14 1 -2.9754 -0.0014
-12 14 2 -0.1874 0.0013
-12 14 3 -2.7846 -0.0005
-12 14 4 1.5989 -0.0007
-12 14 5 1.4969 -0.0009
-12 14 6 4.1083 0.0012
-12 14 7 -1.4608 0.0005
-12 14 8 -3.2843 -0.0002
-12 14 9 2.0572 0.0009
-12 14 10 4.7307 0.0006
-12 14 11 1.5982 -0.0004
-12 14 12 -0.8690 0.0008
-12 14 13 -0.8631 -0.0006
-12 14 14 -3.1350 -0.0005
-12 14 15 2.5321 -0.0006
-12 14 16 1.0589 0.0002
-12 14 17 -1.2995 -0.0014
-12 14 18 -4.1169 -0.0013
-12 14 19 0.1535 0.0001
-12 15 1 2.0013 0.0012
-12 15 2 -4.4152 -0.0007
-12 15 3 2.4133 0.0008
-12 15 4 1.1545 -0.0002
-12 15 5 2.4570 0.0005
-12 15 6 -4.0930 -0.0009
-12 15 7 -0.8045 0.0004
-12 15 8 0.6655 0.0002
-12 15 9 2.3961 0.0004
-12 15 10 2.9500 0.0000
-12 15 11 -1.8748 0.0011
-12 15 12 -5.4879 -0.0016
-12 15 13 -0.2429 0.0003
-12 15 14 2.4212 -0.0010
-12 15 15 -2.9913 0.0002
-12 15 16 -0.9872 -0.0018
-12 15 17 -2.5040 -0.0012
-12 15 18 -1.0808 -0.0033
-12 15 19 0.0105 -0.0010
-12 16 1 -3.6237 0.0007
-12 16 2 3.8623 0.0002
-12 16 3 0.4164 -0.0003
-12 16 4 2.3102 0.0003
-12 16 5 -3.4512 -0.0003
-12 16 6 -0.2597 -0.0005
-12 16 7 -1.2261 -0.0011
-12 16 8 4.1687 0.0012
-12 16 9 -1.0092 0.0002
-12 16 10 -3.8801 0.0000
-12 16 11 -3.2635 -0.0005
-12 16 12 -0.5885 0.0010
-12 16 13 0.0267 -0.0013
-12 16 14 -1.0176 0.0013
-12 16 15 -1.7223 -0.0035
-12 16 16 -5.3658 -0.0002
-12 16 17 -0.1675 -0.0026
-12 16 18 0.8228 -0.0015
-12 17 1 3.3424 0.0009
-12 17 2 0.7035 -0.0002
-12 17 3 3.1534 -0.0005
-12 17 4 -4.0194 0.0009
-12 17 5 -0.5458 -0.0009
-12 17 6 -0.2723 0.0007
-12 17 7 2.7835 0.0000
-12 17 8 -2.6809 -0.0007
-12 17 9 -2.7652 0.0007
-12 17 10 -5.1659 0.0002
-12 17 11 -0.2211 0.0004
-12 17 12 0.2416 -0.0004
-12 17 13 -1.8920 -0.0008
-12 17 14 -4.2238 -0.0025
-12 17 15 -3.2022 -0.0000
-12 17 16 -0.1391 -0.0037
-12 17 17 -1.1526 0.0025
-12 18 1 3.1634 0.0006
-12 18 2 0.8845 -0.0002
-12 18 3 -3.8708 0.0004
-12 18 4 1.5841 0.0002
-12 18 5 -0.2966 0.0010
-12 18 6 3.0282 -0.0007
-12 18 7 -2.1817 0.0001
-12 18 8 -2.6809 -0.0014
-12 18 9 -5.1549 0.0004
-12 18 10 0.5142 -0.0002
-12 18 11 -1.8812 -0.0009
-12 18 12 -2.5899 -0.0012
-12 18 13 -2.9668 -0.0011
-12 18 14 -3.4529 -0.0003
-12 18 15 -1.0716 -0.0020
-12 18 16 0.3389 0.0020
-12 19 1 0.6622 -0.0005
-12 19 2 -0.0613 0.0020
-12 19 3 0.8331 -0.0007
-12 19 4 0.0727 0.0009
-12 19 5 3.9071 -0.0004
-12 19 6 -2.5741 -0.0006
-12 19 7 -2.2142 -0.0011
-12 19 8 -2.7646 0.0010
-12 19 9 0.1835 -0.0008
-12 19 10 -2.7282 -0.0012
-12 19 11 -1.5578 -0.0012
-12 19 12 -5.2692 -0.0008
-12 19 13 -2.7025 -0.0016
-12 19 14 0.4777 -0.0004
-12 19 15 -1.1124 0.0012
-12 20 1 -0.4370 -0.0006
-12 20 2 1.4404 0.0006
-12 20 3 2.5032 0.0009
-12 20 4 1.2796 -0.0019
-12 20 5 -2.4232 -0.0006
-12 20 6 0.1307 0.0002
-12 20 7 -2.2347 0.0016
-12 20 8 1.3163 -0.0009
-12 20 9 -1.6152 -0.0005
-12 20 10 -2.4108 -0.0016
-12 20 11 -4.3252 -0.0003
-12 20 12 -1.1570 -0.0011
-12 20 13 -0.6777 -0.0006
-12 20 14 -0.6961 0.0008
-12 21 1 1.5010 0.0008
-12 21 2 0.4754 -0.0019
-12 21 3 0.8916 0.0008
-12 21 4 -0.3545 -0.0006
-12 21 5 -1.4807 0.0007
-12 21 6 -0.3485 0.0017
-12 21 7 1.6664 -0.0004
-12 21 8 -1.1455 0.0003
-12 21 9 -1.2060 -0.0001
-12 21 10 -3.2887 -0.0008
-12 21 11 -0.9303 -0.0003
-12 21 12 -0.5600 -0.0003
-12 22 1 1.9516 0.0009
-12 22 2 0.6315 -0.0002
-12 22 3 -1.1639 -0.0018
-12 22 4 -0.1201 0.0032
-12 22 5 0.7170 -0.0006
-12 22 6 -0.1150 -0.0004
-12 22 7 -0.7047 -0.0004
-12 22 8 -0.9083 -0.0010
-12 22 9 -2.2906 0.0016
-12 22 10 0.2939 0.0001
-12 23 1 -0.5291 0.0019
-12 23 2 0.8031 -0.0002
-12 23 3 -0.7379 0.0010
-12 23 4 -0.9135 -0.0018
-12 23 5 -0.3943 0.0006
-12 23 6 -0.1881 -0.0012
-12 23 7 -1.8656 -0.0004
-11 0 2 12.9976 0.0196
-11 0 4 6.4029 -0.0021
-11 0 6 -9.2431 -0.0010
-11 0 8 1.0598 -0.0039
-11 0 10 -12.0649 -0.0015
-11 0 12 -8.3838 0.0127
-11 0 14 -1.8074 0.0115
-11 0 16 -4.0278 0.0004
-11 0 18 0.3420 -0.0047
-11 0 20 3.0715 -0.0084
-11 0 22 -0.5046 0.0007
-11 0 24 1.9888 0.0023
-11 1 1 6.2899 0.0106
-11 1 2 9.5725 -0.0020
-11 1 3 7.4545 0.0046
-11 1 4 -12.2193 -0.0020
-11 1 5 0.4489 0.0041
-11 1 6 5.0849 0.0070
-11 1 7 -4.8150 -0.0023
-11 1 8 1.2251 -0.0023
-11 1 9 -4.9469 -0.0021
-11 1 10 -2.5317 0.0024
-11 1 11 -9.6868 0.0012
-11 1 12 6.9261 -0.0092
-11 1 13 -4.6638 0.0111
-11 1 14 0.2026 -0.0027
-11 1 15 -2.2672 0.0017
-11 1 16 0.5479 -0.0051
-11 1 17 -1.6640 0.0003
-11 1 18 3.3544 -0.0024
-11 1 19 1.2419 -0.0070
-11 1 20 -1.0313 0.0066
-11 1 21 0.3483 -0.0018
-11 1 22 -0.2849 -0.0023
-11 1 23 1.3782 0.0000
-11 1 24 0.8597 0.0056
-11 2 1 -3.2584 0.0024
-11 2 2 1.1275 0.0028
-11 2 3 -0.2063 -0.0006
-11 2 4 1.9221 0.0059
-11 2 5 -6.5560 0.0046
-11 2 6 6.5798 -0.0012
-11 2 7 4.1773 0.0002
-11 2 8 -10.2864 -0.0008
-11 2 9 0.2370 0.0023
-11 2 10 -1.9905 -0.0013
-11 2 11 3.3549 -0.0036
-11 2 12 -4.8188 0.0024
-11 2 13 7.3764 -0.0031
-11 2 14 -5.7841 0.0025
-11 2 15 0.6137 0.0018
-11 2 16 0.9527 0.0023
-11 2 17 3.8726 -0.0038
-11 2 18 -0.3460 -0.0030
-11 2 19 1.2712 0.0017
-11 2 20 -1.4169 -0.0013
-11 2 21 -1.0339 0.0023
-11 2 22 2.7316 -0.0018
-11 2 23 1.0118 -0.0022
-11 2 24 -0.1952 0.0006
-11 3 1 11.0135 -0.0043
-11 3 2 -13.3691 0.0011
-11 3 3 -0.8706 0.0040
-11 3 4 5.8329 0.0008
-11 3 5 4.1677 0.0004
-11 3 6 -7.1992 -0.0015
-11 3 7 2.9437 0.0025
-11 3 8 1.5101 0.0044
-11 3 9 -7.7950 -0.0036
-11 3 10 7.9460 -0.0004
-11 3 11 2.6163 0.0007
-11 3 12 2.8176 -0.0024
-11 3 13 -4.9199 -0.0031
-11 3 14 6.7540 0.0018
-11 3 15 -1.8933 0.0020
-11 3 16 4.9292 -0.0013
-11 3 17 2.0026 -0.0019
-11 3 18 0.5135 -0.0015
-11 3 19 -3.8879 0.0016
-11 3 20 1.8045 0.0003
-11 3 21 1.7041 0.0029
-11 3 22 0.1035 0.0032
-11 3 23 0.3054 -0.0039
-11 3 24 -1.0418 -0.0010
-11 4 1 -4.0228 -0.0010
-11 4 2 7.5932 0.0006
-11 4 3 -9.5636 -0.0011
-11 4 4 4.0192 -0.0026
-11 4 5 5.2123 -0.0037
-11 4 6 -0.8654 0.0009
-11 4 7 -8.3028 0.0025
-11 4 8 6.6812 -0.0017
-11 4 9 6.7393 0.0032
-11 4 10 -2.6789 -0.0024
-11 4 11 8.2603 -0.0005
-11 4 12 0.1424 -0.0009
-11 4 13 1.4205 0.0014
-11 4 14 0.7801 0.0002
-11 4 15 10.6723 -0.0018
-11 4 16 -1.5631 -0.0019
-11 4 17 1.3617 -0.0015
-11 4 18 -1.2447 -0.0021
-11 4 19 0.9591 0.0018
-11 4 20 0.5575 0.0043
-11 4 21 2.4514 -0.0008
-11 4 22 -1.7759 -0.0002
-11 4 23 -2.2211 0.0005
-11 5 1 -8.5878 -0.0011
-11 5 2 2.3161 -0.0032
-11 5 3 9.6231 -0.0021
-11 5 4 -10.1299 -0.0020
-11 5 5 1.9472 0.0039
-11 5 6 2.5423 -0.0030
-11 5 7 -0.0969 0.0002
-11 5 8 -0.3743 0.0027
-11 5 9 11.0159 -0.0021
-11 5 10 4.6365 0.0008
-11 5 11 -4.7464 -0.0017
-11 5 12 8.0964 0.0019
-11 5 13 5.7668 -0.0031
-11 5 14 5.3251 -0.0021
-11 5 15 1.6218 -0.0016
-11 5 16 4.2677 -0.0034
-11 5 17 -5.8307 0.0001
-11 5 18 3.2510 -0.0001
-11 5 19 2.2521 0.0004
-11 5 20 -0.0458 0.0018
-11 5 21 -2.9226 0.0029
-11 5 22 -0.5175 -0.0011
-11 5 23 -0.3985 -0.0022
-11 6 1 -1.9016 -0.0016
-11 6 2 -4.9504 0.0014
-11 6 3 3.1002 0.0007
-11 6 4 4.4790 0.0002
-11 6 5 -12.7726 -0.0012
-11 6 6 5.9998 0.0007
-11 6 7 8.5131 -0.0023
-11 6 8 3.1257 -0.0028
-11 6 9 -0.7478 -0.0008
-11 6 10 7.2441 0.0004
-11 6 11 3.5101 0.0003
-11 6 12 2.8632 0.0004
-11 6 13 12.1472 0.0004
-11 6 14 2.7261 -0.0019
-11 6 15 -1.8924 0.0000
-11 6 16 -1.0340 0.0015
-11 6 17 5.7407 0.0001
-11 6 18 -1.2183 -0.0012
-11 6 19 2.2891 -0.0005
-11 6 20 -2.3843 0.0000
-11 6 21 -2.7902 0.0001
-11 6 22 -0.1587 0.0014
-11 6 23 2.0909 -0.0000
-11 7 1 4.8777 -0.0004
-11 7 2 -3.3129 0.0005
-11 7 3 -7.7696 0.0031
-11 7 4 2.0454 -0.0020
-11 7 5 6.4190 0.0012
-11 7 6 -4.2630 -0.0007
-11 7 7 10.1992 -0.0013
-11 7 8 4.5936 -0.0017
-11 7 9 -2.5990 0.0000
-11 7 10 1.7241 0.0010
-11 7 11 13.9157 0.0022
-11 7 12 6.1033 -0.0003
-11 7 13 0.7860 0.0006
-11 7 14 3.8541 -0.0007
-11 7 15 -0.4679 0.0012
-11 7 16 2.5223 0.0000
-11 7 17 3.3737 0.0002
-11 7 18 1.5597 -0.0000
-11 7 19 -6.6636 -0.0009
-11 7 20 -1.0834 -0.0015
-11 7 21 0.6891 0.0006
-11 7 22 0.0466 0.0039
-11 7 23 -0.7642 -0.0011
-11 8 1 -0.3992 -0.0003
-11 8 2 0.9776 0.0006
-11 8 3 -5.2401 -0.0002
-11 8 4 -1.7226 0.0018
-11 8 5 10.4328 -0.0014
-11 8 6 6.8325 0.0001
-11 8 7 -8.1671 -0.0002
-11 8 8 5.3865 0.0012
-11 8 9 5.3782 -0.0009
-11 8 10 4.9039 -0.0003
-11 8 11 6.2827 0.0000
-11 8 12 7.7121 0.0012
-11 8 13 -3.2062 0.0008
-11 8 14 0.1144 0.0028
-11 8 15 7.8612 -0.0019
-11 8 16 2.4444 0.0013
-11 8 17 -1.4086 0.0019
-11 8 18 -2.8462 -0.0000
-11 8 19 -1.4970 -0.0012
-11 8 20 -1.5646 0.0009
-11 8 21 2.1747 -0.0001
-11 8 22 -1.0219 -0.0011
-11 8 23 -2.8684 0.0014
-11 9 1 -12.9437 -0.0007
-11 9 2 0.9050 -0.0004
-11 9 3 5.7796 0.0012
-11 9 4 2.2561 0.0005
-11 9 5 0.4744 0.0010
-11 9 6 4.9178 -0.0003
-11 9 7 0.2175 0.0010
-11 9 8 -2.4773 0.0007
-11 9 9 13.0751 0.0006
-11 9 10 6.3003 -0.0023
-11 9 11 -1.8459 0.0002
-11 9 12 -1.6408 0.0018
-11 9 13 6.6479 0.0013
-11 9 14 1.9332 -0.0015
-11 9 15 3.6288 0.0023
-11 9 16 1.2689 -0.0004
-11 9 17 -5.0258 0.0003
-11 9 18 -2.1648 0.0008
-11 9 19 2.1076 0.0001
-11 9 20 0.5602 0.0008
-11 9 21 -3.5204 -0.0000
-11 9 22 -1.3544 -0.0008
-11 10 1 4.0569 -0.0014
-11 10 2 -5.8733 -0.0009
-11 10 3 9.4434 0.0015
-11 10 4 5.1356 0.0006
-11 10 5 -3.7850 0.0005
-11 10 6 -1.6819 0.0006
-11 10 7 8.7251 0.0012
-11 10 8 6.3523 -0.0003
-11 10 9 -0.9389 -0.0010
-11 10 10 4.0190 -0.0000
-11 10 11 -2.0459 0.0005
-11 10 12 -0.2538 -0.0002
-11 10 13 4.8783 0.0001
-11 10 14 6.8296 0.0013
-11 10 15 -6.3824 -0.0007
-11 10 16 -2.6593 0.0002
-11 10 17 1.3247 0.0001
-11 10 18 0.5123 0.0009
-11 10 19 0.7008 -0.0002
-11 10 20 -1.4208 -0.0022
-11 10 21 -2.9521 0.0007
-11 10 22 -2.3531 -0.0015
-11 11 1 1.8453 -0.0004
-11 11 2 9.1893 0.0001
-11 11 3 -5.9561 -0.0001
-11 11 4 4.2046 0.0018
-11 11 5 1.5732 0.0008
-11 11 6 1.7768 0.0007
-11 11 7 5.7559 -0.0011
-11 11 8 6.0660 0.0007
-11 11 9 -2.9861 0.0004
-11 11 10 -5.9302 -0.0003
-11 11 11 6.8930 -0.0011
-11 11 12 3.5789 -0.0003
-11 11 13 -0.1564 -0.0005
-11 11 14 -3.4340 -0.0000
-11 11 15 -0.2807 -0.0010
-11 11 16 -3.6138 0.0002
-11 11 17 3.1255 -0.0008
-11 11 18 1.8342 -0.0005
-11 11 19 -4.5864 -0.0010
-11 11 20 -2.7901 -0.0006
-11 11 21 -0.1185 -0.0006
-11 12 1 4.3954 0.0005
-11 12 2 0.5102 -0.0000
-11 12 3 2.5481 0.0004
-11 12 4 -5.5146 -0.0006
-11 12 5 9.8744 0.0006
-11 12 6 6.2916 0.0003
-11 12 7 -1.6370 0.0008
-11 12 8 -2.8532 0.0001
-11 12 9 0.4207 0.0016
-11 12 10 0.8023 -0.0022
-11 12 11 1.0019 -0.0003
-11 12 12 4.6378 -0.0007
-11 12 13 -6.7869 -0.0001
-11 12 14 -3.8978 -0.0012
-11 12 15 0.6490 0.0003
-11 12 16 4.3225 -0.0014
-11 12 17 -2.8369 0.0002
-11 12 18 -2.0534 0.0002
-11 12 19 -1.3073 0.0003
-11 12 20 -2.3158 -0.0018
-11 12 21 1.8946 -0.0007
-11 13 1 -4.4284 -0.0007
-11 13 2 0.0220 0.0012
-11 13 3 0.8338 0.0010
-11 13 4 7.1863 -0.0003
-11 13 5 0.2463 0.0003
-11 13 6 3.8825 0.0016
-11 13 7 -3.3191 0.0008
-11 13 8 -4.7086 -0.0005
-11 13 9 2.7340 -0.0008
-11 13 10 5.0224 0.0008
-11 13 11 -2.9399 -0.0022
-11 13 12 -6.7010 -0.0003
-11 13 13 1.7639 -0.0003
-11 13 14 -1.5119 0.0007
-11 13 15 2.4745 -0.0007
-11 13 16 0.0022 0.0012
-11 13 17 -2.4803 -0.0006
-11 13 18 -4.6885 -0.0005
-11 13 19 0.8881 -0.0010
-11 13 20 1.3157 -0.0003
-11 14 1 1.7694 0.0013
-11 14 2 -3.0160 -0.0000
-11 14 3 5.2029 -0.0001
-11 14 4 3.2249 0.0020
-11 14 5 -0.1288 0.0001
-11 14 6 -6.8746 -0.0005
-11 14 7 0.8973 -0.0005
-11 14 8 2.4452 -0.0004
-11 14 9 -0.2107 0.0003
-11 14 10 -1.7148 -0.0010
-11 14 11 -3.8462 0.0010
-11 14 12 -4.2501 0.0005
-11 14 13 0.0242 -0.0000
-11 14 14 5.8927 0.0006
-11 14 15 -4.1014 0.0006
-11 14 16 -2.8529 -0.0007
-11 14 17 -0.6077 0.0003
-11 14 18 0.8068 -0.0013
-11 14 19 -0.0829 -0.0004
-11 14 20 0.6433 0.0010
-11 15 1 -0.9568 0.0018
-11 15 2 4.7412 -0.0006
-11 15 3 -1.0118 0.0008
-11 15 4 -1.7180 0.0006
-11 15 5 -3.7451 0.0005
-11 15 6 -0.4984 -0.0012
-11 15 7 0.4081 -0.0005
-11 15 8 3.1370 -0.0002
-11 15 9 -3.6813 -0.0005
-11 15 10 -7.4753 0.0005
-11 15 11 -1.1936 0.0003
-11 15 12 2.1018 0.0006
-11 15 13 0.5797 0.0012
-11 15 14 -2.1542 0.0003
-11 15 15 0.2495 0.0004
-11 15 16 -2.9822 -0.0004
-11 15 17 1.8045 -0.0000
-11 15 18 2.0295 0.0010
-11 15 19 -0.6124 -0.0007
-11 16 1 1.8687 -0.0006
-11 16 2 0.6789 0.0016
-11 16 3 -2.2337 -0.0002
-11 16 4 -5.5486 0.0002
-11 16 5 -1.6209 0.0001
-11 16 6 2.1753 0.0006
-11 16 7 -0.2585 -0.0008
-11 16 8 -5.7249 -0.0016
-11 16 9 -2.7700 0.0002
-11 16 10 -2.4765 0.0010
-11 16 11 0.5794 -0.0000
-11 16 12 2.2345 0.0018
-11 16 13 -2.7477 0.0003
-11 16 14 -3.3353 0.0000
-11 16 15 -0.5635 0.0001
-11 16 16 3.6663 -0.0005
-11 16 17 -0.8448 0.0001
-11 16 18 0.5784 0.0011
-11 16 19 -0.3208 -0.0003
-11 17 1 0.9911 0.0006
-11 17 2 -4.9044 0.0005
-11 17 3 -4.2603 -0.0003
-11 17 4 -1.8252 0.0007
-11 17 5 -0.1524 -0.0002
-11 17 6 -1.9775 -0.0011
-11 17 7 -3.3743 -0.0003
-11 17 8 -4.5385 -0.0005
-11 17 9 -1.7927 -0.0004
-11 17 10 3.3407 -0.0001
-11 17 11 -0.7873 0.0009
-11 17 12 -3.4700 -0.0005
-11 17 13 -0.9789 0.0008
-11 17 14 0.4569 0.0001
-11 17 15 0.8737 0.0008
-11 17 16 1.0909 -0.0005
-11 17 17 0.6488 -0.0010
-11 17 18 -2.6722 -0.0003
-11 18 1 -4.8342 -0.0006
-11 18 2 -1.6814 0.0005
-11 18 3 -2.4700 0.0004
-11 18 4 0.5836 -0.0022
-11 18 5 -2.7930 0.0005
-11 18 6 -5.2522 -0.0012
-11 18 7 -4.3629 -0.0002
-11 18 8 -0.3827 0.0003
-11 18 9 1.3349 -0.0005
-11 18 10 -1.5986 0.0003
-11 18 11 -1.3044 -0.0003
-11 18 12 -1.8901 0.0016
-11 18 13 0.0882 0.0006
-11 18 14 2.9943 0.0000
-11 18 15 0.2798 -0.0000
-11 18 16 -1.5162 -0.0001
-11 18 17 -0.2822 -0.0012
-11 19 1 -1.5495 -0.0008
-11 19 2 -1.6997 -0.0006
-11 19 3 1.4613 -0.0007
-11 19 4 -4.3779 -0.0008
-11 19 5 -4.5461 -0.0013
-11 19 6 -3.9148 0.0014
-11 19 7 -1.0483 -0.0004
-11 19 8 0.4003 -0.0003
-11 19 9 -1.1319 -0.0001
-11 19 10 -2.8896 0.0003
-11 19 11 -1.6213 0.0009
-11 19 12 2.9685 0.0013
-11 19 13 1.4632 0.0011
-11 19 14 0.9625 0.0008
-11 19 15 0.2782 0.0002
-11 19 16 -1.0275 -0.0009
-11 20 1 -0.3022 -0.0002
-11 20 2 0.0554 -0.0024
-11 20 3 -3.6369 -0.0004
-11 20 4 -1.9772 0.0011
-11 20 5 -3.6843 0.0007
-11 20 6 -0.3055 -0.0003
-11 20 7 0.2036 0.0012
-11 20 8 -3.0500 -0.0017
-11 20 9 -2.1473 0.0011
-11 20 10 -0.9304 0.0017
-11 20 11 0.7392 0.0000
-11 20 12 1.8832 0.0011
-11 20 13 1.9532 0.0014
-11 20 14 -1.2570 -0.0001
-11 20 15 0.4800 0.0004
-11 21 1 1.1348 0.0004
-11 21 2 -1.3827 -0.0006
-11 21 3 -1.5864 -0.0004
-11 21 4 -1.7596 0.0011
-11 21 5 1.4042 0.0015
-11 21 6 -1.0385 -0.0004
-11 21 7 -1.9652 -0.0012
-11 21 8 -2.1877 0.0023
-11 21 9 -1.9343 -0.0012
-11 21 10 1.0142 0.0007
-11 21 11 1.2985 -0.0003
-11 21 12 0.2505 0.0008
-11 21 13 0.0883 0.0010
-11 21 14 2.1319 0.0016
-11 22 1 -1.4118 -0.0017
-11 22 2 0.6330 0.0022
-11 22 3 -0.1283 -0.0018
-11 22 4 0.6535 0.0008
-11 22 5 -0.3281 -0.0002
-11 22 6 -0.6754 0.0011
-11 22 7 -1.4598 0.0028
-11 22 8 -0.9724 -0.0008
-11 22 9 1.0400 0.0010
-11 22 10 -0.2634 -0.0005
-11 22 11 0.3028 0.0005
-11 22 12 -0.0250 0.0010
-11 23 1 0.3869 -0.0013
-11 23 2 -1.5132 -0.0020
-11 23 3 1.9370 0.0019
-11 23 4 0.4975 -0.0023
-11 23 5 -0.1108 0.0035
-11 23 6 -0.0374 0.0025
-11 23 7 0.1223 0.0015
-11 23 8 0.3760 0.0013
-11 23 9 -0.0623 -0.0017
-11 23 10 -0.5484 0.0012
-11 24 1 0.8316 -0.0021
-11 24 2 0.9324 0.0003
-11 24 3 -0.2333 -0.0017
-11 24 4 1.7468 0.0044
-11 24 5 -0.0987 0.0002
-11 24 6 -0.2864 0.0024
-10 0 2 -0.6077 -0.0097
-10 0 4 -18.8117 0.0046
-10 0 6 -2.0336 0.0009
-10 0 8 -6.3874 -0.0020
-10 0 10 -3.3958 -0.0043
-10 0 12 9.0155 -0.0095
-10 0 14 4.8005 0.0017
-10 0 16 5.6369 0.0039
-10 0 18 7.9270 0.0039
-10 0 20 -1.0445 0.0047
-10 0 22 0.8602 -0.0029
-10 0 24 -0.1760 0.0033
-10 1 1 -4.2990 -0.0052
-10 1 2 -11.1510 -0.0061
-10 1 3 -7.4073 0.0044
-10 1 4 4.3707 0.0027
-10 1 5 -10.3520 -0.0040
-10 1 6 6.1175 -0.0004
-10 1 7 -3.5019 0.0015
-10 1 8 -2.9104 0.0080
-10 1 9 -4.7700 -0.0051
-10 1 10 6.1506 -0.0058
-10 1 11 3.1478 -0.0038
-10 1 12 1.6746 -0.0056
-10 1 13 6.2193 -0.0041
-10 1 14 -2.1975 0.0006
-10 1 15 4.7604 0.0048
-10 1 16 2.9833 0.0061
-10 1 17 6.7704 0.0017
-10 1 18 -1.3832 0.0011
-10 1 19 2.5896 0.0042
-10 1 20 -1.9346 0.0045
-10 1 21 0.7221 0.0020
-10 1 22 2.0924 0.0038
-10 1 23 0.0997 -0.0009
-10 1 24 -2.1288 0.0023
-10 2 1 0.4152 -0.0027
-10 2 2 -9.9297 0.0022
-10 2 3 -5.2249 -0.0050
-10 2 4 2.9137 -0.0031
-10 2 5 8.6852 -0.0016
-10 2 6 -12.0532 0.0018
-10 2 7 4.4021 0.0047
-10 2 8 -2.4312 0.0010
-10 2 9 2.5645 0.0010
-10 2 10 2.3259 -0.0057
-10 2 11 8.1306 -0.0022
-10 2 12 -0.5519 0.0014
-10 2 13 -1.4377 -0.0041
-10 2 14 6.5341 0.0004
-10 2 15 1.8214 0.0032
-10 2 16 6.1547 0.0001
-10 2 17 0.4533 -0.0034
-10 2 18 0.3203 0.0034
-10 2 19 -3.0447 0.0024
-10 2 20 3.9533 0.0012
-10 2 21 1.3265 0.0026
-10 2 22 -0.8475 0.0047
-10 2 23 -1.1714 0.0031
-10 2 24 -0.7140 -0.0029
-10 3 1 -5.1762 -0.0002
-10 3 2 6.8542 -0.0051
-10 3 3 -2.7322 -0.0001
-10 3 4 0.3606 -0.0014
-10 3 5 3.6000 0.0016
-10 3 6 5.1448 0.0035
-10 3 7 -10.4004 -0.0003
-10 3 8 11.4868 -0.0002
-10 3 9 4.8863 0.0006
-10 3 10 3.3527 0.0021
-10 3 11 -1.5096 -0.0007
-10 3 12 3.9316 -0.0036
-10 3 13 0.0188 0.0040
-10 3 14 3.8033 0.0013
-10 3 15 7.0538 -0.0023
-10 3 16 -2.0913 -0.0011
-10 3 17 -1.1380 0.0022
-10 3 18 -0.4663 -0.0027
-10 3 19 2.8447 0.0002
-10 3 20 0.2781 0.0046
-10 3 21 1.3782 0.0015
-10 3 22 -2.7206 -0.0014
-10 3 23 -1.1902 0.0004
-10 3 24 0.9114 0.0007
-10 4 1 -13.0848 -0.0003
-10 4 2 5.4539 -0.0024
-10 4 3 12.0398 0.0008
-10 4 4 -4.2696 0.0027
-10 4 5 -0.9972 0.0042
-10 4 6 5.6922 0.0021
-10 4 7 9.8828 -0.0013
-10 4 8 -2.5984 0.0014
-10 4 9 12.1804 0.0013
-10 4 10 -2.0872 0.0019
-10 4 11 -1.3292 -0.0019
-10 4 12 1.3959 0.0035
-10 4 13 9.6727 0.0000
-10 4 14 0.0281 -0.0039
-10 4 15 -1.0621 0.0017
-10 4 16 -0.4087 0.0010
-10 4 17 -2.5112 -0.0017
-10 4 18 2.1888 0.0001
-10 4 19 2.3099 -0.0017
-10 4 20 -2.3243 0.0015
-10 4 21 -4.3459 0.0010
-10 4 22 1.0750 -0.0000
-10 4 23 0.5152 -0.0011
-10 4 24 0.7396 0.0012
-10 5 1 10.7468 -0.0013
-10 5 2 -7.9392 0.0034
-10 5 3 5.9265 0.0044
-10 5 4 8.7494 0.0020
-10 5 5 -4.2068 -0.0013
-10 5 6 6.9968 0.0013
-10 5 7 13.1287 -0.0004
-10 5 8 6.3487 -0.0009
-10 5 9 -8.9913 -0.0015
-10 5 10 7.5658 -0.0008
-10 5 11 1.1519 0.0038
-10 5 12 4.7656 -0.0010
-10 5 13 0.9642 0.0009
-10 5 14 1.3534 0.0026
-10 5 15 -8.4271 -0.0005
-10 5 16 0.9039 0.0014
-10 5 17 3.4898 -0.0008
-10 5 18 -0.8484 -0.0001
-10 5 19 -2.9843 -0.0018
-10 5 20 -2.7085 -0.0019
-10 5 21 -0.8616 0.0019
-10 5 22 0.8593 0.0013
-10 5 23 2.5771 -0.0004
-10 5 24 -1.3659 -0.0043
-10 6 1 7.4602 0.0011
-10 6 2 6.6379 -0.0002
-10 6 3 -10.2198 0.0022
-10 6 4 8.8836 0.0008
-10 6 5 14.9549 -0.0017
-10 6 6 1.6031 0.0015
-10 6 7 4.6557 -0.0002
-10 6 8 3.4676 -0.0015
-10 6 9 0.4005 -0.0001
-10 6 10 -3.4462 -0.0002
-10 6 11 13.6075 0.0009
-10 6 12 -2.4439 0.0012
-10 6 13 -4.6521 0.0028
-10 6 14 -5.2080 -0.0004
-10 6 15 3.2637 -0.0020
-10 6 16 -2.3508 -0.0020
-10 6 17 2.7542 -0.0000
-10 6 18 -4.2446 -0.0010
-10 6 19 -5.8326 -0.0000
-10 6 20 -0.4947 0.0000
-10 6 21 2.3836 -0.0012
-10 6 22 0.5359 0.0020
-10 6 23 -1.9531 -0.0008
-10 7 1 -0.3072 0.0017
-10 7 2 6.3166 -0.0011
-10 7 3 6.0597 0.0005
-10 7 4 -0.8518 0.0032
-10 7 5 15.1212 0.0000
-10 7 6 7.2154 -0.0024
-10 7 7 -8.8317 -0.0007
-10 7 8 1.1654 0.0009
-10 7 9 8.3435 -0.0032
-10 7 10 4.3362 -0.0026
-10 7 11 -6.2417 -0.0002
-10 7 12 2.4313 0.0028
-10 7 13 -9.0606 -0.0007
-10 7 14 0.1273 0.0003
-10 7 15 1.1695 -0.0005
-10 7 16 1.0155 -0.0014
-10 7 17 -9.9592 -0.0005
-10 7 18 -1.7591 0.0023
-10 7 19 -0.8478 -0.0017
-10 7 20 0.6845 0.0009
-10 7 21 0.8366 0.0002
-10 7 22 -0.8109 -0.0033
-10 7 23 -1.4152 0.0002
-10 8 1 -7.3080 -0.0010
-10 8 2 2.5237 0.0014
-10 8 3 14.6298 0.0000
-10 8 4 7.4429 0.0017
-10 8 5 -7.4586 0.0006
-10 8 6 4.9423 -0.0008
-10 8 7 2.1672 -0.0007
-10 8 8 -1.9864 -0.0041
-10 8 9 6.5774 -0.0002
-10 8 10 0.8272 -0.0010
-10 8 11 -7.9295 -0.0002
-10 8 12 -8.8403 0.0016
-10 8 13 7.4101 0.0011
-10 8 14 -2.9484 -0.0008
-10 8 15 -2.3308 -0.0002
-10 8 16 -7.1742 0.0009
-10 8 17 -3.0312 -0.0004
-10 8 18 -3.8168 -0.0010
-10 8 19 4.6377 0.0020
-10 8 20 -0.9395 -0.0015
-10 8 21 -3.4649 0.0007
-10 8 22 -0.6134 -0.0011
-10 8 23 2.3476 0.0000
-10 9 1 9.1096 0.0003
-10 9 2 0.6535 -0.0007
-10 9 3 5.4570 0.0019
-10 9 4 5.7005 -0.0005
-10 9 5 -3.5994 0.0003
-10 9 6 -7.2195 0.0002
-10 9 7 12.1559 -0.0031
-10 9 8 2.2068 0.0002
-10 9 9 -9.5675 -0.0008
-10 9 10 -5.0896 0.0007
-10 9 11 -2.3463 0.0002
-10 9 12 -0.9882 -0.0001
-10 9 13 -1.6482 0.0019
-10 9 14 1.0929 0.0006
-10 9 15 -11.7445 0.0004
-10 9 16 -3.9632 -0.0004
-10 9 17 0.4378 -0.0004
-10 9 18 2.8896 0.0018
-10 9 19 -3.9569 0.0005
-10 9 20 -0.3332 -0.0007
-10 9 21 -1.7286 -0.0010
-10 9 22 1.5521 0.0024
-10 9 23 1.8331 -0.0012
-10 10 1 11.2171 -0.0004
-10 10 2 7.5804 0.0004
-10 10 3 -8.5035 -0.0009
-10 10 4 -1.5504 0.0008
-10 10 5 4.6749 -0.0005
-10 10 6 2.5125 -0.0011
-10 10 7 -5.5781 0.0010
-10 10 8 1.2142 0.0002
-10 10 9 -10.0975 0.0009
-10 10 10 -8.3931 0.0014
-10 10 11 3.3563 -0.0006
-10 10 12 1.5176 0.0012
-10 10 13 -8.0175 0.0006
-10 10 14 -8.5924 0.0013
-10 10 15 0.4370 -0.0020
-10 10 16 -2.0623 -0.0007
-10 10 17 2.4280 0.0009
-10 10 18 -1.6739 -0.0004
-10 10 19 -3.1603 0.0009
-10 10 20 -3.0980 0.0008
-10 10 21 4.3524 0.0014
-10 10 22 0.7169 0.0020
-10 11 1 -4.7431 0.0004
-10 11 2 3.0865 0.0004
-10 11 3 -0.3169 -0.0006
-10 11 4 -5.4523 -0.0017
-10 11 5 6.7773 -0.0005
-10 11 6 1.7928 0.0007
-10 11 7 -8.4753 0.0009
-10 11 8 -13.8909 0.0009
-10 11 9 2.7054 0.0021
-10 11 10 -2.4137 -0.0002
-10 11 11 -4.8302 0.0006
-10 11 12 -4.8366 0.0007
-10 11 13 -6.7628 0.0011
-10 11 14 -6.0618 -0.0012
-10 11 15 2.5804 0.0002
-10 11 16 3.4499 -0.0012
-10 11 17 -5.3378 -0.0004
-10 11 18 -2.4613 0.0002
-10 11 19 0.4060 0.0020
-10 11 20 2.5108 0.0021
-10 11 21 0.1646 0.0010
-10 11 22 1.8358 0.0030
-10 12 1 -0.4076 -0.0000
-10 12 2 -7.7508 -0.0007
-10 12 3 7.0729 0.0001
-10 12 4 5.2310 0.0006
-10 12 5 -7.3072 -0.0003
-10 12 6 -3.8111 0.0004
-10 12 7 -7.1092 0.0010
-10 12 8 -4.2740 0.0003
-10 12 9 -4.2017 -0.0006
-10 12 10 2.9245 0.0026
-10 12 11 -11.6696 0.0002
-10 12 12 -10.1547 0.0002
-10 12 13 -0.0766 -0.0006
-10 12 14 3.1076 0.0005
-10 12 15 -2.9290 -0.0010
-10 12 16 -1.2648 -0.0010
-10 12 17 -1.4932 -0.0008
-10 12 18 -2.0111 -0.0002
-10 12 19 3.8090 -0.0010
-10 12 20 1.8347 0.0024
-10 12 21 -1.1803 0.0029
-10 13 1 0.1427 0.0005
-10 13 2 3.7637 -0.0005
-10 13 3 -0.3154 -0.0006
-10 13 4 3.0999 0.0008
-10 13 5 -6.0733 0.0007
-10 13 6 -11.4876 -0.0021
-10 13 7 2.0144 -0.0003
-10 13 8 0.0135 0.0006
-10 13 9 -4.7068 -0.0003
-10 13 10 -11.4124 0.0010
-10 13 11 -2.3079 0.0007
-10 13 12 -5.5135 -0.0002
-10 13 13 0.8384 0.0000
-10 13 14 0.0705 -0.0014
-10 13 15 -2.8901 -0.0011
-10 13 16 -5.9520 -0.0009
-10 13 17 2.8352 -0.0017
-10 13 18 3.8455 -0.0012
-10 13 19 -0.9552 0.0011
-10 13 20 0.6067 0.0018
-10 13 21 -0.7374 0.0021
-10 14 1 6.4132 0.0010
-10 14 2 4.1690 -0.0004
-10 14 3 -1.1990 -0.0008
-10 14 4 -8.4571 -0.0003
-10 14 5 -0.7344 0.0000
-10 14 6 0.6469 -0.0002
-10 14 7 -3.3297 -0.0013
-10 14 8 -0.0692 -0.0001
-10 14 9 -8.4365 0.0007
-10 14 10 -7.3209 -0.0010
-10 14 11 -2.1359 0.0003
-10 14 12 5.4391 -0.0007
-10 14 13 -5.6886 -0.0013
-10 14 14 -3.0840 -0.0010
-10 14 15 -1.4935 -0.0001
-10 14 16 1.8587 -0.0014
-10 14 17 0.7570 -0.0003
-10 14 18 2.1419 0.0014
-10 14 19 -0.8338 0.0016
-10 14 20 -2.5075 0.0002
-10 15 1 -1.0400 -0.0016
-10 15 2 2.1393 0.0011
-10 15 3 -3.6253 -0.0003
-10 15 4 -1.5652 -0.0015
-10 15 5 0.0507 -0.0000
-10 15 6 4.2225 0.0004
-10 15 7 -3.0462 -0.0006
-10 15 8 -10.0435 -0.0012
-10 15 9 -0.7598 -0.0012
-10 15 10 0.4192 0.0013
-10 15 11 0.4328 -0.0011
-10 15 12 -2.4704 -0.0005
-10 15 13 -0.1436 0.0006
-10 15 14 -5.9324 -0.0003
-10 15 15 2.9503 -0.0013
-10 15 16 2.9504 0.0008
-10 15 17 -0.7335 0.0007
-10 15 18 -2.4027 0.0017
-10 15 19 0.3333 0.0015
-10 15 20 0.5771 -0.0012
-10 16 1 1.8219 0.0003
-10 16 2 -6.7900 -0.0003
-10 16 3 2.1097 0.0000
-10 16 4 2.5214 -0.0005
-10 16 5 1.9654 -0.0000
-10 16 6 -3.8688 -0.0007
-10 16 7 -1.9649 -0.0007
-10 16 8 -1.4380 0.0000
-10 16 9 0.2280 -0.0002
-10 16 10 4.6559 -0.0008
-10 16 11 -2.6777 0.0008
-10 16 12 -3.6235 -0.0000
-10 16 13 -1.2488 -0.0006
-10 16 14 5.5452 -0.0005
-10 16 15 -1.0062 0.0000
-10 16 16 0.5912 0.0012
-10 16 17 -0.3646 0.0010
-10 16 18 -1.8442 0.0013
-10 16 19 0.4895 0.0007
-10 17 1 -3.7087 -0.0002
-10 17 2 2.8697 -0.0010
-10 17 3 0.3823 -0.0001
-10 17 4 4.7741 -0.0002
-10 17 5 -1.6962 -0.0003
-10 17 6 -2.2652 0.0003
-10 17 7 0.1267 0.0001
-10 17 8 6.1462 -0.0004
-10 17 9 1.6472 -0.0000
-10 17 10 -2.1455 -0.0001
-10 17 11 0.1215 0.0011
-10 17 12 -0.6735 -0.0001
-10 17 13 3.3006 0.0004
-10 17 14 1.3016 -0.0004
-10 17 15 1.4049 -0.0004
-10 17 16 -3.8618 0.0004
-10 17 17 0.5089 0.0026
-10 17 18 1.5619 0.0003
-10 18 1 1.6911 -0.0011
-10 18 2 2.2052 -0.0007
-10 18 3 3.8133 0.0006
-10 18 4 -3.9776 0.0001
-10 18 5 0.6362 0.0008
-10 18 6 1.8244 0.0009
-10 18 7 4.8311 -0.0002
-10 18 8 2.8396 0.0000
-10 18 9 1.7931 -0.0004
-10 18 10 -1.2546 0.0021
-10 18 11 0.6081 -0.0010
-10 18 12 5.6965 0.0002
-10 18 13 0.7571 -0.0000
-10 18 14 -0.3191 -0.0004
-10 18 15 -0.2277 -0.0011
-10 18 16 0.6977 0.0016
-10 18 17 -0.8857 -0.0014
-10 18 18 1.5744 0.0024
-10 19 1 1.6028 0.0008
-10 19 2 0.8587 -0.0010
-10 19 3 -2.2122 -0.0002
-10 19 4 0.8813 0.0026
-10 19 5 1.0619 0.0001
-10 19 6 6.1646 0.0001
-10 19 7 2.9976 0.0005
-10 19 8 1.2178 0.0008
-10 19 9 0.3888 0.0006
-10 19 10 4.5686 -0.0008
-10 19 11 3.2217 0.0019
-10 19 12 0.7843 -0.0019
-10 19 13 2.2250 -0.0008
-10 19 14 -1.6834 -0.0007
-10 19 15 -0.0377 -0.0005
-10 19 16 1.0901 -0.0027
-10 19 17 0.1542 0.0009
-10 20 1 -0.8421 0.0005
-10 20 2 -1.2633 0.0017
-10 20 3 -0.2267 0.0005
-10 20 4 2.0839 -0.0006
-10 20 5 4.3988 0.0015
-10 20 6 1.1256 -0.0005
-10 20 7 1.9415 0.0001
-10 20 8 1.3657 0.0011
-10 20 9 3.3133 -0.0007
-10 20 10 3.7489 -0.0004
-10 20 11 2.9045 -0.0011
-10 20 12 -0.0844 -0.0009
-10 20 13 0.2435 -0.0012
-10 20 14 2.1559 -0.0007
-10 20 15 0.1459 -0.0014
-10 20 16 0.3214 0.0002
-10 21 1 -1.1548 -0.0005
-10 21 2 -1.4508 0.0017
-10 21 3 2.4348 0.0001
-10 21 4 1.7580 -0.0010
-10 21 5 1.5117 -0.0004
-10 21 6 0.6388 0.0016
-10 21 7 0.5999 -0.0010
-10 21 8 4.4035 -0.0003
-10 21 9 2.8958 -0.0006
-10 21 10 2.0382 -0.0006
-10 21 11 1.0793 0.0000
-10 21 12 1.5390 -0.0004
-10 21 13 0.5720 -0.0002
-10 21 14 1.4802 -0.0010
-10 22 1 -1.9172 -0.0002
-10 22 2 0.8687 -0.0013
-10 22 3 0.2197 0.0012
-10 22 4 2.0772 0.0001
-10 22 5 -0.5344 0.0001
-10 22 6 1.4862 0.0000
-10 22 7 2.1534 -0.0000
-10 22 8 1.5667 -0.0025
-10 22 9 2.0845 -0.0002
-10 22 10 0.1220 -0.0009
-10 22 11 0.5039 0.0004
-10 22 12 1.7085 -0.0016
-10 22 13 2.0484 0.0003
-10 23 1 2.1673 0.0008
-10 23 2 0.0217 -0.0006
-10 23 3 1.1060 0.0006
-10 23 4 -0.4948 0.0007
-10 23 5 2.0748 0.0001
-10 23 6 0.1890 -0.0017
-10 23 7 1.5284 -0.0029
-10 23 8 0.6301 0.0001
-10 23 9 -0.5997 -0.0026
-10 23 10 1.9058 -0.0002
-10 23 11 0.6878 -0.0009
-10 24 1 -0.2264 0.0012
-10 24 2 2.4186 0.0010
-10 24 3 -1.1392 -0.0013
-10 24 4 0.7376 -0.0007
-10 24 5 0.3018 -0.0019
-10 24 6 1.9160 -0.0012
-10 24 7 -0.2244 -0.0009
-10 24 8 0.3165 -0.0016
-10 24 9 0.0816 -0.0006
-10 25 3 1.3922 -0.0001
-10 25 4 -0.3145 -0.0026
-9 0 2 -13.4908 0.0181
-9 0 4 12.4856 0.0077
-9 0 6 17.2542 -0.0064
-9 0 8 12.1809 -0.0005
-9 0 10 21.2546 -0.0119
-9 0 12 11.0240 -0.0004
-9 0 14 2.0484 0.0050
-9 0 16 5.0129 0.0086
-9 0 18 -5.3213 0.0049
-9 0 20 -2.3643 -0.0009
-9 0 22 -0.3171 0.0020
-9 0 24 -3.1377 0.0010
-9 1 1 -4.8751 0.0098
-9 1 2 1.8349 -0.0026
-9 1 3 -0.8167 0.0039
-9 1 4 8.6762 -0.0104
-9 1 5 14.5342 0.0044
-9 1 6 -4.6338 0.0059
-9 1 7 13.4681 -0.0045
-9 1 8 1.3884 -0.0004
-9 1 9 16.1399 -0.0007
-9 1 10 2.0353 0.0108
-9 1 11 14.5279 -0.0069
-9 1 12 -6.8216 0.0049
-9 1 13 6.0871 0.0055
-9 1 14 2.1319 0.0012
-9 1 15 4.1658 0.0047
-9 1 16 -0.9391 -0.0009
-9 1 17 -1.0935 0.0041
-9 1 18 -4.0754 -0.0026
-9 1 19 -3.0083 0.0028
-9 1 20 3.9209 0.0033
-9 1 21 -1.4262 -0.0022
-9 1 22 -2.2822 0.0026
-9 1 23 -2.0772 0.0019
-9 1 24 1.2535 -0.0074
-9 2 1 -2.6395 -0.0065
-9 2 2 6.4039 0.0025
-9 2 3 8.3165 -0.0040
-9 2 4 -0.4742 0.0079
-9 2 5 4.9979 0.0014
-9 2 6 9.3449 -0.0023
-9 2 7 -3.9619 0.0004
-9 2 8 17.7598 -0.0033
-9 2 9 3.7294 0.0058
-9 2 10 7.2558 0.0016
-9 2 11 -6.6739 0.0022
-9 2 12 8.9472 -0.0019
-9 2 13 -2.1670 0.0018
-9 2 14 7.3226 0.0046
-9 2 15 -0.5490 -0.0012
-9 2 16 -3.4891 0.0031
-9 2 17 -4.5106 0.0018
-9 2 18 1.8140 -0.0003
-9 2 19 1.6000 -0.0015
-9 2 20 -2.0476 0.0010
-9 2 21 -0.2387 0.0050
-9 2 22 -2.9528 -0.0038
-9 2 23 0.0644 -0.0045
-9 2 24 1.2246 -0.0018
-9 3 1 -8.9215 0.0027
-9 3 2 4.9087 -0.0005
-9 3 3 8.7506 0.0066
-9 3 4 2.1910 -0.0007
-9 3 5 -5.6579 -0.0028
-9 3 6 7.6477 -0.0016
-9 3 7 13.2092 0.0020
-9 3 8 -2.8673 0.0016
-9 3 9 6.5109 -0.0015
-9 3 10 -6.6488 0.0000
-9 3 11 1.6665 0.0016
-9 3 12 -0.3396 0.0013
-9 3 13 9.6666 0.0023
-9 3 14 -5.9190 -0.0018
-9 3 15 -2.0413 0.0001
-9 3 16 -2.9801 0.0012
-9 3 17 1.6371 -0.0006
-9 3 18 1.6519 -0.0025
-9 3 19 1.0189 -0.0025
-9 3 20 -3.6344 -0.0002
-9 3 21 -3.8003 0.0005
-9 3 22 2.8972 -0.0008
-9 3 23 0.8728 -0.0015
-9 3 24 -0.3279 -0.0019
-9 4 1 15.3425 0.0035
-9 4 2 -10.7305 0.0061
-9 4 3 0.9394 -0.0018
-9 4 4 4.0076 0.0005
-9 4 5 3.5027 -0.0027
-9 4 6 0.6795 -0.0010
-9 4 7 8.5245 -0.0017
-9 4 8 -0.9640 0.0000
-9 4 9 -13.8471 -0.0028
-9 4 10 3.1940 -0.0023
-9 4 11 1.1704 0.0023
-9 4 12 2.1635 0.0040
-9 4 13 -5.9880 -0.0016
-9 4 14 -1.3049 0.0026
-9 4 15 -7.1911 -0.0006
-9 4 16 4.1284 -0.0032
-9 4 17 3.3070 -0.0028
-9 4 18 -1.2336 -0.0014
-9 4 19 -4.3489 -0.0011
-9 4 20 0.0634 -0.0043
-9 4 21 1.6542 -0.0004
-9 4 22 1.8553 0.0037
-9 4 23 1.5330 -0.0010
-9 4 24 -1.4027 -0.0033
-9 5 1 3.0078 -0.0006
-9 5 2 7.9810 -0.0023
-9 5 3 -15.1647 -0.0022
-9 5 4 6.7329 0.0015
-9 5 5 11.2590 -0.0003
-9 5 6 0.2859 -0.0035
-9 5 7 -11.8692 0.0023
-9 5 8 -2.4746 -0.0036
-9 5 9 -3.2803 -0.0000
-9 5 10 -4.2606 0.0007
-9 5 11 2.7627 0.0012
-9 5 12 -6.6876 0.0006
-9 5 13 -9.0855 0.0030
-9 5 14 -3.6884 -0.0002
-9 5 15 6.6090 -0.0041
-9 5 16 -1.2605 -0.0045
-9 5 17 0.8239 -0.0012
-9 5 18 -3.0734 -0.0018
-9 5 19 -1.6970 -0.0010
-9 5 20 2.8684 -0.0006
-9 5 21 4.1785 0.0000
-9 5 22 -0.6375 -0.0024
-9 5 23 -1.5297 0.0012
-9 5 24 0.8525 -0.0014
-9 6 1 -11.2012 0.0005
-9 6 2 1.8718 -0.0013
-9 6 3 11.8900 -0.0006
-9 6 4 -7.7521 0.0018
-9 6 5 5.3742 0.0021
-9 6 6 -3.3394 -0.0017
-9 6 7 -11.4609 -0.0030
-9 6 8 -8.6459 -0.0000
-9 6 9 6.6326 -0.0001
-9 6 10 -5.5956 -0.0020
-9 6 11 -13.2008 -0.0014
-9 6 12 -6.0063 0.0030
-9 6 13 -2.5940 -0.0013
-9 6 14 0.8426 -0.0023
-9 6 15 2.0324 0.0002
-9 6 16 -0.4432 0.0000
-9 6 17 -7.7815 -0.0016
-9 6 18 2.1382 -0.0000
-9 6 19 4.4009 0.0010
-9 6 20 2.0326 -0.0001
-9 6 21 -0.4324 -0.0017
-9 6 22 -0.1060 -0.0009
-9 6 23 0.6871 -0.0013
-9 6 24 1.2726 0.0036
-9 7 1 -4.6653 -0.0042
-9 7 2 -4.0984 0.0013
-9 7 3 11.0492 -0.0017
-9 7 4 4.1031 -0.0014
-9 7 5 -20.5024 0.0009
-9 7 6 -2.9716 -0.0002
-9 7 7 0.6221 -0.0014
-9 7 8 -3.1682 -0.0011
-9 7 9 -9.8060 -0.0014
-9 7 10 -4.0618 0.0018
-9 7 11 -14.1675 -0.0006
-9 7 12 -4.7129 -0.0005
-9 7 13 5.2187 0.0011
-9 7 14 0.1144 0.0005
-9 7 15 -6.1760 -0.0013
-9 7 16 -3.2705 -0.0007
-9 7 17 2.4367 0.0006
-9 7 18 2.2632 0.0006
-9 7 19 4.7352 0.0016
-9 7 20 -0.4836 -0.0009
-9 7 21 -2.1301 0.0004
-9 7 22 1.6434 -0.0001
-9 7 23 3.2198 0.0013
-9 8 1 10.2177 -0.0023
-9 8 2 -0.3234 -0.0016
-9 8 3 -9.2715 0.0005
-9 8 4 -1.0731 -0.0016
-9 8 5 -4.4750 -0.0009
-9 8 6 -11.3392 0.0000
-9 8 7 6.1831 0.0004
-9 8 8 -4.5182 -0.0004
-9 8 9 -15.1057 0.0024
-9 8 10 -13.4698 -0.0001
-9 8 11 4.9400 -0.0002
-9 8 12 -2.9501 -0.0019
-9 8 13 -1.8245 0.0024
-9 8 14 -3.5366 -0.0003
-9 8 15 -4.9864 -0.0023
-9 8 16 0.3416 -0.0007
-9 8 17 6.5268 0.0015
-9 8 18 3.3687 0.0021
-9 8 19 -3.5194 0.0023
-9 8 20 0.6804 0.0006
-9 8 21 2.6663 -0.0015
-9 8 22 2.4379 0.0014
-9 8 23 2.1127 -0.0008
-9 9 1 7.1764 -0.0004
-9 9 2 1.2293 -0.0020
-9 9 3 -13.0807 -0.0012
-9 9 4 -11.4531 0.0005
-9 9 5 8.1547 -0.0007
-9 9 6 -0.0624 0.0001
-9 9 7 -15.6989 0.0017
-9 9 8 -5.1805 0.0030
-9 9 9 -8.2358 -0.0011
-9 9 10 -2.7487 0.0001
-9 9 11 -0.6819 0.0005
-9 9 12 4.0615 0.0009
-9 9 13 -12.0396 -0.0024
-9 9 14 -3.0911 0.0002
-9 9 15 4.8439 -0.0008
-9 9 16 4.6532 -0.0017
-9 9 17 0.6565 0.0021
-9 9 18 -0.2765 0.0014
-9 9 19 -0.2567 0.0003
-9 9 20 0.9848 0.0016
-9 9 21 5.4164 -0.0005
-9 9 22 1.5124 -0.0002
-9 9 23 -1.2823 -0.0008
-9 10 1 -17.7159 -0.0010
-9 10 2 -2.6769 0.0006
-9 10 3 -1.0296 -0.0014
-9 10 4 -3.9501 0.0003
-9 10 5 -3.7123 0.0009
-9 10 6 -0.2367 0.0010
-9 10 7 -11.8842 0.0014
-9 10 8 -13.3294 -0.0004
-9 10 9 8.2605 0.0013
-9 10 10 1.2210 0.0008
-9 10 11 -4.5392 -0.0002
-9 10 12 -8.5537 -0.0013
-9 10 13 3.2209 -0.0000
-9 10 14 -1.1908 -0.0013
-9 10 15 6.0912 0.0010
-9 10 16 2.3314 0.0013
-9 10 17 -3.6469 -0.0005
-9 10 18 -1.0882 0.0006
-9 10 19 5.2058 0.0005
-9 10 20 4.5029 0.0007
-9 10 21 -0.2926 0.0003
-9 10 22 0.7020 -0.0034
-9 11 1 -2.4075 0.0002
-9 11 2 -14.9174 -0.0014
-9 11 3 7.6398 0.0013
-9 11 4 1.3785 0.0008
-9 11 5 -12.7347 0.0026
-9 11 6 -11.5763 0.0006
-9 11 7 1.2540 -0.0007
-9 11 8 1.0342 0.0014
-9 11 9 -3.4011 -0.0001
-9 11 10 3.7161 -0.0001
-9 11 11 -7.9734 0.0011
-9 11 12 -1.7227 -0.0013
-9 11 13 3.9636 -0.0006
-9 11 14 9.9650 0.0006
-9 11 15 -4.5418 0.0004
-9 11 16 -0.5720 0.0001
-9 11 17 1.9193 -0.0008
-9 11 18 3.3605 -0.0001
-9 11 19 3.7238 -0.0011
-9 11 20 1.8868 -0.0005
-9 11 21 -0.8422 -0.0017
-9 11 22 -0.9403 -0.0015
-9 12 1 -0.4826 0.0011
-9 12 2 3.9551 0.0008
-9 12 3 -10.6933 -0.0000
-9 12 4 -2.2125 0.0012
-9 12 5 -6.8092 0.0005
-9 12 6 -7.5773 -0.0002
-9 12 7 3.1199 -0.0000
-9 12 8 5.9217 0.0006
-9 12 9 -5.2597 -0.0004
-9 12 10 -9.0466 0.0000
-9 12 11 7.6366 -0.0002
-9 12 12 3.2012 -0.0001
-9 12 13 4.1037 -0.0006
-9 12 14 -0.5147 0.0001
-9 12 15 1.5604 -0.0005
-9 12 16 -2.6190 -0.0008
-9 12 17 6.8261 -0.0004
-9 12 18 4.3205 -0.0010
-9 12 19 -1.0998 0.0006
-9 12 20 -0.8424 -0.0009
-9 12 21 1.2951 -0.0004
-9 12 22 1.1337 -0.0021
-9 13 1 0.8862 0.0009
-9 13 2 0.3275 0.0018
-9 13 3 -7.5595 -0.0001
-9 13 4 -13.9437 -0.0011
-9 13 5 3.4557 0.0009
-9 13 6 4.3030 0.0023
-9 13 7 -3.6802 -0.0013
-9 13 8 -3.1952 -0.0010
-9 13 9 -0.5017 0.0007
-9 13 10 -0.0620 -0.0017
-9 13 11 3.2398 -0.0005
-9 13 12 9.8859 -0.0005
-9 13 13 -4.2031 -0.0001
-9 13 14 -1.0723 -0.0007
-9 13 15 3.1924 -0.0002
-9 13 16 8.0329 0.0000
-9 13 17 -0.4977 -0.0002
-9 13 18 2.1611 0.0011
-9 13 19 -0.6835 0.0009
-9 13 20 -0.7513 -0.0010
-9 13 21 1.8026 -0.0018
-9 14 1 -6.8606 0.0006
-9 14 2 -7.4591 0.0006
-9 14 3 -2.1923 0.0015
-9 14 4 -0.8762 -0.0006
-9 14 5 -0.8968 -0.0003
-9 14 6 3.5352 0.0006
-9 14 7 -4.0125 -0.0002
-9 14 8 -6.8562 -0.0021
-9 14 9 3.9859 -0.0016
-9 14 10 8.7108 -0.0009
-9 14 11 0.7754 -0.0001
-9 14 12 -2.6290 -0.0001
-9 14 13 3.9687 0.0007
-9 14 14 0.3397 0.0014
-9 14 15 4.9905 -0.0008
-9 14 16 2.8179 0.0000
-9 14 17 1.0840 0.0015
-9 14 18 -4.2470 0.0002
-9 14 19 2.5509 -0.0014
-9 14 20 1.3623 -0.0008
-9 14 21 -0.7319 0.0004
-9 15 1 -4.1238 0.0004
-9 15 2 -5.8657 -0.0001
-9 15 3 0.3995 0.0002
-9 15 4 5.9959 0.0009
-9 15 5 -3.1593 -0.0007
-9 15 6 -7.8546 -0.0007
-9 15 7 1.0201 -0.0004
-9 15 8 2.7055 -0.0011
-9 15 9 2.9230 -0.0020
-9 15 10 3.1012 -0.0000
-9 15 11 0.1567 -0.0000
-9 15 12 -2.7437 0.0014
-9 15 13 3.2086 0.0001
-9 15 14 7.9265 -0.0007
-9 15 15 -0.5952 0.0006
-9 15 16 -0.2659 0.0003
-9 15 17 -0.4301 0.0008
-9 15 18 1.6116 -0.0016
-9 15 19 -1.2228 -0.0007
-9 15 20 1.3386 0.0019
-9 16 1 1.4770 0.0006
-9 16 2 2.2385 -0.0007
-9 16 3 1.8565 -0.0010
-9 16 4 -1.8049 0.0003
-9 16 5 -0.9666 0.0002
-9 16 6 -2.9580 -0.0001
-9 16 7 0.9242 -0.0007
-9 16 8 7.7732 -0.0009
-9 16 9 -0.9709 0.0001
-9 16 10 -3.4797 -0.0016
-9 16 11 1.2603 0.0016
-9 16 12 5.1693 0.0003
-9 16 13 1.7865 0.0002
-9 16 14 2.0365 0.0013
-9 16 15 1.2010 0.0008
-9 16 16 -3.1495 0.0007
-9 16 17 1.0625 -0.0005
-9 16 18 0.9854 0.0011
-9 16 19 -0.5034 0.0013
-9 17 1 -0.7208 -0.0004
-9 17 2 7.4968 -0.0005
-9 17 3 -1.0103 0.0007
-9 17 4 -3.6156 0.0001
-9 17 5 -0.4449 0.0000
-9 17 6 5.0436 0.0002
-9 17 7 1.9254 -0.0000
-9 17 8 -2.4866 -0.0000
-9 17 9 1.1705 -0.0003
-9 17 10 -2.1537 0.0020
-9 17 11 2.5010 -0.0003
-9 17 12 3.7201 0.0008
-9 17 13 2.2505 0.0012
-9 17 14 -2.8664 0.0015
-9 17 15 0.9700 0.0008
-9 17 16 2.6767 -0.0000
-9 17 17 -1.6894 0.0009
-9 17 18 -0.1517 0.0006
-9 17 19 -1.5851 0.0011
-9 18 1 5.3446 0.0002
-9 18 2 -3.5637 0.0015
-9 18 3 1.6819 -0.0011
-9 18 4 0.7479 0.0003
-9 18 5 2.9512 0.0001
-9 18 6 3.6062 0.0001
-9 18 7 0.3909 0.0004
-9 18 8 -2.5075 0.0014
-9 18 9 -1.4392 0.0012
-9 18 10 4.7675 -0.0005
-9 18 11 -0.0146 0.0016
-9 18 12 -0.2019 0.0016
-9 18 13 -0.4846 0.0000
-9 18 14 1.7029 0.0010
-9 18 15 -1.0374 0.0011
-9 18 16 1.5717 -0.0007
-9 18 17 -0.3680 0.0006
-9 18 18 -3.0590 0.0011
-9 19 1 -1.1725 0.0010
-9 19 2 1.8106 0.0007
-9 19 3 0.3975 0.0003
-9 19 4 6.7305 -0.0008
-9 19 5 2.6066 0.0006
-9 19 6 -1.1092 0.0010
-9 19 7 -0.1667 0.0006
-9 19 8 0.8273 0.0002
-9 19 9 1.2116 0.0015
-9 19 10 -0.7198 -0.0002
-9 19 11 0.9271 0.0008
-9 19 12 -3.7253 -0.0000
-9 19 13 0.4784 -0.0001
-9 19 14 1.7537 0.0002
-9 19 15 1.1023 -0.0003
-9 19 16 -1.5531 0.0006
-9 19 17 0.1694 0.0015
-9 20 1 2.4487 -0.0011
-9 20 2 1.7764 -0.0000
-9 20 3 5.3115 0.0006
-9 20 4 1.7132 -0.0006
-9 20 5 2.1266 -0.0004
-9 20 6 -0.1192 0.0015
-9 20 7 0.5138 0.0003
-9 20 8 3.0426 -0.0007
-9 20 9 1.1520 0.0005
-9 20 10 -2.3123 0.0017
-9 20 11 -2.6815 -0.0022
-9 20 12 1.6471 0.0009
-9 20 13 -2.0838 -0.0002
-9 20 14 1.0747 -0.0010
-9 20 15 -0.1465 -0.0001
-9 20 16 -1.0166 0.0005
-9 21 1 1.6183 -0.0002
-9 21 2 5.0355 -0.0009
-9 21 3 1.6817 -0.0004
-9 21 4 2.0170 0.0014
-9 21 5 0.1422 -0.0003
-9 21 6 3.1996 -0.0006
-9 21 7 2.1086 0.0013
-9 21 8 0.2816 0.0002
-9 21 9 -0.3206 0.0000
-9 21 10 -1.8093 -0.0017
-9 21 11 -1.5567 0.0005
-9 21 12 -1.5931 -0.0024
-9 21 13 1.2705 -0.0019
-9 21 14 -2.4811 -0.0010
-9 21 15 0.1642 -0.0007
-9 22 1 3.8255 0.0018
-9 22 2 1.6830 -0.0010
-9 22 3 1.7627 -0.0001
-9 22 4 0.2798 -0.0005
-9 22 5 2.4716 -0.0001
-9 22 6 1.9623 -0.0003
-9 22 7 1.6778 -0.0003
-9 22 8 -0.8997 0.0004
-9 22 9 -0.9319 -0.0010
-9 22 10 0.3629 -0.0013
-9 22 11 -0.5687 -0.0020
-9 22 12 -0.5035 -0.0006
-9 22 13 -1.7535 -0.0032
-9 22 14 -0.1541 -0.0004
-9 23 1 0.8341 0.0001
-9 23 2 1.7721 0.0016
-9 23 3 0.0597 -0.0022
-9 23 4 1.5482 -0.0012
-9 23 5 1.6224 -0.0011
-9 23 6 1.1335 0.0003
-9 23 7 -0.2149 0.0005
-9 23 8 0.5617 -0.0007
-9 23 9 -0.4042 0.0001
-9 23 10 -0.2456 -0.0009
-9 23 11 0.7296 -0.0017
-9 23 12 -2.2625 -0.0010
-9 24 1 0.2417 -0.0009
-9 24 2 -1.1073 -0.0013
-9 24 3 1.6019 -0.0003
-9 24 4 1.2436 -0.0008
-9 24 5 0.5882 -0.0005
-9 24 6 0.3321 0.0008
-9 24 7 -0.6246 0.0006
-9 24 8 -0.2151 -0.0007
-9 24 9 1.2495 0.0003
-9 24 10 -0.4061 -0.0002
-9 25 1 0.7120 -0.0008
-9 25 2 0.8223 0.0001
-9 25 3 0.9761 0.0004
-9 25 4 0.8926 0.0008
-9 25 5 -0.3722 0.0006
-9 25 6 -0.6459 -0.0008
-9 25 7 -0.1995 -0.0005
-9 25 8 0.2109 0.0006
-8 0 2 15.3839 -0.0022
-8 0 4 19.9352 -0.0080
-8 0 6 2.9485 -0.0011
-8 0 8 4.8272 -0.0019
-8 0 10 -5.1986 0.0123
-8 0 12 -16.6379 -0.0094
-8 0 14 -2.3290 -0.0033
-8 0 16 -9.2203 -0.0050
-8 0 18 -3.9346 -0.0002
-8 0 20 4.7969 0.0063
-8 0 22 -1.2231 0.0021
-8 0 24 3.4855 -0.0013
-8 1 1 5.5479 0.0010
-8 1 2 8.8945 -0.0098
-8 1 3 17.2398 0.0074
-8 1 4 -6.0189 -0.0022
-8 1 5 10.3688 -0.0069
-8 1 6 -5.0914 -0.0041
-8 1 7 4.6885 0.0001
-8 1 8 3.1714 0.0059
-8 1 9 -0.5618 0.0016
-8 1 10 -10.8739 -0.0005
-8 1 11 -11.0079 -0.0001
-8 1 12 1.6025 -0.0012
-8 1 13 -7.4485 -0.0056
-8 1 14 0.8544 -0.0056
-8 1 15 -7.5506 -0.0043
-8 1 16 -5.6959 -0.0013
-8 1 17 -5.4641 0.0001
-8 1 18 6.1398 -0.0008
-8 1 19 0.7296 -0.0009
-8 1 20 -2.2409 0.0024
-8 1 21 1.2654 0.0056
-8 1 22 0.9220 0.0006
-8 1 23 2.1088 -0.0030
-8 1 24 1.3326 -0.0017
-8 2 1 6.5088 0.0043
-8 2 2 7.5529 0.0079
-8 2 3 3.2675 -0.0059
-8 2 4 7.9540 -0.0010
-8 2 5 -11.9019 -0.0062
-8 2 6 14.0404 -0.0047
-8 2 7 -0.1779 0.0029
-8 2 8 -1.9891 0.0041
-8 2 9 -10.0798 -0.0039
-8 2 10 -7.4435 -0.0062
-8 2 11 -5.4079 0.0048
-8 2 12 -1.0263 0.0011
-8 2 13 0.0003 -0.0036
-8 2 14 -12.5527 -0.0021
-8 2 15 -4.5832 -0.0006
-8 2 16 -2.3526 -0.0033
-8 2 17 2.9238 -0.0019
-8 2 18 -0.4039 0.0003
-8 2 19 0.8585 -0.0010
-8 2 20 -2.9236 -0.0001
-8 2 21 -0.1718 0.0024
-8 2 22 5.3428 0.0009
-8 2 23 1.8456 0.0005
-8 2 24 -0.8352 -0.0011
-8 3 1 16.2956 0.0043
-8 3 2 -3.4485 -0.0045
-8 3 3 -3.4620 -0.0010
-8 3 4 -0.1169 -0.0057
-8 3 5 11.7900 0.0045
-8 3 6 -7.1537 0.0003
-8 3 7 5.9287 -0.0050
-8 3 8 -15.2042 -0.0022
-8 3 9 -8.3174 -0.0010
-8 3 10 -1.9701 0.0020
-8 3 11 2.8667 -0.0032
-8 3 12 -7.3620 0.0006
-8 3 13 -8.1901 0.0021
-8 3 14 -4.7641 -0.0012
-8 3 15 -4.1569 -0.0002
-8 3 16 4.6041 -0.0011
-8 3 17 0.8170 -0.0026
-8 3 18 -3.4752 0.0012
-8 3 19 -3.9817 0.0023
-8 3 20 3.7818 0.0000
-8 3 21 3.1871 -0.0026
-8 3 22 1.3204 0.0050
-8 3 23 1.4918 -0.0005
-8 3 24 -0.3517 -0.0001
-8 4 1 2.0918 -0.0061
-8 4 2 6.3768 -0.0033
-8 4 3 -8.7442 -0.0031
-8 4 4 4.6057 0.0035
-8 4 5 5.2269 0.0012
-8 4 6 -0.4167 -0.0021
-8 4 7 -22.7776 -0.0001
-8 4 8 1.6720 -0.0008
-8 4 9 -4.4053 0.0021
-8 4 10 1.2757 -0.0009
-8 4 11 -6.7570 -0.0016
-8 4 12 -6.1552 -0.0004
-8 4 13 -9.7404 -0.0002
-8 4 14 2.4609 0.0022
-8 4 15 5.2829 -0.0002
-8 4 16 -2.2076 -0.0030
-8 4 17 -2.7049 0.0021
-8 4 18 -1.1343 0.0007
-8 4 19 1.9273 0.0015
-8 4 20 3.0767 0.0014
-8 4 21 3.3251 0.0012
-8 4 22 -2.4548 -0.0026
-8 4 23 -0.7858 0.0007
-8 4 24 1.8308 -0.0023
-8 5 1 -17.3727 -0.0036
-8 5 2 1.9349 -0.0003
-8 5 3 13.8097 0.0048
-8 5 4 -6.9122 -0.0011
-8 5 5 -7.1714 0.0020
-8 5 6 -9.3931 0.0034
-8 5 7 -3.7958 -0.0019
-8 5 8 -8.1394 0.0011
-8 5 9 9.2099 -0.0024
-8 5 10 -11.3850 -0.0013
-8 5 11 -9.0848 -0.0026
-8 5 12 -6.1433 -0.0017
-8 5 13 7.3120 0.0034
-8 5 14 0.0244 -0.0018
-8 5 15 1.7732 0.0006
-8 5 16 -3.5569 0.0037
-8 5 17 -3.3731 -0.0003
-8 5 18 4.5347 0.0018
-8 5 19 5.3261 0.0004
-8 5 20 -0.4275 0.0020
-8 5 21 -3.4253 -0.0021
-8 5 22 0.4799 -0.0002
-8 5 23 0.3100 0.0001
-8 5 24 1.7048 0.0030
-8 6 1 4.1505 0.0010
-8 6 2 -8.3668 0.0014
-8 6 3 5.3765 0.0003
-8 6 4 -1.0926 -0.0017
-8 6 5 -21.0300 0.0026
-8 6 6 -3.9463 0.0011
-8 6 7 5.1150 0.0000
-8 6 8 0.7365 -0.0002
-8 6 9 -16.0373 -0.0011
-8 6 10 -1.4558 -0.0018
-8 6 11 -7.6936 -0.0001
-8 6 12 5.5613 0.0010
-8 6 13 3.3557 0.0011
-8 6 14 2.2488 0.0032
-8 6 15 -8.8168 -0.0002
-8 6 16 2.9436 -0.0023
-8 6 17 5.2213 0.0008
-8 6 18 3.5053 0.0016
-8 6 19 1.0637 0.0013
-8 6 20 -2.7226 -0.0008
-8 6 21 -1.7174 0.0003
-8 6 22 0.9340 0.0019
-8 6 23 2.2983 0.0020
-8 6 24 -0.9061 0.0009
-8 7 1 10.9770 -0.0029
-8 7 2 1.1072 -0.0017
-8 7 3 -22.3144 0.0027
-8 7 4 -2.6423 0.0038
-8 7 5 2.1134 -0.0015
-8 7 6 -4.2799 0.0010
-8 7 7 0.7520 0.0024
-8 7 8 -5.3458 -0.0007
-8 7 9 -9.9146 -0.0005
-8 7 10 -7.6681 0.0004
-8 7 11 13.8149 0.0003
-8 7 12 -0.9438 -0.0012
-8 7 13 -1.0724 0.0015
-8 7 14 -4.3925 0.0012
-8 7 15 4.3468 -0.0014
-8 7 16 2.2496 -0.0019
-8 7 17 8.0363 0.0019
-8 7 18 -1.0991 0.0014
-8 7 19 -4.5809 0.0005
-8 7 20 -0.0608 0.0018
-8 7 21 2.3186 0.0004
-8 7 22 0.2337 -0.0002
-8 7 23 -1.4087 0.0013
-8 7 24 -0.8304 -0.0002
-8 8 1 -5.8254 0.0032
-8 8 2 -2.4025 -0.0004
-8 8 3 -7.1362 0.0001
-8 8 4 -11.9730 0.0017
-8 8 5 14.5997 0.0018
-8 8 6 1.3648 0.0009
-8 8 7 -15.6019 -0.0005
-8 8 8 -6.0124 0.0016
-8 8 9 4.0284 -0.0007
-8 8 10 4.8970 -0.0019
-8 8 11 -1.1412 0.0009
-8 8 12 3.8176 0.0012
-8 8 13 -8.0375 -0.0021
-8 8 14 4.3750 -0.0008
-8 8 15 7.3072 0.0018
-8 8 16 6.5986 0.0015
-8 8 17 -4.7985 -0.0023
-8 8 18 -0.6357 0.0013
-8 8 19 -0.1004 0.0005
-8 8 20 1.3491 0.0011
-8 8 21 0.5995 0.0007
-8 8 22 -1.6294 0.0007
-8 8 23 -2.8860 -0.0007
-8 9 1 -21.6410 0.0001
-8 9 2 -6.6201 0.0009
-8 9 3 7.4799 0.0003
-8 9 4 6.7846 -0.0003
-8 9 5 -11.1362 0.0034
-8 9 6 3.6089 -0.0010
-8 9 7 -5.1456 -0.0012
-8 9 8 -1.9203 -0.0016
-8 9 9 10.0752 0.0005
-8 9 10 5.8021 0.0012
-8 9 11 -6.4051 -0.0008
-8 9 12 -5.3174 -0.0010
-8 9 13 9.9190 -0.0006
-8 9 14 3.5401 0.0010
-8 9 15 4.7749 0.0016
-8 9 16 -2.1662 0.0001
-8 9 17 -1.9721 -0.0002
-8 9 18 -1.8876 -0.0006
-8 9 19 5.1237 0.0007
-8 9 20 -0.5631 0.0009
-8 9 21 -3.3677 0.0015
-8 9 22 -2.4158 -0.0011
-8 9 23 -0.3582 0.0020
-8 10 1 1.5702 0.0003
-8 10 2 -9.8267 0.0012
-8 10 3 9.5727 0.0003
-8 10 4 3.6905 0.0007
-8 10 5 -5.2404 -0.0015
-8 10 6 -10.1857 0.0011
-8 10 7 16.5210 -0.0018
-8 10 8 7.3098 -0.0006
-8 10 9 -1.6746 0.0010
-8 10 10 -0.6895 -0.0006
-8 10 11 0.9599 -0.0005
-8 10 12 2.0501 0.0002
-8 10 13 6.1939 0.0016
-8 10 14 6.4233 0.0005
-8 10 15 -6.1759 -0.0004
-8 10 16 -1.6897 -0.0002
-8 10 17 3.0631 -0.0008
-8 10 18 3.2447 -0.0008
-8 10 19 -2.3367 0.0005
-8 10 20 -1.0536 -0.0009
-8 10 21 -3.4185 -0.0007
-8 10 22 -1.0108 0.0012
-8 10 23 0.3954 0.0014
-8 11 1 7.6347 0.0030
-8 11 2 10.5950 0.0005
-8 11 3 -13.4245 0.0011
-8 11 4 1.6548 -0.0016
-8 11 5 4.2372 -0.0008
-8 11 6 8.9130 -0.0008
-8 11 7 3.4883 0.0000
-8 11 8 12.3762 -0.0006
-8 11 9 -4.5300 -0.0009
-8 11 10 -2.0768 -0.0005
-8 11 11 9.8296 0.0010
-8 11 12 9.2338 0.0012
-8 11 13 -2.6127 -0.0010
-8 11 14 -3.1996 0.0007
-8 11 15 1.2866 -0.0003
-8 11 16 -0.3468 -0.0004
-8 11 17 3.0968 -0.0005
-8 11 18 -0.2068 -0.0001
-8 11 19 -3.9546 -0.0011
-8 11 20 -4.2676 -0.0007
-8 11 21 1.4347 0.0000
-8 11 22 -0.1404 0.0013
-8 12 1 -2.7779 0.0007
-8 12 2 2.1007 0.0016
-8 12 3 1.3317 -0.0010
-8 12 4 -7.1559 -0.0005
-8 12 5 16.4983 -0.0007
-8 12 6 12.3425 0.0014
-8 12 7 2.1643 0.0001
-8 12 8 -4.4263 -0.0028
-8 12 9 11.5557 0.0002
-8 12 10 6.0124 0.0008
-8 12 11 5.1742 -0.0013
-8 12 12 3.1828 0.0008
-8 12 13 -1.8298 0.0009
-8 12 14 -4.8733 -0.0003
-8 12 15 4.5597 0.0008
-8 12 16 4.0063 0.0003
-8 12 17 -3.9658 0.0010
-8 12 18 -3.2263 -0.0012
-8 12 19 -1.2941 -0.0013
-8 12 20 -0.2742 -0.0020
-8 12 21 -0.8230 -0.0001
-8 12 22 -0.4219 0.0003
-8 13 1 -6.7250 -0.0002
-8 13 2 -7.2068 0.0004
-8 13 3 8.4257 0.0007
-8 13 4 13.6202 0.0007
-8 13 5 1.0946 -0.0006
-8 13 6 9.3782 -0.0010
-8 13 7 2.8338 0.0003
-8 13 8 4.1349 -0.0008
-8 13 9 7.6891 -0.0013
-8 13 10 14.4156 -0.0005
-8 13 11 -2.4223 0.0010
-8 13 12 -2.9993 0.0007
-8 13 13 2.9983 0.0012
-8 13 14 4.1411 0.0009
-8 13 15 -1.3253 0.0010
-8 13 16 -0.7624 0.0006
-8 13 17 -2.6836 -0.0003
-8 13 18 -3.9776 -0.0006
-8 13 19 0.7471 -0.0037
-8 13 20 0.4323 -0.0010
-8 13 21 -2.2961 -0.0008
-8 14 1 1.4428 0.0017
-8 14 2 0.2550 -0.0016
-8 14 3 6.3823 -0.0002
-8 14 4 11.2940 0.0006
-8 14 5 3.2259 0.0001
-8 14 6 -4.4480 -0.0008
-8 14 7 11.9516 0.0009
-8 14 8 11.5759 0.0003
-8 14 9 5.0569 -0.0016
-8 14 10 0.4854 0.0006
-8 14 11 4.3797 0.0016
-8 14 12 -1.9122 0.0016
-8 14 13 4.0283 -0.0005
-8 14 14 3.3380 0.0002
-8 14 15 -2.0332 -0.0003
-8 14 16 -5.2905 -0.0004
-8 14 17 0.4889 -0.0012
-8 14 18 0.7795 -0.0021
-8 14 19 -1.8106 -0.0000
-8 14 20 -1.4609 0.0002
-8 14 21 -0.8914 -0.0002
-8 15 1 4.2684 -0.0005
-8 15 2 9.1010 0.0014
-8 15 3 0.9900 -0.0019
-8 15 4 -1.9179 -0.0001
-8 15 5 5.5921 0.0010
-8 15 6 6.8369 0.0005
-8 15 7 5.1680 -0.0005
-8 15 8 10.5151 -0.0004
-8 15 9 1.5554 0.0009
-8 15 10 -2.1576 0.0001
-8 15 11 3.1077 -0.0005
-8 15 12 8.7376 0.0008
-8 15 13 -1.7089 0.0006
-8 15 14 -1.3208 -0.0009
-8 15 15 -0.4245 0.0006
-8 15 16 -1.1774 -0.0007
-8 15 17 -1.6190 -0.0020
-8 15 18 0.8893 0.0018
-8 15 19 -2.2488 0.0025
-8 15 20 -2.6025 -0.0002
-8 16 1 0.0259 -0.0007
-8 16 2 4.0079 0.0001
-8 16 3 0.4295 0.0012
-8 16 4 -2.2146 -0.0006
-8 16 5 3.2463 0.0002
-8 16 6 10.6070 0.0003
-8 16 7 2.4639 -0.0002
-8 16 8 -2.5191 -0.0000
-8 16 9 3.7675 -0.0001
-8 16 10 3.3692 -0.0000
-8 16 11 2.3986 0.0006
-8 16 12 1.5274 0.0001
-8 16 13 1.6628 0.0007
-8 16 14 -4.2423 0.0006
-8 16 15 0.6702 -0.0014
-8 16 16 1.8450 -0.0018
-8 16 17 -0.9928 0.0009
-8 16 18 -3.4158 0.0012
-8 16 19 -0.1611 -0.0004
-8 16 20 -1.7583 -0.0012
-8 17 1 1.1271 -0.0004
-8 17 2 -7.3758 0.0003
-8 17 3 1.4733 -0.0000
-8 17 4 3.5261 -0.0004
-8 17 5 1.8414 -0.0005
-8 17 6 -0.1990 0.0002
-8 17 7 2.0291 0.0004
-8 17 8 -2.0987 -0.0002
-8 17 9 1.5041 -0.0005
-8 17 10 6.1158 0.0004
-8 17 11 0.0393 -0.0005
-8 17 12 -2.0015 0.0009
-8 17 13 0.0940 0.0001
-8 17 14 2.9684 -0.0012
-8 17 15 -1.5053 -0.0013
-8 17 16 0.2995 -0.0003
-8 17 17 -1.2836 -0.0000
-8 17 18 -2.2588 -0.0007
-8 17 19 -1.9639 -0.0006
-8 18 1 -1.7617 -0.0009
-8 18 2 -1.1046 -0.0005
-8 18 3 -1.5244 -0.0007
-8 18 4 4.3061 0.0004
-8 18 5 -1.4517 0.0006
-8 18 6 -4.8150 0.0001
-8 18 7 -2.5937 -0.0000
-8 18 8 4.3616 -0.0011
-8 18 9 -0.5286 0.0005
-8 18 10 -0.7685 -0.0001
-8 18 11 0.5049 -0.0005
-8 18 12 -1.0641 -0.0002
-8 18 13 -0.1091 -0.0007
-8 18 14 2.1588 -0.0019
-8 18 15 1.7644 0.0002
-8 18 16 -3.4724 -0.0003
-8 18 17 0.3730 -0.0008
-8 18 18 -0.9319 0.0006
-8 19 1 -1.8970 -0.0014
-8 19 2 1.7552 -0.0016
-8 19 3 -0.0979 0.0013
-8 19 4 -5.3176 0.0002
-8 19 5 -1.9446 -0.0007
-8 19 6 -3.4719 -0.0001
-8 19 7 -1.1098 0.0002
-8 19 8 -0.8657 0.0001
-8 19 9 1.4298 -0.0011
-8 19 10 -3.9073 0.0007
-8 19 11 -0.8052 -0.0002
-8 19 12 2.3311 -0.0017
-8 19 13 1.0524 0.0006
-8 19 14 -0.3951 -0.0002
-8 19 15 0.6672 -0.0006
-8 19 16 0.1680 0.0007
-8 19 17 -2.5139 -0.0008
-8 20 1 0.3259 0.0004
-8 20 2 -1.1794 0.0003
-8 20 3 -2.2068 -0.0006
-8 20 4 -4.5874 0.0008
-8 20 5 -4.7150 0.0007
-8 20 6 1.0160 -0.0009
-8 20 7 -2.4939 0.0010
-8 20 8 -2.6492 0.0008
-8 20 9 -3.6730 -0.0008
-8 20 10 0.8298 -0.0000
-8 20 11 -2.8243 -0.0002
-8 20 12 1.3247 0.0009
-8 20 13 0.9734 -0.0019
-8 20 14 -0.5572 -0.0002
-8 20 15 0.0897 0.0001
-8 20 16 0.3089 -0.0009
-8 20 17 0.7825 -0.0011
-8 21 1 -0.7751 0.0012
-8 21 2 -2.7855 0.0006
-8 21 3 -4.1346 -0.0004
-8 21 4 -2.3759 0.0001
-8 21 5 -1.6438 0.0009
-8 21 6 -3.4370 0.0007
-8 21 7 -0.7776 -0.0009
-8 21 8 -5.1046 -0.0002
-8 21 9 -1.9960 -0.0001
-8 21 10 -1.3079 -0.0013
-8 21 11 2.4771 0.0011
-8 21 12 -2.4040 -0.0014
-8 21 13 1.5155 0.0005
-8 21 14 0.3395 -0.0006
-8 21 15 -0.5491 -0.0004
-8 21 16 1.0629 -0.0005
-8 22 1 -0.2412 -0.0003
-8 22 2 -3.4898 0.0008
-8 22 3 -1.7473 0.0010
-8 22 4 -1.1310 -0.0004
-8 22 5 -1.0424 0.0000
-8 22 6 -2.6809 0.0009
-8 22 7 -4.3207 -0.0002
-8 22 8 -0.1635 -0.0009
-8 22 9 -2.6716 -0.0005
-8 22 10 0.2546 0.0016
-8 22 11 -1.6619 -0.0026
-8 22 12 1.0782 0.0009
-8 22 13 -2.8423 0.0009
-8 22 14 1.4001 -0.0003
-8 23 1 -1.9193 -0.0017
-8 23 2 -0.6004 0.0005
-8 23 3 -1.0612 0.0002
-8 23 4 -0.4765 0.0012
-8 23 5 -1.9486 0.0010
-8 23 6 -2.3232 -0.0004
-8 23 7 -1.7518 0.0006
-8 23 8 -2.3710 -0.0003
-8 23 9 1.1600 -0.0012
-8 23 10 -2.5233 -0.0015
-8 23 11 -0.1262 0.0007
-8 23 12 -1.3919 -0.0005
-8 23 13 1.2505 0.0009
-8 24 1 0.8833 0.0006
-8 24 2 -0.0098 -0.0002
-8 24 3 0.4614 0.0019
-8 24 4 -2.0442 0.0008
-8 24 5 -1.3582 0.0008
-8 24 6 -1.0911 -0.0006
-8 24 7 -0.5781 -0.0007
-8 24 8 -0.3720 0.0000
-8 24 9 -1.6472 -0.0015
-8 24 10 0.3921 -0.0017
-8 24 11 -2.3848 -0.0004
-8 25 1 0.8280 0.0004
-8 25 2 1.0564 0.0012
-8 25 3 -2.5104 0.0004
-8 25 4 -0.9045 -0.0005
-8 25 5 -1.4140 -0.0013
-8 25 6 -0.1445 -0.0000
-8 25 7 0.8181 -0.0010
-8 25 8 -1.0920 -0.0009
-8 25 9 -0.7400 -0.0008
-8 26 1 -0.5382 0.0016
-8 26 2 -1.3171 -0.0007
-8 26 3 -0.0894 -0.0010
-8 26 4 -1.4259 -0.0003
-8 26 5 1.0687 -0.0001
-8 26 6 -0.0019 -0.0006
-7 0 2 -3.5284 0.0034
-7 0 4 -22.0081 0.0112
-7 0 6 -21.1706 0.0044
-7 0 8 -12.9301 0.0079
-7 0 10 -27.0932 -0.0046
-7 0 12 0.5249 0.0052
-7 0 14 -2.4508 -0.0035
-7 0 16 -0.4945 0.0035
-7 0 18 11.3117 -0.0000
-7 0 20 -0.9421 -0.0020
-7 0 22 5.5681 -0.0032
-7 0 24 0.7761 -0.0003
-7 1 1 -2.8705 0.0157
-7 1 2 -8.5886 0.0120
-7 1 3 -12.8510 -0.0042
-7 1 4 -12.5855 -0.0002
-7 1 5 -19.2553 0.0115
-7 1 6 6.1641 -0.0044
-7 1 7 -15.4913 -0.0016
-7 1 8 -10.7468 -0.0055
-7 1 9 -20.4469 0.0022
-7 1 10 1.8677 -0.0077
-7 1 11 -10.9415 0.0009
-7 1 12 6.1036 0.0024
-7 1 13 -3.1425 -0.0007
-7 1 14 -6.8353 0.0009
-7 1 15 0.1571 0.0041
-7 1 16 8.4378 -0.0044
-7 1 17 5.7685 -0.0030
-7 1 18 -1.2754 -0.0081
-7 1 19 3.6853 0.0038
-7 1 20 -1.5074 -0.0075
-7 1 21 3.1777 -0.0032
-7 1 22 2.5940 0.0034
-7 1 23 2.2380 -0.0005
-7 1 24 -2.9658 0.0018
-7 2 1 -6.0952 0.0005
-7 2 2 -12.6409 -0.0026
-7 2 3 -22.0753 -0.0010
-7 2 4 -6.9916 0.0046
-7 2 5 -1.3401 -0.0023
-7 2 6 -13.7566 0.0039
-7 2 7 -7.8927 -0.0068
-7 2 8 -21.4983 -0.0057
-7 2 9 -4.5980 0.0022
-7 2 10 -2.0998 0.0055
-7 2 11 5.7454 -0.0058
-7 2 12 -14.0409 -0.0038
-7 2 13 -1.3100 0.0044
-7 2 14 0.7215 0.0036
-7 2 15 4.7062 -0.0036
-7 2 16 5.6057 -0.0008
-7 2 17 2.9221 -0.0040
-7 2 18 -2.4200 0.0020
-7 2 19 -1.0188 -0.0027
-7 2 20 8.0403 0.0008
-7 2 21 1.6294 -0.0021
-7 2 22 -0.3278 0.0008
-7 2 23 -0.8956 0.0037
-7 2 24 1.0141 0.0007
-7 3 1 -12.0517 -0.0050
-7 3 2 -14.9013 -0.0004
-7 3 3 -3.4368 0.0075
-7 3 4 -8.7947 -0.0035
-7 3 5 -0.8567 -0.0038
-7 3 6 -16.3595 -0.0016
-7 3 7 -18.5961 -0.0009
-7 3 8 2.1872 0.0017
-7 3 9 -0.0327 0.0003
-7 3 10 -0.3680 -0.0018
-7 3 11 -9.0511 -0.0021
-7 3 12 -2.0576 0.0005
-7 3 13 -4.4297 0.0023
-7 3 14 10.5367 0.0014
-7 3 15 4.0164 0.0003
-7 3 16 -2.2311 -0.0005
-7 3 17 -2.4653 0.0008
-7 3 18 4.2348 -0.0013
-7 3 19 4.6956 0.0006
-7 3 20 1.9939 0.0001
-7 3 21 1.7308 0.0006
-7 3 22 -3.2449 -0.0005
-7 3 23 -0.6001 0.0013
-7 3 24 1.4428 -0.0019
-7 4 1 -26.4632 0.0045
-7 4 2 0.8932 0.0013
-7 4 3 0.9253 -0.0026
-7 4 4 -3.5871 0.0011
-7 4 5 -23.2826 -0.0022
-7 4 6 -2.4495 -0.0005
-7 4 7 -1.4770 0.0036
-7 4 8 4.5199 -0.0024
-7 4 9 3.5955 -0.0031
-7 4 10 -9.4397 -0.0045
-7 4 11 -5.2006 0.0029
-7 4 12 3.0033 0.0011
-7 4 13 10.9994 0.0021
-7 4 14 -1.7934 0.0031
-7 4 15 0.4838 0.0009
-7 4 16 -3.9085 0.0010
-7 4 17 1.4813 0.0013
-7 4 18 5.3164 0.0006
-7 4 19 4.5378 -0.0002
-7 4 20 -3.6089 -0.0005
-7 4 21 -3.5058 0.0002
-7 4 22 1.8451 -0.0021
-7 4 23 0.1094 0.0006
-7 4 24 0.5979 0.0034
-7 5 1 13.3858 0.0006
-7 5 2 -14.1201 -0.0016
-7 5 3 -0.7819 -0.0025
-7 5 4 -12.0586 -0.0001
-7 5 5 -4.2791 -0.0009
-7 5 6 -2.5328 0.0017
-7 5 7 19.2132 -0.0035
-7 5 8 -4.4427 -0.0008
-7 5 9 -6.8948 0.0000
-7 5 10 0.5330 0.0017
-7 5 11 6.3030 -0.0004
-7 5 12 7.6005 0.0033
-7 5 13 2.1380 0.0032
-7 5 14 -1.3346 0.0032
-7 5 15 -7.8982 0.0012
-7 5 16 6.3759 -0.0001
-7 5 17 4.7856 -0.0022
-7 5 18 0.7072 0.0018
-7 5 19 -3.5904 0.0012
-7 5 20 -1.2920 -0.0000
-7 5 21 -1.2317 -0.0006
-7 5 22 1.2826 -0.0002
-7 5 23 1.5908 0.0008
-7 5 24 -2.3609 0.0004
-7 6 1 5.5973 -0.0021
-7 6 2 4.0353 -0.0055
-7 6 3 -27.4228 0.0004
-7 6 4 3.9069 0.0035
-7 6 5 10.2831 0.0011
-7 6 6 12.3504 -0.0026
-7 6 7 -6.8934 0.0027
-7 6 8 5.6850 0.0000
-7 6 9 -3.9262 0.0009
-7 6 10 10.3886 0.0006
-7 6 11 12.1780 0.0027
-7 6 12 1.4778 0.0002
-7 6 13 -5.8273 -0.0013
-7 6 14 -1.2600 0.0027
-7 6 15 6.7780 0.0007
-7 6 16 1.2888 -0.0013
-7 6 17 3.1642 0.0006
-7 6 18 -5.3072 -0.0002
-7 6 19 -3.9270 0.0026
-7 6 20 0.3730 -0.0001
-7 6 21 2.0218 0.0005
-7 6 22 -1.8084 -0.0020
-7 6 23 -2.5996 -0.0037
-7 6 24 -0.3703 -0.0004
-7 7 1 -15.3799 0.0004
-7 7 2 -2.5740 0.0026
-7 7 3 7.3851 -0.0012
-7 7 4 -3.1299 -0.0000
-7 7 5 19.3875 0.0011
-7 7 6 -0.1126 0.0028
-7 7 7 -1.7379 -0.0012
-7 7 8 -2.9586 -0.0002
-7 7 9 23.0663 0.0013
-7 7 10 4.6703 0.0005
-7 7 11 2.2277 -0.0010
-7 7 12 -2.0900 0.0007
-7 7 13 -0.4862 0.0007
-7 7 14 4.7555 -0.0020
-7 7 15 5.9850 0.0017
-7 7 16 0.4946 0.0011
-7 7 17 -8.4840 -0.0032
-7 7 18 -0.1381 -0.0011
-7 7 19 0.2685 0.0004
-7 7 20 0.6462 0.0011
-7 7 21 -2.2936 -0.0014
-7 7 22 -3.4067 -0.0021
-7 7 23 -2.3633 -0.0007
-7 7 24 -0.0200 -0.0010
-7 8 1 -9.8137 0.0015
-7 8 2 -5.5772 0.0012
-7 8 3 20.0992 -0.0004
-7 8 4 13.7955 -0.0007
-7 8 5 -13.7132 0.0029
-7 8 6 7.9628 0.0001
-7 8 7 4.7367 -0.0024
-7 8 8 15.1467 -0.0005
-7 8 9 4.4316 0.0003
-7 8 10 10.4866 0.0006
-7 8 11 -9.4476 -0.0006
-7 8 12 3.0256 0.0003
-7 8 13 8.7745 -0.0003
-7 8 14 3.8312 0.0006
-7 8 15 -2.8028 -0.0018
-7 8 16 -4.2960 -0.0023
-7 8 17 -0.9710 -0.0014
-7 8 18 -0.8870 -0.0011
-7 8 19 2.7643 0.0004
-7 8 20 -3.6705 -0.0003
-7 8 21 -4.8791 -0.0005
-7 8 22 -2.1599 0.0000
-7 8 23 0.1163 -0.0003
-7 9 1 11.9645 -0.0005
-7 9 2 7.6172 0.0005
-7 9 3 1.4111 0.0028
-7 9 4 7.1162 -0.0000
-7 9 5 2.5379 -0.0041
-7 9 6 -4.2694 0.0005
-7 9 7 24.3813 0.0020
-7 9 8 5.0048 -0.0018
-7 9 9 0.2346 -0.0008
-7 9 10 -7.5352 0.0005
-7 9 11 11.8681 -0.0003
-7 9 12 1.3013 -0.0006
-7 9 13 4.8997 0.0010
-7 9 14 -1.4091 -0.0011
-7 9 15 -5.7281 -0.0031
-7 9 16 -1.2054 -0.0024
-7 9 17 3.6281 0.0001
-7 9 18 1.4044 -0.0017
-7 9 19 -5.8253 -0.0005
-7 9 20 -2.5658 -0.0006
-7 9 21 -2.2961 0.0001
-7 9 22 -0.4060 -0.0001
-7 9 23 -0.5905 0.0001
-7 10 1 18.1270 0.0021
-7 10 2 11.5965 0.0016
-7 10 3 -7.9376 -0.0018
-7 10 4 -2.4936 -0.0003
-7 10 5 15.8132 -0.0010
-7 10 6 14.9698 -0.0005
-7 10 7 -4.6751 0.0001
-7 10 8 7.7286 -0.0011
-7 10 9 -6.8003 -0.0015
-7 10 10 4.3699 -0.0006
-7 10 11 4.3845 0.0007
-7 10 12 9.0513 0.0003
-7 10 13 -9.2555 -0.0024
-7 10 14 -3.2272 -0.0030
-7 10 15 1.9743 -0.0000
-7 10 16 2.2689 0.0002
-7 10 17 -0.7864 -0.0016
-7 10 18 -2.8380 0.0004
-7 10 19 -4.0620 -0.0013
-7 10 20 -2.8101 0.0003
-7 10 21 1.2198 0.0010
-7 10 22 -0.8804 0.0014
-7 10 23 -1.3352 -0.0006
-7 11 1 -9.7378 0.0002
-7 11 2 5.8230 -0.0010
-7 11 3 6.3060 -0.0009
-7 11 4 2.9367 -0.0017
-7 11 5 11.0772 0.0010
-7 11 6 8.8556 -0.0014
-7 11 7 -3.0275 -0.0002
-7 11 8 -12.2435 0.0003
-7 11 9 13.0520 -0.0019
-7 11 10 1.8281 0.0011
-7 11 11 0.2145 -0.0010
-7 11 12 -7.1039 -0.0017
-7 11 13 0.5640 -0.0000
-7 11 14 -4.3387 -0.0004
-7 11 15 4.2173 0.0004
-7 11 16 0.6769 0.0004
-7 11 17 -4.8580 0.0011
-7 11 18 -3.7562 -0.0006
-7 11 19 0.7118 -0.0004
-7 11 20 0.8160 0.0001
-7 11 21 -1.2644 0.0011
-7 11 22 -0.5657 0.0007
-7 12 1 1.2775 -0.0011
-7 12 2 -8.2266 0.0010
-7 12 3 16.2525 -0.0007
-7 12 4 13.8120 0.0004
-7 12 5 -4.6067 -0.0017
-7 12 6 -3.3037 -0.0005
-7 12 7 1.8089 0.0005
-7 12 8 2.2985 0.0000
-7 12 9 -2.7832 0.0003
-7 12 10 5.4228 -0.0016
-7 12 11 -9.9020 0.0009
-7 12 12 -5.5312 0.0007
-7 12 13 0.3778 0.0006
-7 12 14 5.7397 0.0008
-7 12 15 -6.1961 -0.0000
-7 12 16 -1.4494 0.0013
-7 12 17 -2.0506 -0.0001
-7 12 18 -0.4696 -0.0004
-7 12 19 0.5695 0.0005
-7 12 20 0.6398 0.0006
-7 12 21 -1.3722 0.0000
-7 12 22 -1.4917 -0.0002
-7 13 1 9.5649 0.0015
-7 13 2 10.3728 -0.0007
-7 13 3 0.3558 -0.0006
-7 13 4 7.3166 -0.0022
-7 13 5 -1.4429 0.0014
-7 13 6 -7.6942 0.0004
-7 13 7 4.4596 0.0006
-7 13 8 5.6768 0.0025
-7 13 9 -6.4164 -0.0014
-7 13 10 -11.7536 0.0006
-7 13 11 1.4264 0.0016
-7 13 12 -3.2796 0.0009
-7 13 13 -0.5836 0.0004
-7 13 14 -2.4132 -0.0002
-7 13 15 -1.3976 0.0007
-7 13 16 -5.6062 -0.0003
-7 13 17 2.9137 -0.0012
-7 13 18 1.7983 0.0009
-7 13 19 -0.9671 0.0015
-7 13 20 -1.0047 0.0010
-7 13 21 0.3602 -0.0008
-7 13 22 0.6883 0.0006
-7 14 1 6.9431 -0.0007
-7 14 2 12.7681 0.0016
-7 14 3 -0.9990 -0.0002
-7 14 4 -9.2623 0.0001
-7 14 5 6.3062 0.0006
-7 14 6 4.3581 0.0021
-7 14 7 -3.0083 0.0002
-7 14 8 -3.6261 -0.0005
-7 14 9 -3.9493 0.0022
-7 14 10 -8.5792 0.0002
-7 14 11 -2.1920 -0.0014
-7 14 12 3.5382 0.0001
-7 14 13 -6.2473 0.0009
-7 14 14 -4.2684 0.0007
-7 14 15 -1.1772 -0.0007
-7 14 16 2.8265 0.0004
-7 14 17 -1.5563 0.0012
-7 14 18 1.4791 0.0012
-7 14 19 -0.3055 0.0019
-7 14 20 -0.7526 -0.0008
-7 14 21 0.7236 -0.0004
-7 15 1 1.4293 -0.0021
-7 15 2 -0.6414 0.0009
-7 15 3 3.3702 0.0020
-7 15 4 0.7902 -0.0001
-7 15 5 -0.9434 0.0002
-7 15 6 7.3350 0.0006
-7 15 7 -5.5938 0.0012
-7 15 8 -9.3860 0.0008
-7 15 9 -2.8639 -0.0003
-7 15 10 2.2603 -0.0003
-7 15 11 -6.1308 -0.0000
-7 15 12 -4.4524 0.0001
-7 15 13 -1.5089 0.0012
-7 15 14 -4.0084 0.0001
-7 15 15 0.2924 -0.0002
-7 15 16 1.9383 -0.0007
-7 15 17 0.9742 0.0019
-7 15 18 -1.7234 -0.0001
-7 15 19 1.5065 -0.0024
-7 15 20 1.2687 -0.0014
-7 15 21 0.2461 -0.0002
-7 16 1 0.0238 0.0015
-7 16 2 -5.1397 -0.0010
-7 16 3 2.7231 0.0007
-7 16 4 7.5426 0.0008
-7 16 5 -0.0270 -0.0002
-7 16 6 -7.9032 0.0002
-7 16 7 1.5866 0.0008
-7 16 8 -4.5640 0.0007
-7 16 9 -1.6939 -0.0012
-7 16 10 -1.6201 -0.0000
-7 16 11 -1.8508 0.0007
-7 16 12 -8.4254 -0.0011
-7 16 13 -0.6804 -0.0009
-7 16 14 2.2970 -0.0003
-7 16 15 -0.9787 -0.0015
-7 16 16 -0.1410 0.0010
-7 16 17 1.2082 -0.0014
-7 16 18 0.4400 -0.0009
-7 16 19 0.2124 -0.0012
-7 16 20 1.7408 0.0015
-7 17 1 3.0180 -0.0006
-7 17 2 3.1900 0.0002
-7 17 3 -0.4778 -0.0006
-7 17 4 2.9890 0.0008
-7 17 5 -0.8339 0.0009
-7 17 6 -3.9916 -0.0002
-7 17 7 -4.0702 -0.0004
-7 17 8 6.1133 -0.0008
-7 17 9 -4.0888 0.0004
-7 17 10 -4.1991 -0.0003
-7 17 11 -3.4466 -0.0013
-7 17 12 -0.0519 -0.0002
-7 17 13 -3.9949 -0.0010
-7 17 14 1.2935 -0.0020
-7 17 15 0.8576 0.0011
-7 17 16 -1.1359 -0.0009
-7 17 17 0.0958 -0.0006
-7 17 18 2.6126 -0.0006
-7 17 19 0.7433 0.0035
-7 18 1 -2.0529 0.0001
-7 18 2 6.1583 0.0003
-7 18 3 0.4778 0.0008
-7 18 4 -6.3384 -0.0001
-7 18 5 -0.0189 -0.0004
-7 18 6 1.0864 -0.0011
-7 18 7 0.2084 -0.0006
-7 18 8 -2.3884 0.0003
-7 18 9 2.2807 -0.0011
-7 18 10 -5.2136 -0.0011
-7 18 11 -0.9804 0.0009
-7 18 12 -0.4222 -0.0016
-7 18 13 1.5866 -0.0008
-7 18 14 -3.3054 0.0014
-7 18 15 1.3359 -0.0009
-7 18 16 0.3177 0.0010
-7 18 17 0.1415 0.0001
-7 18 18 0.8950 0.0020
-7 18 19 1.5992 0.0005
-7 19 1 1.5000 0.0009
-7 19 2 -2.7775 0.0005
-7 19 3 0.0236 -0.0001
-7 19 4 -1.7740 -0.0003
-7 19 5 -2.1790 0.0003
-7 19 6 3.5405 0.0001
-7 19 7 0.9088 -0.0007
-7 19 8 -2.2343 -0.0003
-7 19 9 -1.9930 -0.0007
-7 19 10 3.2140 0.0003
-7 19 11 -2.4345 -0.0001
-7 19 12 0.1936 0.0004
-7 19 13 -0.4622 -0.0001
-7 19 14 0.2250 0.0003
-7 19 15 -2.8970 0.0002
-7 19 16 2.5003 0.0005
-7 19 17 0.3808 0.0018
-7 19 18 0.6991 -0.0006
-7 20 1 -1.2758 0.0001
-7 20 2 -3.1585 0.0011
-7 20 3 -3.4438 -0.0005
-7 20 4 2.8017 0.0005
-7 20 5 0.4313 0.0004
-7 20 6 -1.6875 0.0005
-7 20 7 0.7301 -0.0011
-7 20 8 0.0397 -0.0009
-7 20 9 -0.5997 0.0015
-7 20 10 0.9425 -0.0006
-7 20 11 4.2156 -0.0004
-7 20 12 -2.1656 0.0002
-7 20 13 0.3482 0.0003
-7 20 14 0.0381 0.0003
-7 20 15 0.7268 0.0017
-7 20 16 -0.6847 0.0007
-7 20 17 1.5841 0.0025
-7 21 1 -1.6738 -0.0007
-7 21 2 -2.2515 0.0001
-7 21 3 -0.1092 0.0022
-7 21 4 -0.0672 0.0000
-7 21 5 2.2939 -0.0003
-7 21 6 -1.5768 -0.0000
-7 21 7 -1.1375 0.0011
-7 21 8 2.4974 0.0004
-7 21 9 2.5271 -0.0000
-7 21 10 1.3622 0.0009
-7 21 11 0.8105 -0.0000
-7 21 12 1.6849 -0.0000
-7 21 13 -2.2578 0.0013
-7 21 14 1.1759 0.0020
-7 21 15 0.7053 0.0002
-7 21 16 0.3375 0.0032
-7 22 1 -3.5853 0.0001
-7 22 2 1.2593 0.0008
-7 22 3 -0.2122 0.0002
-7 22 4 -0.5605 0.0011
-7 22 5 -1.3323 0.0004
-7 22 6 1.6411 0.0004
-7 22 7 -0.6261 0.0007
-7 22 8 1.5423 0.0012
-7 22 9 2.8121 -0.0007
-7 22 10 0.7414 -0.0006
-7 22 11 0.2413 0.0010
-7 22 12 1.1972 0.0010
-7 22 13 2.3534 0.0005
-7 22 14 0.2012 0.0001
-7 22 15 0.9543 0.0022
-7 23 1 0.3972 0.0014
-7 23 2 -0.6721 0.0003
-7 23 3 0.1467 0.0008
-7 23 4 -1.2698 0.0005
-7 23 5 -0.5963 0.0004
-7 23 6 0.6488 -0.0006
-7 23 7 3.2315 -0.0006
-7 23 8 -0.0736 -0.0007
-7 23 9 0.2906 0.0011
-7 23 10 1.9233 -0.0015
-7 23 11 0.8704 0.0013
-7 23 12 1.8343 0.0003
-7 23 13 2.0048 -0.0009
-7 24 1 -0.1603 0.0011
-7 24 2 -0.0198 -0.0000
-7 24 3 -1.5072 0.0001
-7 24 4 -0.2713 -0.0011
-7 24 5 0.6150 -0.0018
-7 24 6 1.2331 0.0000
-7 24 7 0.2952 -0.0015
-7 24 8 1.0835 -0.0007
-7 24 9 -1.1012 -0.0019
-7 24 10 1.0247 0.0020
-7 24 11 3.1645 -0.0019
-7 24 12 1.0390 0.0001
-7 25 1 -0.8369 -0.0011
-7 25 2 -0.9017 -0.0008
-7 25 3 -0.1756 -0.0021
-7 25 4 0.8827 -0.0005
-7 25 5 1.4676 -0.0003
-7 25 6 0.4022 -0.0017
-7 25 7 -0.3671 -0.0001
-7 25 8 -0.0731 -0.0027
-7 25 9 0.8834 0.0007
-7 25 10 1.0857 -0.0024
-7 26 1 -0.1608 -0.0022
-7 26 2 0.1625 -0.0007
-7 26 3 1.4236 -0.0005
-7 26 4 -0.0229 0.0002
-7 26 5 -0.2932 -0.0003
-7 26 6 -0.1887 -0.0017
-7 26 7 -0.8960 -0.0042
-6 0 2 -9.4776 0.0182
-6 0 4 -14.6655 0.0014
-6 0 6 13.5541 -0.0079
-6 0 8 -10.3699 -0.0123
-6 0 10 17.4302 0.0049
-6 0 14 -0.6640 -0.0016
-6 0 16 12.2660 -0.0106
-6 0 18 -6.8342 -0.0096
-6 0 20 -0.7314 -0.0024
-6 0 22 -1.7031 0.0050
-6 1 1 -5.4234 -0.0016
-6 1 2 -10.4143 -0.0110
-6 1 3 -11.6679 0.0155
-6 1 4 18.0251 -0.0064
-6 1 5 0.5644 -0.0076
-6 1 6 3.3164 -0.0014
-6 1 7 -1.9187 -0.0039
-6 1 8 3.9372 0.0018
-6 1 9 6.7102 -0.0017
-6 1 10 15.7558 0.0045
-6 1 11 9.0585 -0.0001
-6 1 12 -8.1261 -0.0022
-6 1 13 4.9922 0.0028
-6 1 14 9.3812 0.0059
-6 1 15 5.9571 -0.0083
-6 1 16 -1.1757 -0.0031
-6 1 17 0.3320 -0.0046
-6 1 18 -5.2091 0.0026
-6 1 19 -2.1547 -0.0049
-6 1 20 4.2446 0.0024
-6 1 21 -1.9674 0.0015
-6 1 22 -4.8275 0.0048
-6 1 23 -2.2583 0.0061
-6 1 24 1.5874 -0.0009
-6 2 1 -14.3540 -0.0068
-6 2 2 -7.4811 0.0084
-6 2 3 13.6668 -0.0019
-6 2 4 2.2340 0.0038
-6 2 5 14.1867 -0.0069
-6 2 6 -14.8558 -0.0021
-6 2 7 9.7169 0.0072
-6 2 8 16.8919 -0.0006
-6 2 9 17.9389 -0.0029
-6 2 10 -3.1231 -0.0022
-6 2 11 4.6205 0.0034
-6 2 12 5.0949 0.0031
-6 2 13 5.6692 0.0025
-6 2 14 11.1552 -0.0013
-6 2 15 2.6754 0.0026
-6 2 16 -6.4694 -0.0017
-6 2 17 -3.7295 0.0020
-6 2 18 5.7610 -0.0036
-6 2 19 0.3184 -0.0012
-6 2 20 -3.9298 0.0025
-6 2 21 -2.9127 0.0027
-6 2 22 -3.2798 0.0004
-6 2 23 -2.0063 0.0008
-6 2 24 0.8856 0.0018
-6 3 1 -8.2970 0.0115
-6 3 2 9.5704 -0.0040
-6 3 3 4.7892 -0.0057
-6 3 4 5.3775 -0.0016
-6 3 5 -15.2456 0.0093
-6 3 6 23.7876 -0.0027
-6 3 7 9.4999 -0.0012
-6 3 8 20.6349 0.0015
-6 3 9 1.5362 -0.0028
-6 3 10 3.7117 -0.0007
-6 3 11 -1.9383 0.0025
-6 3 12 18.3802 0.0039
-6 3 13 8.0562 -0.0001
-6 3 14 -2.6081 0.0018
-6 3 15 -2.7348 0.0039
-6 3 16 0.4774 0.0001
-6 3 17 1.4890 -0.0026
-6 3 18 1.4886 0.0007
-6 3 19 0.1164 0.0033
-6 3 20 -8.0666 0.0004
-6 3 21 -4.2308 0.0016
-6 3 22 0.4586 -0.0019
-6 3 23 0.0873 -0.0003
-6 3 24 -2.7197 0.0027
-6 4 1 11.8102 -0.0032
-6 4 2 -3.6891 -0.0018
-6 4 3 -3.3865 -0.0031
-6 4 4 -7.1438 0.0041
-6 4 5 20.2683 -0.0016
-6 4 6 11.7063 0.0002
-6 4 7 28.8248 -0.0030
-6 4 8 -9.1497 -0.0021
-6 4 9 5.0278 0.0045
-6 4 10 4.7747 0.0044
-6 4 11 18.4864 -0.0005
-6 4 12 0.0724 -0.0006
-6 4 13 3.7496 0.0013
-6 4 14 -6.2194 0.0049
-6 4 15 -1.9073 -0.0008
-6 4 16 5.7906 -0.0003
-6 4 17 3.2502 -0.0014
-6 4 18 -4.8418 0.0002
-6 4 19 -6.5801 0.0035
-6 4 20 0.8277 0.0033
-6 4 21 -2.4037 -0.0005
-6 4 22 0.2177 0.0011
-6 4 23 -1.8412 -0.0016
-6 4 24 -1.8261 0.0015
-6 5 1 1.2197 -0.0069
-6 5 2 -3.1563 0.0002
-6 5 3 -12.6562 0.0022
-6 5 4 16.4606 -0.0045
-6 5 5 21.2873 0.0033
-6 5 6 18.6390 -0.0008
-6 5 7 -8.8563 0.0013
-6 5 8 13.0671 0.0024
-6 5 9 0.9918 -0.0002
-6 5 10 20.1165 0.0012
-6 5 11 2.0156 -0.0009
-6 5 12 0.8333 -0.0006
-6 5 13 -11.9799 0.0012
-6 5 14 6.3912 -0.0029
-6 5 15 3.2848 0.0039
-6 5 16 -0.1721 -0.0018
-6 5 17 -3.1435 0.0000
-6 5 18 -5.1188 0.0012
-6 5 19 -1.5994 0.0029
-6 5 20 0.4579 0.0024
-6 5 21 2.6682 -0.0004
-6 5 22 -5.9406 -0.0004
-6 5 23 -1.5780 -0.0033
-6 5 24 -1.2548 -0.0027
-6 6 1 -26.5077 0.0040
-6 6 2 0.8191 0.0016
-6 6 3 18.7298 -0.0021
-6 6 4 12.2546 0.0011
-6 6 5 12.9674 -0.0006
-6 6 6 0.7502 0.0020
-6 6 7 5.4852 0.0003
-6 6 8 6.2762 -0.0017
-6 6 9 25.1984 -0.0014
-6 6 10 -4.4184 -0.0012
-6 6 11 -0.8204 -0.0001
-6 6 12 -7.8455 0.0001
-6 6 13 5.5720 -0.0003
-6 6 14 -1.2465 0.0021
-6 6 15 4.2635 -0.0018
-6 6 16 -7.6128 0.0004
-6 6 17 -7.0820 0.0003
-6 6 18 1.8404 -0.0014
-6 6 19 2.1264 0.0001
-6 6 20 -0.0444 0.0011
-6 6 21 -3.6514 -0.0004
-6 6 22 -0.7632 -0.0027
-6 6 23 -3.1177 0.0008
-6 6 24 1.8545 -0.0018
-6 7 1 3.7699 -0.0038
-6 7 2 -4.7619 0.0006
-6 7 3 24.6339 0.0008
-6 7 4 7.2762 -0.0009
-6 7 5 -7.9365 0.0010
-6 7 6 6.7635 0.0009
-6 7 7 17.8695 -0.0020
-6 7 8 14.9367 -0.0018
-6 7 9 -2.7676 -0.0013
-6 7 10 3.2059 -0.0002
-6 7 11 -11.1054 -0.0009
-6 7 12 6.6799 0.0004
-6 7 13 1.4784 0.0017
-6 7 14 0.5333 -0.0018
-6 7 15 -11.6326 -0.0012
-6 7 16 -1.0939 -0.0012
-6 7 17 -0.2251 -0.0005
-6 7 18 1.2687 0.0004
-6 7 19 1.6015 -0.0008
-6 7 20 -3.6514 0.0012
-6 7 21 -1.5986 -0.0014
-6 7 22 -0.4403 0.0012
-6 7 23 2.7922 -0.0018
-6 7 24 -1.2030 0.0010
-6 8 1 13.5712 -0.0005
-6 8 2 16.1221 -0.0007
-6 8 3 -16.0486 0.0020
-6 8 4 7.4369 0.0021
-6 8 5 4.5992 -0.0027
-6 8 6 10.9539 -0.0024
-6 8 7 14.6326 0.0033
-6 8 8 3.7514 -0.0005
-6 8 9 -7.2920 -0.0031
-6 8 10 -5.6680 -0.0002
-6 8 11 11.6574 0.0022
-6 8 12 -2.7795 -0.0016
-6 8 13 -1.1097 -0.0012
-6 8 14 -9.1174 -0.0009
-6 8 15 -2.3038 -0.0003
-6 8 16 -1.1646 -0.0006
-6 8 17 5.5633 0.0004
-6 8 18 -1.4909 -0.0002
-6 8 19 -3.7728 -0.0008
-6 8 20 0.3374 -0.0010
-6 8 21 0.9766 0.0022
-6 8 22 2.8364 -0.0024
-6 8 23 -0.5265 -0.0003
-6 9 1 10.4748 0.0011
-6 9 2 -1.8202 0.0016
-6 9 3 -2.2917 -0.0011
-6 9 4 -11.0414 -0.0005
-6 9 5 24.9467 0.0019
-6 9 6 7.3984 0.0009
-6 9 7 -5.2372 -0.0013
-6 9 8 -3.9513 -0.0009
-6 9 9 2.1884 -0.0008
-6 9 10 3.6988 -0.0006
-6 9 11 1.2732 -0.0001
-6 9 12 1.4407 0.0008
-6 9 13 -12.3683 -0.0021
-6 9 14 -0.9520 -0.0013
-6 9 15 2.0849 0.0004
-6 9 16 3.6197 0.0020
-6 9 17 -3.1904 -0.0002
-6 9 18 -0.6290 -0.0005
-6 9 19 -0.8941 -0.0001
-6 9 20 1.6029 0.0008
-6 9 21 3.9201 -0.0008
-6 9 22 -0.6343 0.0010
-6 9 23 0.6493 -0.0015
-6 10 1 -21.8079 0.0013
-6 10 2 -1.7978 0.0011
-6 10 3 4.5631 -0.0004
-6 10 4 10.3348 -0.0000
-6 10 5 -6.0656 0.0016
-6 10 6 6.1366 -0.0010
-6 10 7 -9.5401 -0.0019
-6 10 8 -3.1346 0.0016
-6 10 9 8.0974 0.0000
-6 10 10 5.2959 -0.0016
-6 10 11 -7.3142 0.0005
-6 10 12 -6.8522 -0.0006
-6 10 13 2.0341 0.0009
-6 10 14 -0.5404 0.0011
-6 10 15 2.8979 0.0007
-6 10 16 -0.8876 0.0007
-6 10 17 -1.5476 0.0008
-6 10 18 -0.9970 0.0007
-6 10 19 5.1521 0.0001
-6 10 20 2.4827 -0.0006
-6 10 21 0.1561 -0.0004
-6 10 22 1.4817 -0.0004
-6 10 23 -0.1549 0.0001
-6 11 1 3.2013 -0.0003
-6 11 2 -13.5044 0.0011
-6 11 3 10.9165 0.0035
-6 11 4 2.0794 -0.0012
-6 11 5 -9.0369 -0.0017
-6 11 6 -15.5523 0.0007
-6 11 7 9.0726 0.0012
-6 11 8 1.2829 -0.0010
-6 11 9 -1.7595 -0.0009
-6 11 10 -2.9227 -0.0004
-6 11 11 -2.9635 0.0005
-6 11 12 -2.9665 0.0016
-6 11 13 4.4296 0.0016
-6 11 14 4.7746 0.0017
-6 11 15 -3.6313 -0.0009
-6 11 16 -0.2137 0.0007
-6 11 17 2.5265 0.0014
-6 11 18 4.0134 0.0001
-6 11 19 1.5829 0.0005
-6 11 20 1.6634 -0.0002
-6 11 21 0.9548 -0.0012
-6 11 22 0.2688 -0.0014
-6 12 1 7.3042 0.0020
-6 12 2 8.2301 0.0008
-6 12 3 -14.6665 -0.0011
-6 12 4 -6.4512 0.0001
-6 12 5 -6.0354 -0.0007
-6 12 6 -4.5365 0.0019
-6 12 7 -3.3424 -0.0003
-6 12 8 6.1746 -0.0003
-6 12 9 -10.6072 0.0009
-6 12 10 -6.3984 -0.0008
-6 12 11 3.0977 0.0005
-6 12 12 6.9001 0.0021
-6 12 13 -1.9389 0.0001
-6 12 14 1.0327 0.0000
-6 12 15 1.1505 0.0012
-6 12 16 0.2267 -0.0002
-6 12 17 5.2816 0.0004
-6 12 18 2.7627 0.0007
-6 12 19 1.2184 0.0005
-6 12 20 0.4000 -0.0008
-6 12 21 1.9069 -0.0013
-6 12 22 2.0329 -0.0003
-6 13 1 -4.7408 -0.0012
-6 13 2 0.9900 0.0001
-6 13 3 -10.2217 0.0020
-6 13 4 -18.4975 0.0006
-6 13 5 0.0590 0.0010
-6 13 6 1.5709 -0.0006
-6 13 7 -8.3239 0.0001
-6 13 8 -11.4019 0.0000
-6 13 9 1.4877 -0.0005
-6 13 10 -3.6451 0.0003
-6 13 11 2.6028 -0.0009
-6 13 12 3.4882 -0.0004
-6 13 13 1.1965 0.0015
-6 13 14 -2.6472 0.0011
-6 13 15 5.4359 -0.0006
-6 13 16 4.9627 0.0003
-6 13 17 1.1165 0.0016
-6 13 18 2.3904 0.0013
-6 13 19 1.5461 -0.0013
-6 13 20 1.2616 -0.0004
-6 13 21 1.7145 0.0003
-6 13 22 1.7208 -0.0009
-6 14 1 -8.1302 -0.0005
-6 14 2 -17.5362 0.0001
-6 14 3 -0.5719 0.0013
-6 14 4 -5.2793 0.0007
-6 14 5 -9.4411 -0.0018
-6 14 6 -4.3098 0.0003
-6 14 7 -8.2040 0.0011
-6 14 8 -9.9207 -0.0002
-6 14 9 -2.6781 -0.0005
-6 14 10 7.7437 -0.0012
-6 14 11 -4.9187 0.0007
-6 14 12 -0.4078 0.0011
-6 14 13 2.0162 0.0012
-6 14 14 4.2950 0.0008
-6 14 15 1.3113 0.0001
-6 14 16 4.5530 -0.0002
-6 14 17 2.2829 0.0006
-6 14 18 0.0861 -0.0016
-6 14 19 2.4755 -0.0008
-6 14 20 2.2392 -0.0005
-6 14 21 1.3557 0.0009
-6 15 1 -6.2002 0.0021
-6 15 2 -8.2770 -0.0009
-6 15 3 -9.5015 -0.0010
-6 15 4 3.2930 0.0010
-6 15 5 -11.7341 0.0009
-6 15 6 -15.1403 -0.0001
-6 15 7 -3.9146 -0.0005
-6 15 8 -1.3805 0.0003
-6 15 9 -3.6284 -0.0011
-6 15 10 -2.7785 -0.0004
-6 15 11 2.5435 0.0012
-6 15 12 -4.3103 0.0007
-6 15 13 3.8864 -0.0011
-6 15 14 4.5528 -0.0003
-6 15 15 3.9302 0.0005
-6 15 16 -0.1351 -0.0010
-6 15 17 3.2162 -0.0030
-6 15 18 1.8201 -0.0001
-6 15 19 0.9071 0.0012
-6 15 20 2.0390 0.0028
-6 15 21 0.2667 0.0007
-6 16 1 0.5641 -0.0001
-6 16 2 -0.9086 -0.0003
-6 16 3 -4.2955 -0.0000
-6 16 4 -12.6496 -0.0002
-6 16 5 -2.2476 0.0012
-6 16 6 -10.2949 -0.0002
-6 16 7 -6.4176 -0.0008
-6 16 8 1.3002 -0.0012
-6 16 9 -3.3539 0.0004
-6 16 10 -5.3484 -0.0006
-6 16 11 -1.2821 -0.0011
-6 16 12 5.0462 0.0000
-6 16 13 -1.5513 0.0001
-6 16 14 3.8155 -0.0002
-6 16 15 2.0407 -0.0009
-6 16 16 1.6996 -0.0010
-6 16 17 0.0830 -0.0006
-6 16 18 3.2178 0.0005
-6 16 19 1.6164 0.0033
-6 16 20 -0.5188 0.0012
-6 17 1 -7.2015 -0.0014
-6 17 2 3.6924 0.0013
-6 17 3 -5.7533 0.0002
-6 17 4 -8.1121 -0.0001
-6 17 5 -8.1491 -0.0009
-6 17 6 3.0437 0.0003
-6 17 7 -5.9784 -0.0009
-6 17 8 -5.9008 -0.0009
-6 17 9 -0.4014 -0.0006
-6 17 10 -2.7356 -0.0007
-6 17 11 -1.8450 -0.0003
-6 17 12 1.4328 -0.0003
-6 17 13 4.0040 -0.0002
-6 17 14 -2.0307 -0.0002
-6 17 15 2.6336 -0.0006
-6 17 16 1.5144 -0.0006
-6 17 17 1.8964 0.0012
-6 17 18 0.7897 0.0011
-6 17 19 0.8022 -0.0005
-6 18 1 1.2377 0.0008
-6 18 2 -9.5802 -0.0014
-6 18 3 1.5066 -0.0001
-6 18 4 -3.0568 -0.0005
-6 18 5 -1.6244 0.0003
-6 18 6 -3.3659 -0.0000
-6 18 7 1.5785 -0.0005
-6 18 8 -6.6156 -0.0007
-6 18 9 -3.2322 -0.0007
-6 18 10 2.2016 0.0004
-6 18 11 -0.7529 -0.0001
-6 18 12 -1.0155 -0.0000
-6 18 13 0.0139 -0.0004
-6 18 14 1.7178 0.0008
-6 18 15 -2.3384 -0.0007
-6 18 16 3.0210 -0.0003
-6 18 17 1.1402 0.0007
-6 18 18 -0.2480 -0.0008
-6 18 19 -0.5595 -0.0020
-6 19 1 0.1971 -0.0009
-6 19 2 -1.0660 -0.0001
-6 19 3 -4.6762 0.0002
-6 19 4 5.8799 0.0001
-6 19 5 -0.8243 -0.0002
-6 19 6 -2.4550 -0.0003
-6 19 7 -3.3447 -0.0003
-6 19 8 1.6521 -0.0006
-6 19 9 -3.6156 0.0006
-6 19 10 -0.0790 -0.0001
-6 19 11 1.7008 -0.0009
-6 19 12 -1.7704 0.0005
-6 19 13 -2.0201 0.0012
-6 19 14 0.3821 -0.0013
-6 19 15 2.3525 0.0015
-6 19 16 -1.3057 0.0003
-6 19 17 0.9130 -0.0003
-6 19 18 -1.3841 0.0002
-6 20 1 -0.1000 -0.0008
-6 20 2 2.8816 0.0000
-6 20 3 2.9209 0.0002
-6 20 4 -1.6732 0.0004
-6 20 5 4.4849 -0.0009
-6 20 6 -1.7563 -0.0001
-6 20 7 -1.1384 0.0009
-6 20 8 0.4048 0.0003
-6 20 9 3.6245 -0.0009
-6 20 10 -2.6144 -0.0006
-6 20 11 -0.8462 0.0014
-6 20 12 -0.4731 0.0015
-6 20 13 -2.4626 0.0005
-6 20 14 0.0852 0.0026
-6 20 15 0.2404 0.0014
-6 20 16 -0.7753 0.0018
-6 20 17 -2.3846 0.0003
-6 21 1 1.4501 0.0010
-6 21 2 4.4425 -0.0009
-6 21 3 3.6852 -0.0001
-6 21 4 1.0098 -0.0002
-6 21 5 -1.3928 0.0014
-6 21 6 4.5821 0.0003
-6 21 7 0.5134 0.0001
-6 21 8 0.6762 0.0003
-6 21 9 0.0480 -0.0013
-6 21 10 0.3112 0.0004
-6 21 11 -4.5702 0.0009
-6 21 12 0.1719 0.0008
-6 21 13 1.3459 0.0025
-6 21 14 -1.7142 0.0015
-6 21 15 -0.8775 0.0031
-6 21 16 -1.8092 0.0016
-6 22 1 3.1033 -0.0001
-6 22 2 2.0534 -0.0000
-6 22 3 2.3628 -0.0001
-6 22 4 2.4075 0.0007
-6 22 5 1.3534 0.0005
-6 22 6 1.8575 0.0007
-6 22 7 5.1453 -0.0009
-6 22 8 -0.7408 -0.0008
-6 22 9 -1.0182 0.0011
-6 22 10 -1.0815 -0.0002
-6 22 11 1.6077 -0.0007
-6 22 12 -1.4911 0.0016
-6 22 13 -0.0345 0.0010
-6 22 14 -1.8166 0.0032
-6 22 15 -3.0896 0.0032
-6 23 1 3.7957 -0.0007
-6 23 2 1.2430 0.0004
-6 23 3 1.5662 -0.0000
-6 23 4 2.8303 -0.0003
-6 23 5 4.1068 -0.0003
-6 23 6 1.9198 0.0003
-6 23 7 0.7173 0.0013
-6 23 8 1.5372 -0.0003
-6 23 9 -2.0002 -0.0006
-6 23 10 1.1143 -0.0003
-6 23 11 0.5607 -0.0008
-6 23 12 -0.3597 -0.0011
-6 23 13 -3.0175 0.0028
-6 23 14 -1.2624 0.0029
-6 24 1 -0.8902 -0.0007
-6 24 2 2.8433 -0.0008
-6 24 3 1.3778 -0.0001
-6 24 4 2.9924 0.0004
-6 24 5 2.7791 0.0011
-6 24 6 1.6610 0.0005
-6 24 7 -0.4943 -0.0003
-6 24 8 0.3379 0.0006
-6 24 9 3.2081 -0.0015
-6 24 10 -0.9751 -0.0005
-6 24 11 0.1512 -0.0014
-6 24 12 -1.7880 0.0006
-6 25 1 2.0551 -0.0007
-6 25 2 0.8559 0.0008
-6 25 3 4.1470 0.0007
-6 25 4 0.7900 0.0013
-6 25 5 0.0225 0.0006
-6 25 6 0.4323 -0.0008
-6 25 7 0.8253 -0.0011
-6 25 8 0.5980 -0.0007
-6 25 9 0.7022 -0.0001
-6 25 10 0.1964 -0.0029
-6 25 11 -2.0590 0.0005
-6 26 1 0.3808 0.0021
-6 26 2 2.8697 0.0003
-6 26 3 -0.4722 0.0020
-6 26 4 0.9946 -0.0009
-6 26 5 -0.8716 -0.0017
-6 26 6 0.3011 -0.0008
-6 26 7 2.0301 0.0001
-6 26 8 0.4702 -0.0012
-6 27 1 1.7330 0.0013
-6 27 2 0.1688 0.0010
-6 27 3 1.1708 -0.0012
-6 27 4 -0.2947 0.0008
-6 27 5 0.9583 0.0011
-5 0 2 -17.4218 0.0037
-5 0 4 35.0076 -0.0091
-5 0 6 2.5808 -0.0054
-5 0 8 26.1399 -0.0007
-5 0 10 16.1593 -0.0058
-5 0 12 -8.7570 0.0030
-5 0 14 10.2238 0.0040
-5 0 16 -11.6927 0.0044
-5 0 18 -4.3347 0.0066
-5 0 20 -0.1035 0.0024
-5 0 22 -5.7015 -0.0001
-5 0 24 2.1289 -0.0053
-5 1 1 -6.9850 0.0165
-5 1 2 22.7151 -0.0076
-5 1 3 10.5101 -0.0054
-5 1 4 11.5198 0.0067
-5 1 5 14.0602 0.0011
-5 1 6 -6.6541 0.0043
-5 1 7 19.5152 -0.0028
-5 1 8 20.9675 0.0052
-5 1 9 17.9902 -0.0063
-5 1 10 -16.4120 0.0037
-5 1 11 3.9690 0.0047
-5 1 12 6.1737 0.0087
-5 1 13 1.3677 -0.0017
-5 1 14 -1.2993 0.0104
-5 1 15 -3.2657 0.0059
-5 1 16 -9.6018 0.0123
-5 1 17 -5.3535 0.0004
-5 1 18 7.1088 0.0003
-5 1 19 -2.5233 0.0028
-5 1 20 -5.1661 -0.0002
-5 1 21 -3.0559 0.0038
-5 1 22 1.7523 -0.0061
-5 1 23 -1.1282 -0.0061
-5 1 24 1.0014 0.0039
-5 2 1 28.7233 0.0035
-5 2 2 18.5444 0.0047
-5 2 3 21.8726 -0.0054
-5 2 4 -10.5244 0.0006
-5 2 5 7.5826 0.0098
-5 2 6 32.8242 -0.0023
-5 2 7 16.4204 -0.0064
-5 2 8 9.5230 -0.0022
-5 2 9 -2.5242 0.0107
-5 2 10 4.9305 0.0010
-5 2 11 -3.0145 0.0015
-5 2 12 13.5670 0.0010
-5 2 13 -1.2023 0.0063
-5 2 14 -11.9227 0.0023
-5 2 15 -7.5887 0.0088
-5 2 16 3.0730 -0.0010
-5 2 17 -0.9575 -0.0020
-5 2 18 -4.0550 -0.0004
-5 2 19 -1.6573 0.0035
-5 2 20 -5.4870 0.0037
-5 2 21 -1.1184 -0.0040
-5 2 22 2.3889 -0.0033
-5 2 23 1.7123 -0.0012
-5 2 24 -2.8730 -0.0002
-5 3 1 14.8222 -0.0064
-5 3 2 19.2541 0.0011
-5 3 3 -8.9593 0.0083
-5 3 4 19.2201 -0.0015
-5 3 5 18.2773 -0.0019
-5 3 6 27.0535 0.0006
-5 3 7 13.1289 -0.0010
-5 3 8 -10.9278 0.0020
-5 3 9 1.2102 0.0018
-5 3 10 11.7914 0.0049
-5 3 11 10.7759 0.0003
-5 3 12 -10.6253 -0.0012
-5 3 13 -3.0195 0.0028
-5 3 14 -7.0346 0.0053
-5 3 15 -1.1126 -0.0023
-5 3 16 1.3543 -0.0004
-5 3 17 0.2140 -0.0024
-5 3 18 -9.4997 0.0004
-5 3 19 -4.2679 0.0013
-5 3 20 4.0198 -0.0017
-5 3 21 0.9886 0.0001
-5 3 22 -0.3910 -0.0002
-5 3 23 -0.5062 -0.0031
-5 3 24 0.4123 -0.0011
-5 4 1 18.5853 -0.0030
-5 4 2 -9.0698 0.0013
-5 4 3 19.5526 0.0038
-5 4 4 19.7010 -0.0018
-5 4 5 30.7877 -0.0029
-5 4 6 -6.9881 0.0070
-5 4 7 -3.8485 0.0036
-5 4 8 7.5961 -0.0001
-5 4 9 7.0308 -0.0023
-5 4 10 6.8380 -0.0011
-5 4 11 -2.9934 -0.0003
-5 4 12 -7.7762 0.0012
-5 4 13 -10.6466 -0.0002
-5 4 14 8.9989 -0.0013
-5 4 15 0.9340 -0.0000
-5 4 16 -4.7946 -0.0015
-5 4 17 -6.7927 0.0002
-5 4 18 0.3017 -0.0008
-5 4 19 -0.5431 -0.0024
-5 4 20 2.6500 0.0028
-5 4 21 2.1833 -0.0021
-5 4 22 -3.8373 -0.0033
-5 4 23 -0.4760 -0.0026
-5 4 24 1.6964 -0.0055
-5 5 1 -14.6147 0.0015
-5 5 2 22.4002 0.0002
-5 5 3 19.2835 -0.0028
-5 5 4 21.2893 0.0036
-5 5 5 -11.9663 0.0049
-5 5 6 2.7779 -0.0010
-5 5 7 -4.6742 -0.0007
-5 5 8 14.3417 -0.0012
-5 5 9 6.5203 -0.0028
-5 5 10 -11.4826 -0.0043
-5 5 11 -11.6460 0.0030
-5 5 12 -1.3121 -0.0006
-5 5 13 5.6466 0.0002
-5 5 14 -3.4015 -0.0009
-5 5 15 1.4226 -0.0003
-5 5 16 -7.9094 -0.0003
-5 5 17 -1.9226 -0.0024
-5 5 18 3.3655 -0.0012
-5 5 19 5.6375 -0.0012
-5 5 20 -2.7915 -0.0016
-5 5 21 -1.7096 0.0007
-5 5 22 1.9364 -0.0041
-5 5 23 -0.2670 -0.0023
-5 5 24 1.7433 -0.0015
-5 6 1 22.4246 -0.0035
-5 6 2 8.2798 -0.0030
-5 6 3 16.6698 0.0026
-5 6 4 -14.0484 0.0012
-5 6 5 -4.1283 -0.0016
-5 6 6 -4.1193 -0.0000
-5 6 7 19.7059 0.0000
-5 6 8 -9.5445 -0.0024
-5 6 9 -9.6423 -0.0016
-5 6 10 -11.0790 0.0006
-5 6 11 -4.2444 -0.0013
-5 6 12 2.8446 0.0006
-5 6 13 1.9314 -0.0010
-5 6 14 -4.4931 0.0000
-5 6 15 -9.5509 -0.0032
-5 6 16 5.2667 0.0003
-5 6 17 3.4003 -0.0017
-5 6 18 3.2542 -0.0011
-5 6 19 0.0974 -0.0006
-5 6 20 0.2911 0.0013
-5 6 21 -0.6179 0.0010
-5 6 22 3.0369 -0.0005
-5 6 23 2.3919 -0.0024
-5 6 24 -0.6213 0.0008
-5 7 1 20.5142 -0.0025
-5 7 2 8.9435 0.0018
-5 7 3 -26.6678 0.0007
-5 7 4 1.1491 -0.0014
-5 7 5 -2.4454 -0.0001
-5 7 6 11.7661 -0.0003
-5 7 7 -12.7106 -0.0014
-5 7 8 -6.5106 0.0007
-5 7 9 -22.5147 -0.0011
-5 7 10 0.7052 -0.0021
-5 7 11 3.0926 0.0019
-5 7 12 -3.6308 -0.0001
-5 7 13 -7.4577 -0.0012
-5 7 14 -4.3271 -0.0019
-5 7 15 2.2053 0.0024
-5 7 16 2.6237 -0.0006
-5 7 17 7.5887 -0.0013
-5 7 18 -2.0484 -0.0004
-5 7 19 -0.2375 0.0000
-5 7 20 3.2794 -0.0001
-5 7 21 4.2743 0.0016
-5 7 22 1.0586 -0.0001
-5 7 23 0.9607 -0.0000
-5 7 24 -0.6841 -0.0019
-5 8 1 -10.9320 0.0030
-5 8 2 -8.6605 0.0004
-5 8 3 -2.9376 -0.0020
-5 8 4 -11.4341 -0.0006
-5 8 5 15.7771 0.0018
-5 8 6 -14.7820 -0.0010
-5 8 7 -13.7979 -0.0002
-5 8 8 -19.6276 -0.0018
-5 8 9 6.0175 -0.0005
-5 8 10 -7.4205 -0.0008
-5 8 11 -1.2964 -0.0004
-5 8 12 -7.7778 0.0017
-5 8 13 -7.0931 0.0000
-5 8 14 1.6756 0.0018
-5 8 15 6.2415 -0.0019
-5 8 16 2.8509 0.0001
-5 8 17 -2.4248 0.0002
-5 8 18 3.5273 -0.0009
-5 8 19 2.0314 0.0004
-5 8 20 4.7872 -0.0000
-5 8 21 2.8634 0.0001
-5 8 22 0.9762 0.0017
-5 8 23 -1.0794 0.0007
-5 9 1 -18.5670 -0.0009
-5 9 2 -12.7130 0.0011
-5 9 3 6.5890 0.0033
-5 9 4 6.9385 -0.0020
-5 9 5 -23.7315 -0.0016
-5 9 6 -4.6274 0.0009
-5 9 7 -16.9943 -0.0033
-5 9 8 0.6530 0.0005
-5 9 9 -5.2912 0.0009
-5 9 10 0.1607 -0.0007
-5 9 11 -15.9653 -0.0002
-5 9 12 -3.3755 0.0020
-5 9 13 2.6044 0.0025
-5 9 14 1.9601 -0.0002
-5 9 15 1.1737 -0.0008
-5 9 16 -0.0988 -0.0004
-5 9 17 0.9355 0.0004
-5 9 18 2.7702 0.0008
-5 9 19 6.5947 -0.0004
-5 9 20 1.6702 -0.0002
-5 9 21 1.6146 0.0003
-5 9 22 0.9137 0.0009
-5 9 23 1.7595 0.0029
-5 10 1 1.1122 0.0005
-5 10 2 -5.6006 0.0019
-5 10 3 -2.9261 0.0012
-5 10 4 -7.4007 0.0015
-5 10 5 -12.2905 -0.0036
-5 10 6 -18.3366 -0.0009
-5 10 7 10.4951 0.0035
-5 10 8 -5.1814 -0.0015
-5 10 9 -6.8472 -0.0012
-5 10 10 -12.1317 0.0011
-5 10 11 -0.4173 0.0011
-5 10 12 -2.9036 0.0016
-5 10 13 4.4190 0.0006
-5 10 14 0.5852 -0.0001
-5 10 15 -2.3213 -0.0004
-5 10 16 0.7872 -0.0016
-5 10 17 5.3380 0.0014
-5 10 18 3.7779 0.0004
-5 10 19 1.5650 -0.0001
-5 10 20 2.2144 0.0001
-5 10 21 0.1462 0.0005
-5 10 22 2.7611 0.0012
-5 10 23 1.3945 -0.0001
-5 11 1 6.1167 0.0017
-5 11 2 4.2575 -0.0000
-5 11 3 -19.4498 0.0008
-5 11 4 -12.7262 -0.0005
-5 11 5 -0.9233 0.0006
-5 11 6 2.8469 -0.0006
-5 11 7 -6.8233 -0.0006
-5 11 8 1.5974 0.0005
-5 11 9 -11.1571 0.0011
-5 11 10 -4.3849 0.0009
-5 11 11 2.3875 -0.0002
-5 11 12 5.3834 0.0009
-5 11 13 -4.3655 -0.0001
-5 11 14 -0.5680 -0.0013
-5 11 15 0.9996 -0.0001
-5 11 16 2.2035 0.0003
-5 11 17 2.6020 -0.0001
-5 11 18 2.5272 0.0007
-5 11 19 -0.3538 0.0000
-5 11 20 0.6582 -0.0001
-5 11 21 2.7383 0.0008
-5 11 22 1.1845 -0.0002
-5 12 1 -13.0023 -0.0002
-5 12 2 -5.3087 0.0016
-5 12 3 -6.0573 -0.0005
-5 12 4 -9.3824 0.0023
-5 12 5 2.7190 -0.0001
-5 12 6 6.5840 -0.0014
-5 12 7 -6.3575 -0.0006
-5 12 8 -8.6698 0.0014
-5 12 9 5.2634 -0.0003
-5 12 10 2.4158 -0.0012
-5 12 11 0.2775 0.0000
-5 12 12 -0.3078 -0.0003
-5 12 13 0.7823 0.0003
-5 12 14 -3.3215 -0.0001
-5 12 15 4.3855 -0.0005
-5 12 16 2.1074 -0.0004
-5 12 17 0.3246 0.0001
-5 12 18 -0.4983 0.0011
-5 12 19 1.2168 -0.0006
-5 12 20 0.8477 0.0006
-5 12 21 0.5944 0.0005
-5 12 22 1.4966 0.0011
-5 13 1 -9.6718 0.0001
-5 13 2 -16.1530 0.0000
-5 13 3 5.2991 0.0008
-5 13 4 6.7779 -0.0018
-5 13 5 -3.2663 -0.0008
-5 13 6 -2.7455 -0.0009
-5 13 7 3.9855 0.0010
-5 13 8 -1.5460 -0.0007
-5 13 9 4.7249 -0.0015
-5 13 10 7.1757 0.0004
-5 13 11 -0.9986 -0.0002
-5 13 12 -2.8743 -0.0002
-5 13 13 2.4274 0.0008
-5 13 14 3.4056 -0.0004
-5 13 15 -1.2061 0.0001
-5 13 16 1.8215 -0.0008
-5 13 17 -1.3428 -0.0004
-5 13 18 -0.5099 -0.0012
-5 13 19 -0.3694 0.0008
-5 13 20 0.8900 -0.0002
-5 13 21 0.1306 0.0002
-5 13 22 -0.8115 -0.0013
-5 14 1 1.3097 0.0004
-5 14 2 -0.3296 -0.0012
-5 14 3 -3.8157 -0.0026
-5 14 4 8.9996 0.0007
-5 14 5 -1.9750 0.0008
-5 14 6 -2.9147 0.0009
-5 14 7 3.8005 -0.0015
-5 14 8 13.6335 -0.0013
-5 14 9 -0.5872 0.0013
-5 14 10 1.9614 -0.0012
-5 14 11 3.6881 -0.0002
-5 14 12 0.1163 0.0007
-5 14 13 1.4351 -0.0016
-5 14 14 2.9436 -0.0006
-5 14 15 0.7939 -0.0008
-5 14 16 -3.1921 -0.0007
-5 14 17 0.3460 -0.0029
-5 14 18 -1.0379 0.0005
-5 14 19 -0.2043 0.0009
-5 14 20 -0.4807 0.0013
-5 14 21 -1.3234 -0.0016
-5 15 1 -1.4720 -0.0027
-5 15 2 8.5861 0.0000
-5 15 3 -0.0355 -0.0000
-5 15 4 -7.7164 -0.0001
-5 15 5 9.0054 0.0006
-5 15 6 2.8891 -0.0007
-5 15 7 6.1728 -0.0003
-5 15 8 4.4271 0.0003
-5 15 9 8.7496 -0.0007
-5 15 10 -3.0492 0.0008
-5 15 11 4.4027 -0.0011
-5 15 12 5.2679 -0.0010
-5 15 13 0.7850 0.0009
-5 15 14 -0.6226 -0.0009
-5 15 15 -0.2113 -0.0010
-5 15 16 -1.5744 -0.0014
-5 15 17 -2.9526 0.0014
-5 15 18 1.0122 0.0007
-5 15 19 -1.1634 0.0007
-5 15 20 -2.1384 -0.0009
-5 15 21 -1.2338 0.0000
-5 16 1 -3.5106 -0.0015
-5 16 2 0.0897 -0.0002
-5 16 3 2.1638 0.0011
-5 16 4 0.3466 -0.0000
-5 16 5 -1.4844 -0.0004
-5 16 6 14.3868 0.0006
-5 16 7 1.1511 0.0011
-5 16 8 2.9914 -0.0011
-5 16 9 2.5806 -0.0000
-5 16 10 7.8618 0.0009
-5 16 11 -0.9320 0.0006
-5 16 12 4.0824 0.0002
-5 16 13 2.3318 0.0002
-5 16 14 -2.0777 -0.0003
-5 16 15 -2.1658 -0.0012
-5 16 16 0.2365 0.0004
-5 16 17 -0.4628 0.0012
-5 16 18 -2.0931 0.0007
-5 16 19 -1.3568 -0.0015
-5 16 20 -1.7176 0.0004
-5 17 1 0.8504 0.0010
-5 17 2 -7.4736 -0.0008
-5 17 3 2.5963 -0.0005
-5 17 4 6.1360 0.0013
-5 17 5 4.2213 0.0011
-5 17 6 -1.2341 0.0005
-5 17 7 9.3522 -0.0003
-5 17 8 -1.6975 0.0010
-5 17 9 3.5016 0.0001
-5 17 10 4.3083 0.0003
-5 17 11 6.3670 0.0014
-5 17 12 -2.2767 0.0007
-5 17 13 1.3991 -0.0004
-5 17 14 -0.6442 0.0001
-5 17 15 -1.2556 0.0007
-5 17 16 -0.5309 -0.0002
-5 17 17 -0.5430 0.0001
-5 17 18 -3.1878 0.0003
-5 17 19 -1.8047 0.0013
-5 18 1 2.7302 0.0005
-5 18 2 1.4600 0.0007
-5 18 3 -2.1624 0.0009
-5 18 4 6.2290 0.0015
-5 18 5 3.5542 0.0009
-5 18 6 0.2229 -0.0000
-5 18 7 -2.5028 0.0007
-5 18 8 8.0675 -0.0001
-5 18 9 -0.6737 -0.0000
-5 18 10 3.4908 -0.0001
-5 18 11 1.9721 0.0004
-5 18 12 1.5696 0.0006
-5 18 13 -3.6505 0.0006
-5 18 14 2.6494 -0.0013
-5 18 15 0.8668 -0.0004
-5 18 16 -1.6519 0.0009
-5 18 17 -2.4766 0.0001
-5 18 18 -1.1814 0.0022
-5 18 19 -0.6982 0.0035
-5 19 1 -2.7916 0.0005
-5 19 2 6.3425 0.0012
-5 19 3 2.6631 0.0008
-5 19 4 -2.2223 0.0003
-5 19 5 3.0418 0.0007
-5 19 6 1.2113 0.0010
-5 19 7 -0.2504 -0.0001
-5 19 8 0.2772 -0.0006
-5 19 9 6.9330 -0.0011
-5 19 10 -2.4081 -0.0003
-5 19 11 0.2557 0.0004
-5 19 12 0.1898 0.0004
-5 19 13 2.4890 -0.0006
-5 19 14 -1.4762 -0.0003
-5 19 15 1.2964 0.0010
-5 19 16 -2.7394 0.0009
-5 19 17 -2.0448 0.0020
-5 19 18 0.0826 0.0021
-5 20 1 1.4638 0.0015
-5 20 2 -0.1058 0.0001
-5 20 3 4.5491 -0.0000
-5 20 4 -0.9099 0.0011
-5 20 5 -2.9917 0.0010
-5 20 6 3.2107 0.0000
-5 20 7 2.2821 -0.0010
-5 20 8 -0.7178 -0.0010
-5 20 9 -1.7573 -0.0001
-5 20 10 1.2581 -0.0002
-5 20 11 -3.6068 -0.0000
-5 20 12 1.9524 -0.0014
-5 20 13 2.1339 -0.0006
-5 20 14 0.0345 0.0013
-5 20 15 -3.0121 -0.0010
-5 20 16 0.3465 0.0007
-5 20 17 -0.3236 0.0005
-5 21 1 1.9057 -0.0008
-5 21 2 -0.3085 0.0006
-5 21 3 -2.5672 0.0010
-5 21 4 2.5320 -0.0002
-5 21 5 -1.2321 -0.0004
-5 21 6 -0.4716 -0.0007
-5 21 7 2.1725 -0.0009
-5 21 8 -1.5590 -0.0009
-5 21 9 -4.2088 0.0001
-5 21 10 -0.5599 -0.0003
-5 21 11 3.4583 -0.0015
-5 21 12 -0.8735 -0.0003
-5 21 13 0.3469 0.0010
-5 21 14 -1.4556 -0.0010
-5 21 15 -1.2244 0.0006
-5 21 16 0.2667 -0.0003
-5 22 1 2.2291 -0.0004
-5 22 2 -0.7647 0.0004
-5 22 3 -1.0445 -0.0004
-5 22 4 -1.1974 -0.0002
-5 22 5 3.9707 -0.0017
-5 22 6 -2.4255 -0.0001
-5 22 7 -2.6605 0.0002
-5 22 8 -1.1692 -0.0003
-5 22 9 -1.3601 -0.0008
-5 22 10 -1.0073 -0.0006
-5 22 11 0.9219 0.0003
-5 22 12 -0.7755 0.0007
-5 22 13 -3.4096 -0.0003
-5 22 14 0.7074 0.0016
-5 22 15 1.0136 -0.0009
-5 23 1 -2.1855 0.0001
-5 23 2 1.5377 -0.0013
-5 23 3 0.0880 -0.0003
-5 23 4 0.0378 0.0004
-5 23 5 -1.8811 0.0008
-5 23 6 0.3557 -0.0010
-5 23 7 -4.4850 -0.0009
-5 23 8 -0.9063 -0.0003
-5 23 9 1.4481 -0.0007
-5 23 10 -1.1652 -0.0002
-5 23 11 -3.2295 0.0020
-5 23 12 -0.6049 0.0008
-5 23 13 -0.2143 0.0019
-5 23 14 0.4065 0.0001
-5 24 1 0.0668 0.0003
-5 24 2 0.1294 0.0004
-5 24 3 2.4090 0.0007
-5 24 4 -1.4082 0.0003
-5 24 5 -2.2535 -0.0002
-5 24 6 -2.5066 -0.0008
-5 24 7 1.4993 -0.0004
-5 24 8 -1.5508 -0.0005
-5 24 9 -1.6184 0.0007
-5 24 10 -1.7617 0.0008
-5 24 11 -2.4752 0.0004
-5 24 12 -0.3158 0.0026
-5 24 13 1.5022 -0.0001
-5 25 1 1.4031 0.0013
-5 25 2 -0.0038 0.0011
-5 25 3 -1.0905 -0.0001
-5 25 4 -0.6346 -0.0003
-5 25 5 -1.9928 -0.0011
-5 25 6 -0.2732 0.0010
-5 25 7 0.4573 -0.0001
-5 25 8 -0.3439 -0.0001
-5 25 9 -3.0258 0.0005
-5 25 10 -0.3807 0.0008
-5 25 11 0.3830 0.0028
-5 26 1 -0.8734 0.0011
-5 26 2 0.4930 -0.0002
-5 26 3 -1.1607 -0.0004
-5 26 4 -0.5656 0.0004
-5 26 5 1.7513 0.0024
-5 26 6 -0.5675 0.0008
-5 26 7 -1.6728 0.0010
-5 26 8 -0.7894 0.0001
-5 26 9 -0.6878 -0.0000
-5 27 1 -0.2024 -0.0012
-5 27 2 -1.4801 0.0013
-5 27 3 1.0124 0.0017
-5 27 4 -0.3818 0.0016
-5 27 5 -0.5618 0.0005
-5 27 6 -0.6306 -0.0000
-4 0 2 38.4662 -0.0009
-4 0 4 0.8094 0.0133
-4 0 6 18.5232 -0.0069
-4 0 8 22.1993 -0.0118
-4 0 10 -19.7274 -0.0000
-4 0 12 9.9703 0.0070
-4 0 14 -10.4962 0.0128
-4 0 16 -3.3230 0.0099
-4 0 18 7.0078 -0.0007
-4 0 20 -4.2584 0.0015
-4 0 22 5.0308 -0.0017
-4 0 24 -0.0811 0.0070
-4 1 1 9.7581 -0.0015
-4 1 2 -4.9038 0.0028
-4 1 3 11.8564 0.0138
-4 1 4 -45.3215 -0.0049
-4 1 5 17.4988 -0.0008
-4 1 6 14.8706 -0.0016
-4 1 7 17.0017 -0.0109
-4 1 8 -28.9021 0.0027
-4 1 9 0.0954 0.0008
-4 1 10 0.2626 0.0095
-4 1 11 -2.4109 -0.0036
-4 1 12 2.3476 0.0060
-4 1 13 -3.4499 0.0130
-4 1 14 -11.2625 0.0099
-4 1 15 -3.5015 0.0052
-4 1 16 11.7183 -0.0026
-4 1 17 0.6927 0.0001
-4 1 18 -3.4345 -0.0055
-4 1 19 0.3401 0.0016
-4 1 20 2.3243 -0.0025
-4 1 21 1.2065 -0.0022
-4 1 22 3.2771 -0.0001
-4 1 23 1.3538 0.0010
-4 1 24 -1.9591 0.0020
-4 2 1 -20.0619 -0.0063
-4 2 2 -19.2974 0.0092
-4 2 3 -42.4578 0.0005
-4 2 4 29.4614 0.0007
-4 2 5 -21.6057 -0.0084
-4 2 6 15.6287 0.0035
-4 2 7 -23.2602 0.0080
-4 2 8 -5.5762 -0.0052
-4 2 9 -16.4800 -0.0003
-4 2 10 17.3981 -0.0022
-4 2 11 -3.2965 0.0067
-4 2 12 -16.8411 0.0050
-4 2 13 -6.0214 0.0059
-4 2 14 3.4629 0.0029
-4 2 15 2.4997 0.0029
-4 2 16 0.2660 -0.0023
-4 2 17 3.4129 0.0001
-4 2 18 -5.5161 -0.0013
-4 2 19 2.6078 -0.0045
-4 2 20 6.7855 -0.0014
-4 2 21 4.9061 -0.0003
-4 2 22 -2.6874 0.0024
-4 2 23 1.2537 -0.0002
-4 2 24 0.9668 -0.0039
-4 3 1 -9.8795 0.0064
-4 3 2 -47.8965 -0.0075
-4 3 3 10.7916 0.0031
-4 3 4 -17.6650 0.0005
-4 3 5 14.3356 0.0024
-4 3 6 -55.5438 0.0019
-4 3 7 -1.0065 0.0039
-4 3 8 -4.4288 -0.0001
-4 3 9 12.4625 -0.0068
-4 3 10 -18.0698 0.0023
-4 3 11 -2.1015 0.0034
-4 3 12 -10.6283 0.0037
-4 3 13 -2.9055 -0.0018
-4 3 14 8.7123 0.0023
-4 3 15 3.1338 -0.0022
-4 3 16 -5.4462 0.0016
-4 3 17 -3.9086 -0.0045
-4 3 18 9.9103 -0.0035
-4 3 19 2.0938 -0.0028
-4 3 20 4.7830 0.0019
-4 3 21 0.5185 0.0035
-4 3 22 1.2673 -0.0021
-4 3 23 -1.6589 -0.0033
-4 3 24 3.3955 -0.0014
-4 4 1 -37.5111 0.0009
-4 4 2 18.5292 0.0013
-4 4 3 -25.4338 -0.0053
-4 4 4 -9.5937 0.0070
-4 4 5 -50.0387 0.0037
-4 4 6 4.0551 -0.0012
-4 4 7 -20.0678 -0.0041
-4 4 8 17.0597 -0.0004
-4 4 9 -12.8296 0.0028
-4 4 10 -9.5941 -0.0024
-4 4 11 -16.5092 0.0010
-4 4 12 12.0109 0.0016
-4 4 13 3.8619 0.0007
-4 4 14 -3.6699 -0.0037
-4 4 15 -0.9392 0.0006
-4 4 16 -1.5204 -0.0033
-4 4 17 3.5643 -0.0034
-4 4 18 3.8210 -0.0063
-4 4 19 8.3929 0.0017
-4 4 20 -4.5757 0.0007
-4 4 21 2.4614 0.0016
-4 4 22 2.2001 0.0002
-4 4 23 3.2200 -0.0014
-4 4 24 -1.1080 0.0015
-4 5 1 12.0918 -0.0024
-4 5 2 -20.2314 -0.0005
-4 5 3 -12.8263 0.0028
-4 5 4 -51.4325 -0.0027
-4 5 5 -8.5099 -0.0014
-4 5 6 -9.6340 -0.0012
-4 5 7 16.1172 0.0027
-4 5 8 -29.2303 -0.0001
-4 5 9 -5.3133 0.0001
-4 5 10 -8.1216 0.0014
-4 5 11 9.2208 -0.0019
-4 5 12 -0.1487 0.0002
-4 5 13 6.0538 -0.0021
-4 5 14 -6.3280 -0.0015
-4 5 15 -4.0018 -0.0032
-4 5 16 9.4689 -0.0026
-4 5 17 4.7659 -0.0030
-4 5 18 1.8762 -0.0006
-4 5 19 -2.3306 -0.0004
-4 5 20 5.7797 0.0019
-4 5 21 -1.1503 0.0033
-4 5 22 5.3114 0.0026
-4 5 23 0.4603 0.0004
-4 5 24 -0.3655 -0.0004
-4 6 1 -5.5449 -0.0020
-4 6 2 -22.7395 -0.0015
-4 6 3 -43.2767 0.0008
-4 6 4 -7.0808 -0.0030
-4 6 5 -7.6831 -0.0006
-4 6 6 -0.7248 0.0039
-4 6 7 -22.2372 -0.0003
-4 6 8 -4.3151 -0.0013
-4 6 9 -14.9771 -0.0005
-4 6 10 15.1253 -0.0010
-4 6 11 5.0503 -0.0014
-4 6 12 0.5990 0.0003
-4 6 13 -8.0563 -0.0014
-4 6 14 6.5352 -0.0001
-4 6 15 5.1602 -0.0018
-4 6 16 2.8909 -0.0007
-4 6 17 5.0754 0.0009
-4 6 18 -2.3816 -0.0009
-4 6 19 0.8133 0.0015
-4 6 20 2.6706 0.0012
-4 6 21 6.5931 -0.0001
-4 6 22 -2.8614 0.0023
-4 6 23 1.5752 0.0000
-4 6 24 -0.5957 -0.0005
-4 7 1 -32.9717 0.0008
-4 7 2 -21.5621 -0.0013
-4 7 3 -10.4537 -0.0033
-4 7 4 -6.9103 0.0019
-4 7 5 -4.5737 0.0004
-4 7 6 -22.2301 -0.0017
-4 7 7 -14.8943 -0.0002
-4 7 8 -4.6153 0.0011
-4 7 9 16.6445 -0.0018
-4 7 10 -3.5365 -0.0016
-4 7 11 4.0355 -0.0004
-4 7 12 -2.9057 0.0007
-4 7 13 3.8690 0.0028
-4 7 14 4.8419 -0.0012
-4 7 15 9.3846 0.0003
-4 7 16 -0.1908 -0.0022
-4 7 17 -3.0371 0.0019
-4 7 18 4.8130 0.0022
-4 7 19 1.8477 0.0005
-4 7 20 2.8765 -0.0006
-4 7 21 -0.3500 0.0011
-4 7 22 1.4964 0.0005
-4 7 23 -2.3742 0.0011
-4 7 24 1.8407 0.0002
-4 8 1 -11.7390 -0.0029
-4 8 2 -17.1168 -0.0021
-4 8 3 7.6474 0.0038
-4 8 4 -13.6611 0.0002
-4 8 5 -23.4087 -0.0040
-4 8 6 -12.0781 -0.0006
-4 8 7 -0.7711 0.0016
-4 8 8 6.2087 -0.0020
-4 8 9 1.5809 -0.0001
-4 8 10 2.8269 0.0013
-4 8 11 -7.8680 -0.0005
-4 8 12 8.9347 0.0022
-4 8 13 7.8888 0.0018
-4 8 14 4.8013 0.0006
-4 8 15 -1.0375 -0.0019
-4 8 16 2.5262 0.0021
-4 8 17 0.6231 0.0019
-4 8 18 2.5423 0.0014
-4 8 19 4.3447 0.0002
-4 8 20 -2.3141 0.0007
-4 8 21 0.0893 0.0002
-4 8 22 -0.4835 0.0010
-4 8 23 2.0085 0.0001
-4 9 1 0.5614 -0.0003
-4 9 2 6.1040 0.0014
-4 9 3 -21.2457 -0.0002
-4 9 4 -9.5743 -0.0000
-4 9 5 -16.2733 -0.0007
-4 9 6 -2.6493 -0.0004
-4 9 7 8.0749 -0.0002
-4 9 8 0.4129 0.0017
-4 9 9 -6.6908 -0.0007
-4 9 10 -1.7243 -0.0002
-4 9 11 9.0992 0.0022
-4 9 12 3.8480 0.0013
-4 9 13 7.3674 0.0007
-4 9 14 0.8195 0.0001
-4 9 15 -0.8919 0.0021
-4 9 16 1.8852 0.0004
-4 9 17 5.7578 0.0004
-4 9 18 0.3129 0.0013
-4 9 19 -1.4422 0.0006
-4 9 20 0.5481 0.0001
-4 9 21 -2.0760 -0.0004
-4 9 22 1.0258 0.0008
-4 9 23 0.5311 -0.0016
-4 10 1 7.8055 0.0017
-4 10 2 -5.1619 -0.0003
-4 10 3 -12.8684 -0.0014
-4 10 4 -17.2131 0.0023
-4 10 5 10.7255 0.0013
-4 10 6 0.2636 -0.0023
-4 10 7 -3.3615 -0.0002
-4 10 8 -4.1001 0.0005
-4 10 9 -1.0688 0.0005
-4 10 10 1.7595 0.0003
-4 10 11 8.5233 0.0004
-4 10 12 5.7791 0.0001
-4 10 13 -2.3219 0.0017
-4 10 14 1.5645 0.0002
-4 10 15 2.2394 0.0007
-4 10 16 2.2736 0.0003
-4 10 17 0.1035 0.0009
-4 10 18 0.3419 0.0002
-4 10 19 -2.7745 0.0002
-4 10 20 -1.4330 -0.0014
-4 10 21 0.8498 -0.0001
-4 10 22 -0.6514 -0.0025
-4 10 23 -0.6549 0.0003
-4 11 1 -16.0821 -0.0008
-4 11 2 -5.4418 0.0015
-4 11 3 -0.6799 0.0024
-4 11 4 3.0918 -0.0014
-4 11 5 -1.4012 0.0012
-4 11 6 5.2819 0.0010
-4 11 7 -10.1789 -0.0012
-4 11 8 -2.8095 0.0008
-4 11 9 4.9460 0.0002
-4 11 10 6.8145 -0.0015
-4 11 11 -2.1275 -0.0011
-4 11 12 0.9190 0.0005
-4 11 13 -0.2607 0.0007
-4 11 14 -0.2275 0.0014
-4 11 15 2.9379 -0.0013
-4 11 16 0.4876 0.0016
-4 11 17 -1.6740 -0.0012
-4 11 18 -1.9357 0.0008
-4 11 19 -0.4389 -0.0008
-4 11 20 -1.4530 -0.0001
-4 11 21 -0.1459 -0.0025
-4 11 22 -1.3606 0.0001
-4 12 1 -2.4534 0.0004
-4 12 2 -7.7352 0.0007
-4 12 3 10.0809 -0.0001
-4 12 4 8.8632 0.0007
-4 12 5 -2.7629 -0.0010
-4 12 6 -8.9216 0.0010
-4 12 7 6.7008 0.0012
-4 12 8 -2.0168 -0.0015
-4 12 9 3.5674 -0.0004
-4 12 10 -0.8027 0.0001
-4 12 11 -0.7327 -0.0000
-4 12 12 -5.9872 -0.0016
-4 12 13 3.1556 0.0004
-4 12 14 1.3934 0.0004
-4 12 15 -1.9780 0.0008
-4 12 16 -0.4185 -0.0009
-4 12 17 -2.6061 0.0008
-4 12 18 -2.3455 -0.0008
-4 12 19 -1.1730 0.0012
-4 12 20 -0.2989 -0.0022
-4 12 21 -2.6630 -0.0011
-4 12 22 -0.4257 -0.0027
-4 13 1 11.7981 -0.0009
-4 13 2 9.1549 -0.0017
-4 13 3 1.0405 0.0004
-4 13 4 3.7568 0.0005
-4 13 5 1.0521 0.0021
-4 13 6 -1.9041 0.0006
-4 13 7 0.2011 -0.0003
-4 13 8 9.9239 0.0001
-4 13 9 -7.5277 0.0001
-4 13 10 -2.9212 -0.0003
-4 13 11 -3.5518 -0.0019
-4 13 12 1.1028 -0.0002
-4 13 13 -4.2656 -0.0001
-4 13 14 1.7163 0.0004
-4 13 15 -2.9322 -0.0003
-4 13 16 -4.3826 0.0007
-4 13 17 -1.7546 -0.0005
-4 13 18 -1.2936 0.0005
-4 13 19 -1.1719 -0.0010
-4 13 20 -2.2198 -0.0006
-4 13 21 -0.8584 -0.0021
-4 13 22 -2.6664 -0.0008
-4 14 1 -0.0150 -0.0013
-4 14 2 17.2573 0.0009
-4 14 3 1.7673 0.0008
-4 14 4 -3.5106 0.0007
-4 14 5 7.6574 -0.0001
-4 14 6 6.2244 -0.0006
-4 14 7 1.4009 0.0001
-4 14 8 -4.6605 0.0004
-4 14 9 3.1310 -0.0010
-4 14 10 -9.4526 -0.0014
-4 14 11 -0.0929 0.0000
-4 14 12 -1.8596 -0.0002
-4 14 13 -0.7107 0.0001
-4 14 14 -6.0229 0.0011
-4 14 15 -2.1469 -0.0001
-4 14 16 -3.5494 0.0007
-4 14 17 -2.4213 0.0010
-4 14 18 -0.7303 0.0001
-4 14 19 -2.3115 -0.0013
-4 14 20 -2.0949 -0.0017
-4 14 21 -2.3169 -0.0003
-4 15 1 7.9305 0.0002
-4 15 2 -3.3277 -0.0005
-4 15 3 13.1654 0.0004
-4 15 4 3.8223 -0.0007
-4 15 5 3.1150 0.0001
-4 15 6 9.1498 0.0005
-4 15 7 -0.1297 0.0004
-4 15 8 -3.6739 -0.0010
-4 15 9 -4.8496 -0.0021
-4 15 10 4.0379 0.0005
-4 15 11 -7.7369 0.0009
-4 15 12 -0.5797 -0.0003
-4 15 13 -4.9871 0.0014
-4 15 14 -3.7910 0.0003
-4 15 15 -5.1910 0.0011
-4 15 16 0.2329 -0.0002
-4 15 17 -1.5628 0.0003
-4 15 18 -3.1339 -0.0018
-4 15 19 -1.8800 -0.0016
-4 15 20 -2.0635 -0.0018
-4 16 1 4.2405 0.0018
-4 16 2 4.6076 -0.0003
-4 16 3 2.3246 -0.0010
-4 16 4 16.2041 0.0008
-4 16 5 4.7098 0.0008
-4 16 6 -1.5461 -0.0000
-4 16 7 4.4024 -0.0016
-4 16 8 -2.3583 -0.0004
-4 16 9 -1.9982 0.0008
-4 16 10 -2.1185 -0.0012
-4 16 11 2.3150 0.0003
-4 16 12 -8.8713 0.0018
-4 16 13 -2.9905 -0.0005
-4 16 14 -3.0218 0.0011
-4 16 15 -1.1134 0.0003
-4 16 16 -2.3767 0.0009
-4 16 17 -1.7085 -0.0026
-4 16 18 -3.5674 -0.0011
-4 16 19 -1.9295 -0.0010
-4 16 20 0.8321 -0.0013
-4 17 1 10.2138 0.0004
-4 17 2 6.7883 0.0015
-4 17 3 6.8635 0.0009
-4 17 4 3.8589 -0.0001
-4 17 5 9.5837 0.0002
-4 17 6 -0.5094 -0.0003
-4 17 7 -2.3497 -0.0004
-4 17 8 5.3912 -0.0002
-4 17 9 -0.5438 -0.0009
-4 17 10 -2.2805 -0.0001
-4 17 11 -3.9523 0.0005
-4 17 12 -1.5449 0.0007
-4 17 13 -6.3779 0.0012
-4 17 14 0.7041 -0.0006
-4 17 15 -0.5674 0.0003
-4 17 16 -3.5097 -0.0009
-4 17 17 -3.2929 -0.0002
-4 17 18 -0.1951 -0.0007
-4 17 19 0.0307 -0.0012
-4 18 1 -2.3471 0.0004
-4 18 2 12.0227 0.0012
-4 18 3 5.5910 0.0006
-4 18 4 1.8993 -0.0006
-4 18 5 1.1866 -0.0004
-4 18 6 6.4228 0.0001
-4 18 7 0.3310 0.0001
-4 18 8 0.1711 -0.0019
-4 18 9 3.7754 -0.0001
-4 18 10 -3.6455 0.0012
-4 18 11 -4.2282 0.0002
-4 18 12 -0.7135 -0.0000
-4 18 13 1.8150 0.0003
-4 18 14 -2.9673 0.0012
-4 18 15 -1.8140 -0.0001
-4 18 16 -2.2803 0.0013
-4 18 17 -1.3075 0.0011
-4 18 18 0.6245 -0.0005
-4 18 19 -0.0786 -0.0020
-4 19 1 5.2354 0.0003
-4 19 2 -1.1111 0.0001
-4 19 3 7.3275 0.0003
-4 19 4 1.3753 0.0003
-4 19 5 -0.1405 -0.0001
-4 19 6 3.1071 -0.0010
-4 19 7 6.8249 -0.0013
-4 19 8 -1.7567 0.0004
-4 19 9 -2.4651 0.0005
-4 19 10 0.2903 0.0002
-4 19 11 -1.2479 0.0001
-4 19 12 0.0840 -0.0001
-4 19 13 1.0860 0.0004
-4 19 14 -2.0400 0.0010
-4 19 15 -3.2326 0.0014
-4 19 16 1.3137 0.0003
-4 19 17 0.9107 -0.0001
-4 19 18 -0.6581 0.0002
-4 20 1 4.4090 -0.0005
-4 20 2 0.5467 0.0000
-4 20 3 -3.1053 0.0002
-4 20 4 4.8174 -0.0005
-4 20 5 2.6161 -0.0014
-4 20 6 0.5837 -0.0010
-4 20 7 1.3530 0.0004
-4 20 8 1.2722 0.0003
-4 20 9 -4.2717 -0.0005
-4 20 10 1.9318 -0.0005
-4 20 11 4.3671 -0.0006
-4 20 12 0.0211 0.0004
-4 20 13 -2.7098 0.0003
-4 20 14 0.7970 0.0005
-4 20 15 0.1489 0.0001
-4 20 16 0.9093 0.0020
-4 20 17 0.4556 0.0016
-4 21 1 -1.1558 -0.0005
-4 21 2 1.5041 -0.0003
-4 21 3 -1.0223 -0.0010
-4 21 4 -0.1414 -0.0009
-4 21 5 5.0176 -0.0003
-4 21 6 -0.0882 -0.0004
-4 21 7 -2.9489 0.0005
-4 21 8 0.3848 -0.0001
-4 21 9 4.6872 -0.0002
-4 21 10 -0.5539 0.0002
-4 21 11 1.7488 0.0001
-4 21 12 -0.7482 0.0000
-4 21 13 -1.3247 -0.0005
-4 21 14 1.1002 -0.0012
-4 21 15 3.2064 0.0022
-4 21 16 -0.6124 0.0006
-4 22 1 -3.9625 0.0000
-4 22 2 -0.9303 -0.0013
-4 22 3 3.2351 -0.0009
-4 22 4 -1.2272 0.0004
-4 22 5 -2.0663 0.0007
-4 22 6 0.6581 -0.0006
-4 22 7 -1.5000 -0.0009
-4 22 8 1.7181 0.0008
-4 22 9 2.4752 0.0006
-4 22 10 2.0855 0.0005
-4 22 11 -3.8108 0.0004
-4 22 12 2.5500 -0.0006
-4 22 13 2.3589 -0.0017
-4 22 14 1.5173 0.0009
-4 22 15 0.2854 -0.0010
-4 23 1 -2.6113 -0.0002
-4 23 2 -1.3011 0.0011
-4 23 3 -0.3801 0.0004
-4 23 4 -0.0469 -0.0008
-4 23 5 -4.7061 -0.0007
-4 23 6 -0.7710 -0.0003
-4 23 7 4.3335 0.0007
-4 23 8 -0.4932 0.0010
-4 23 9 -0.2470 0.0018
-4 23 10 -0.6960 0.0018
-4 23 11 1.8313 -0.0001
-4 23 12 0.8446 -0.0004
-4 23 13 3.5289 -0.0003
-4 23 14 -0.6478 -0.0028
-4 24 1 0.5918 -0.0001
-4 24 2 -2.3946 0.0007
-4 24 3 -3.4290 0.0001
-4 24 4 -2.3417 -0.0010
-4 24 5 0.3787 -0.0000
-4 24 6 -0.8202 0.0012
-4 24 7 -0.2010 0.0008
-4 24 8 1.0237 0.0005
-4 24 9 -2.8808 0.0013
-4 24 10 2.0094 0.0016
-4 24 11 3.4800 0.0009
-4 24 12 1.5604 0.0005
-4 24 13 -0.4562 -0.0010
-4 25 1 -3.1019 0.0002
-4 25 2 -1.4132 -0.0004
-4 25 3 -2.6823 0.0000
-4 25 4 -0.5876 0.0012
-4 25 5 1.1625 0.0011
-4 25 6 0.3704 0.0002
-4 25 7 -3.0395 0.0004
-4 25 8 -0.8814 0.0014
-4 25 9 2.3408 0.0009
-4 25 10 0.1268 0.0017
-4 25 11 1.3883 0.0007
-4 26 1 -2.1613 -0.0010
-4 26 2 -2.0961 0.0003
-4 26 3 0.9739 0.0018
-4 26 4 0.1393 0.0013
-4 26 5 -1.6561 -0.0002
-4 26 6 -1.2213 -0.0007
-4 26 7 -0.9779 0.0002
-4 26 8 -0.2349 -0.0006
-4 26 9 1.5108 0.0007
-4 27 1 -1.5823 0.0004
-4 27 2 -0.1985 -0.0000
-4 27 3 0.3730 -0.0012
-4 27 4 0.3667 -0.0004
-4 27 5 -1.4612 -0.0008
-4 27 6 -0.1939 -0.0000
-4 27 7 1.4945 0.0008
-3 0 2 -5.5041 0.0141
-3 0 4 -29.1882 0.0026
-3 0 6 4.4757 -0.0009
-3 0 8 -46.2373 0.0044
-3 0 10 8.1620 -0.0006
-3 0 12 -7.8216 -0.0006
-3 0 14 -2.9749 0.0020
-3 0 16 13.7649 0.0005
-3 0 18 -3.4677 0.0057
-3 0 20 7.0686 0.0007
-3 0 22 1.9945 0.0024
-3 0 24 -0.0518 -0.0032
-3 1 1 18.4764 -0.0085
-3 1 2 -50.2940 -0.0019
-3 1 3 -11.2225 0.0028
-3 1 4 30.7810 -0.0038
-3 1 5 -17.9171 0.0016
-3 1 6 -23.8406 0.0115
-3 1 7 -23.2825 0.0069
-3 1 8 2.4902 -0.0046
-3 1 9 -13.2124 -0.0074
-3 1 10 14.3293 -0.0072
-3 1 11 -4.1454 0.0057
-3 1 12 -12.3652 -0.0046
-3 1 13 -2.2796 -0.0014
-3 1 14 15.2848 -0.0051
-3 1 15 4.1897 0.0021
-3 1 16 -2.7016 0.0003
-3 1 17 3.5878 0.0020
-3 1 18 -0.3941 -0.0076
-3 1 19 3.5539 -0.0008
-3 1 20 4.3432 -0.0038
-3 1 21 3.5760 0.0031
-3 1 22 -4.4864 -0.0070
-3 1 23 1.6420 -0.0008
-3 1 24 1.3972 -0.0106
-3 2 1 -33.5539 0.0027
-3 2 2 11.2405 -0.0071
-3 2 3 -11.0315 -0.0063
-3 2 4 -5.6990 0.0116
-3 2 5 -11.0990 0.0095
-3 2 6 -45.6916 -0.0031
-3 2 7 -5.4102 -0.0032
-3 2 8 10.5378 -0.0008
-3 2 9 9.4380 -0.0034
-3 2 10 -24.5299 -0.0002
-3 2 11 1.9655 0.0001
-3 2 12 1.7267 0.0001
-3 2 13 6.4583 -0.0035
-3 2 14 5.8002 0.0015
-3 2 15 6.6170 0.0015
-3 2 16 -5.1819 0.0018
-3 2 17 1.2396 -0.0071
-3 2 18 10.5408 -0.0041
-3 2 19 2.8926 -0.0044
-3 2 20 -0.6446 0.0032
-3 2 21 -1.4437 -0.0018
-3 2 22 2.4976 -0.0007
-3 2 23 -2.1623 -0.0089
-3 2 24 2.4654 -0.0016
-3 3 1 2.3733 -0.0079
-3 3 2 5.5671 -0.0009
-3 3 3 -4.1153 0.0030
-3 3 4 -52.2178 0.0004
-3 3 5 -26.7355 0.0018
-3 3 6 10.5700 -0.0005
-3 3 7 -5.1246 -0.0034
-3 3 8 1.1492 0.0010
-3 3 9 -9.0887 0.0023
-3 3 10 -4.8822 -0.0010
-3 3 11 -8.6762 -0.0041
-3 3 12 20.6597 0.0012
-3 3 13 3.8039 0.0046
-3 3 14 -2.8835 -0.0011
-3 3 15 -2.3714 -0.0009
-3 3 16 9.2702 -0.0013
-3 3 17 2.7968 -0.0027
-3 3 18 3.2566 -0.0037
-3 3 19 3.0921 -0.0011
-3 3 20 -3.7856 -0.0004
-3 3 21 0.2670 0.0007
-3 3 22 1.3086 -0.0019
-3 3 23 2.3799 -0.0004
-3 3 24 -3.3417 -0.0026
-3 4 1 -17.6895 -0.0063
-3 4 2 -16.0980 0.0040
-3 4 3 -38.1540 -0.0007
-3 4 4 -20.4737 -0.0044
-3 4 5 -14.3656 -0.0004
-3 4 6 12.1295 0.0034
-3 4 7 4.0764 0.0042
-3 4 8 -26.0229 0.0004
-3 4 9 -7.0862 0.0002
-3 4 10 8.8631 -0.0021
-3 4 11 12.6416 0.0012
-3 4 12 -5.4977 0.0003
-3 4 13 6.1439 0.0000
-3 4 14 -4.7128 0.0001
-3 4 15 2.8376 -0.0012
-3 4 16 6.3663 -0.0036
-3 4 17 7.4684 0.0013
-3 4 18 -4.6570 -0.0008
-3 4 19 -1.9006 -0.0008
-3 4 20 4.6206 0.0005
-3 4 21 -0.8205 0.0008
-3 4 22 0.8007 0.0038
-3 4 23 -1.4159 0.0010
-3 4 24 -0.8905 -0.0045
-3 5 1 -8.7172 -0.0018
-3 5 2 -54.7741 -0.0072
-3 5 3 -16.4765 0.0003
-3 5 4 -0.4777 0.0031
-3 5 5 12.6351 0.0010
-3 5 6 -21.3348 0.0030
-3 5 7 -9.7160 0.0033
-3 5 8 -0.0847 0.0010
-3 5 9 1.7272 -0.0046
-3 5 10 11.6413 0.0022
-3 5 11 4.7954 -0.0007
-3 5 12 -3.1422 -0.0013
-3 5 13 -9.7417 0.0022
-3 5 14 11.7015 0.0003
-3 5 15 2.6528 -0.0013
-3 5 16 0.5654 -0.0007
-3 5 17 -2.3262 -0.0006
-3 5 18 0.8615 0.0034
-3 5 19 -2.0058 -0.0021
-3 5 20 1.4236 0.0017
-3 5 21 2.8211 0.0018
-3 5 22 -4.1343 0.0004
-3 5 23 -1.3460 -0.0001
-3 5 24 -0.1272 -0.0006
-3 6 1 -43.9583 -0.0023
-3 6 2 -1.0652 0.0024
-3 6 3 -10.3200 -0.0007
-3 6 4 12.8516 0.0043
-3 6 5 -15.4800 0.0012
-3 6 6 -5.1037 -0.0024
-3 6 7 -12.1683 0.0001
-3 6 8 19.9001 0.0030
-3 6 9 13.1508 0.0016
-3 6 10 -3.7570 -0.0037
-3 6 11 -3.7525 0.0007
-3 6 12 0.8227 0.0015
-3 6 13 4.1444 0.0020
-3 6 14 -1.4889 -0.0011
-3 6 15 5.4275 -0.0017
-3 6 16 -7.2879 -0.0002
-3 6 17 -3.8491 0.0000
-3 6 18 0.8280 0.0002
-3 6 19 2.4851 0.0016
-3 6 20 -3.4651 -0.0004
-3 6 21 -1.3935 0.0013
-3 6 22 -0.6381 0.0012
-3 6 23 -1.7295 0.0016
-3 6 24 0.1453 0.0002
-3 7 1 -0.1790 -0.0006
-3 7 2 -4.8015 0.0015
-3 7 3 19.9768 0.0025
-3 7 4 -24.8210 0.0003
-3 7 5 -0.7331 -0.0004
-3 7 6 0.2831 -0.0008
-3 7 7 24.9965 0.0014
-3 7 8 1.7399 -0.0003
-3 7 9 8.1723 -0.0017
-3 7 10 -2.3962 -0.0003
-3 7 11 -3.6503 0.0005
-3 7 12 6.5581 0.0003
-3 7 13 4.6957 0.0004
-3 7 14 -3.0499 -0.0009
-3 7 15 -9.9520 0.0004
-3 7 16 1.0995 0.0002
-3 7 17 -3.7776 0.0012
-3 7 18 -1.3467 0.0003
-3 7 19 -1.1920 -0.0002
-3 7 20 -2.4546 0.0004
-3 7 21 -4.3564 0.0005
-3 7 22 0.9968 0.0019
-3 7 23 0.2252 0.0001
-3 8 1 8.3679 0.0013
-3 8 2 12.8385 0.0031
-3 8 3 -21.0764 0.0007
-3 8 4 10.5453 0.0002
-3 8 5 -2.7137 0.0010
-3 8 6 25.6618 0.0007
-3 8 7 9.1549 -0.0033
-3 8 8 9.9187 -0.0008
-3 8 9 -9.0164 -0.0002
-3 8 10 8.8848 -0.0011
-3 8 11 7.6786 -0.0010
-3 8 12 0.0235 -0.0000
-3 8 13 -1.0836 0.0002
-3 8 14 -5.1002 0.0022
-3 8 15 -5.3336 -0.0000
-3 8 16 -4.4357 0.0015
-3 8 17 2.2442 -0.0012
-3 8 18 -6.1631 0.0009
-3 8 19 -4.1257 -0.0001
-3 8 20 -2.2925 0.0002
-3 8 21 -0.5783 -0.0017
-3 8 22 -1.7802 -0.0009
-3 8 23 0.5105 0.0017
-3 9 1 6.9136 0.0017
-3 9 2 -7.1546 0.0017
-3 9 3 6.1734 -0.0005
-3 9 4 1.3351 0.0017
-3 9 5 31.4827 0.0019
-3 9 6 4.8495 -0.0040
-3 9 7 8.5445 -0.0018
-3 9 8 1.3962 -0.0009
-3 9 9 11.2612 -0.0006
-3 9 10 3.6735 -0.0026
-3 9 11 8.1637 0.0001
-3 9 12 -0.7952 -0.0001
-3 9 13 -8.0370 0.0021
-3 9 14 -2.3779 0.0011
-3 9 15 -1.4997 0.0008
-3 9 16 -4.0737 -0.0020
-3 9 17 -5.2504 0.0014
-3 9 18 -2.4624 0.0000
-3 9 19 -6.0140 -0.0001
-3 9 20 -1.8502 -0.0023
-3 9 21 -0.6781 -0.0010
-3 9 22 -0.4102 -0.0010
-3 9 23 -1.3913 0.0010
-3 10 1 -7.5553 0.0002
-3 10 2 3.3847 0.0008
-3 10 3 14.8194 0.0030
-3 10 4 20.1635 -0.0009
-3 10 5 5.1343 -0.0029
-3 10 6 13.2102 0.0010
-3 10 7 -0.5655 -0.0003
-3 10 8 10.7682 -0.0025
-3 10 9 11.5266 -0.0007
-3 10 10 7.8498 0.0011
-3 10 11 -4.2697 -0.0020
-3 10 12 -0.8379 0.0006
-3 10 13 -2.6476 0.0015
-3 10 14 -3.8665 0.0017
-3 10 15 -1.4640 -0.0014
-3 10 16 -3.3401 0.0005
-3 10 17 -6.0553 -0.0010
-3 10 18 -4.1253 -0.0004
-3 10 19 -0.7949 -0.0010
-3 10 20 -3.0878 -0.0006
-3 10 21 -0.7248 -0.0006
-3 10 22 -0.7778 0.0006
-3 10 23 -0.9552 0.0009
-3 11 1 7.9791 -0.0002
-3 11 2 8.4322 -0.0002
-3 11 3 15.5026 -0.0006
-3 11 4 14.0366 -0.0006
-3 11 5 1.5867 0.0000
-3 11 6 2.5539 -0.0006
-3 11 7 14.3209 -0.0012
-3 11 8 9.1445 -0.0001
-3 11 9 4.8362 -0.0002
-3 11 10 2.2135 0.0001
-3 11 11 -1.0360 0.0012
-3 11 12 -3.7123 0.0001
-3 11 13 2.5626 -0.0002
-3 11 14 -1.2782 0.0010
-3 11 15 -3.6138 0.0005
-3 11 16 -3.7223 -0.0017
-3 11 17 -2.6492 -0.0005
-3 11 18 -3.6227 -0.0007
-3 11 19 -1.3422 0.0001
-3 11 20 -0.4356 -0.0008
-3 11 21 -3.0784 -0.0006
-3 11 22 -1.1809 0.0011
-3 12 1 18.9216 0.0000
-3 12 2 13.4015 -0.0023
-3 12 3 5.5868 -0.0016
-3 12 4 -0.2283 0.0013
-3 12 5 10.0272 0.0003
-3 12 6 2.8548 -0.0016
-3 12 7 9.2903 0.0014
-3 12 8 7.2086 0.0009
-3 12 9 0.2627 -0.0001
-3 12 10 -2.2623 -0.0006
-3 12 11 2.1482 0.0001
-3 12 12 2.3749 0.0005
-3 12 13 -2.0442 0.0001
-3 12 14 1.1265 -0.0002
-3 12 15 -4.0551 0.0003
-3 12 16 -3.2251 -0.0014
-3 12 17 -1.3051 0.0000
-3 12 18 0.0902 -0.0015
-3 12 19 -1.2823 -0.0015
-3 12 20 -1.7625 -0.0011
-3 12 21 -1.0593 0.0006
-3 12 22 -0.7302 -0.0003
-3 13 1 -0.2161 0.0001
-3 13 2 12.6768 0.0008
-3 13 3 -1.6708 0.0001
-3 13 4 2.4281 -0.0019
-3 13 5 1.8092 0.0002
-3 13 6 14.5413 0.0013
-3 13 7 -4.8611 -0.0005
-3 13 8 1.6581 0.0008
-3 13 9 -0.0060 -0.0009
-3 13 10 0.3480 0.0003
-3 13 11 0.6308 -0.0001
-3 13 12 2.8151 0.0012
-3 13 13 0.3712 -0.0004
-3 13 14 -4.5359 -0.0005
-3 13 15 1.3156 -0.0006
-3 13 16 -1.5228 -0.0001
-3 13 17 1.3752 -0.0013
-3 13 18 0.6670 -0.0010
-3 13 19 -1.3759 -0.0009
-3 13 20 -1.2750 0.0004
-3 13 21 0.2639 -0.0003
-3 14 1 4.5514 0.0014
-3 14 2 -11.7930 -0.0006
-3 14 3 10.5554 -0.0020
-3 14 4 -1.3349 -0.0002
-3 14 5 4.6539 0.0000
-3 14 6 -4.1953 0.0019
-3 14 7 4.7029 0.0004
-3 14 8 -10.0049 -0.0008
-3 14 9 1.9271 0.0008
-3 14 10 2.9107 -0.0003
-3 14 11 -0.0251 0.0013
-3 14 12 -1.0100 -0.0010
-3 14 13 -0.9099 0.0003
-3 14 14 -0.1706 0.0000
-3 14 15 -0.7161 -0.0000
-3 14 16 5.0691 -0.0013
-3 14 17 0.2700 -0.0008
-3 14 18 -0.8209 -0.0007
-3 14 19 0.7812 0.0004
-3 14 20 0.7665 -0.0002
-3 14 21 1.4648 -0.0016
-3 15 1 0.2247 0.0005
-3 15 2 1.1492 -0.0004
-3 15 3 -8.6767 0.0002
-3 15 4 12.0322 0.0004
-3 15 5 -8.1943 0.0009
-3 15 6 -2.3642 -0.0003
-3 15 7 -8.5416 -0.0000
-3 15 8 3.8763 0.0000
-3 15 9 -6.5309 0.0003
-3 15 10 2.0062 0.0006
-3 15 11 0.3494 -0.0013
-3 15 12 -3.5632 0.0014
-3 15 13 -0.2814 0.0003
-3 15 14 2.6721 -0.0003
-3 15 15 4.7911 -0.0002
-3 15 16 -0.2744 -0.0008
-3 15 17 1.3588 -0.0003
-3 15 18 0.3066 -0.0006
-3 15 19 1.4080 0.0011
-3 15 20 3.2289 -0.0012
-3 16 1 0.8553 -0.0000
-3 16 2 1.3270 0.0015
-3 16 3 1.3866 0.0008
-3 16 4 -11.6458 -0.0005
-3 16 5 4.0315 -0.0008
-3 16 6 -11.9740 0.0007
-3 16 7 -2.3352 0.0002
-3 16 8 -3.6359 -0.0006
-3 16 9 3.1215 -0.0008
-3 16 10 -7.1163 -0.0010
-3 16 11 -1.4996 0.0009
-3 16 12 -0.1304 0.0010
-3 16 13 0.8551 0.0005
-3 16 14 3.7943 0.0008
-3 16 15 1.7852 -0.0009
-3 16 16 0.1316 -0.0008
-3 16 17 0.1914 -0.0008
-3 16 18 3.5729 0.0009
-3 16 19 3.0965 -0.0020
-3 16 20 0.3964 0.0019
-3 17 1 -7.2714 -0.0001
-3 17 2 2.3790 -0.0001
-3 17 3 -2.5777 -0.0000
-3 17 4 -4.2580 0.0001
-3 17 5 -12.2396 -0.0004
-3 17 6 4.7255 -0.0001
-3 17 7 -7.3953 -0.0000
-3 17 8 -1.6334 -0.0013
-3 17 9 -4.7390 -0.0016
-3 17 10 -1.8280 0.0010
-3 17 11 -5.7138 0.0006
-3 17 12 3.7306 -0.0010
-3 17 13 3.9017 0.0014
-3 17 14 -0.7921 0.0001
-3 17 15 0.3693 -0.0001
-3 17 16 2.0858 -0.0012
-3 17 17 2.7958 0.0007
-3 17 18 2.8733 -0.0018
-3 17 19 0.7011 0.0022
-3 18 1 1.6442 0.0004
-3 18 2 -8.4641 -0.0011
-3 18 3 -1.1107 0.0003
-3 18 4 -4.6566 0.0005
-3 18 5 -3.1319 0.0003
-3 18 6 -5.9539 -0.0009
-3 18 7 4.4002 -0.0006
-3 18 8 -8.7397 0.0005
-3 18 9 -4.9892 0.0000
-3 18 10 -2.1746 -0.0011
-3 18 11 3.0294 -0.0009
-3 18 12 -1.7417 0.0016
-3 18 13 1.1571 -0.0007
-3 18 14 -0.6175 0.0004
-3 18 15 0.0482 -0.0004
-3 18 16 4.2474 -0.0000
-3 18 17 3.0470 -0.0025
-3 18 18 -0.2754 0.0004
-3 18 19 0.0270 -0.0022
-3 19 1 1.1864 -0.0004
-3 19 2 -3.4507 0.0003
-3 19 3 -8.8513 -0.0005
-3 19 4 0.9857 -0.0001
-3 19 5 -0.0335 -0.0002
-3 19 6 -2.6043 0.0005
-3 19 7 -6.8775 0.0002
-3 19 8 -0.1507 0.0008
-3 19 9 -5.6713 -0.0007
-3 19 10 1.2292 -0.0015
-3 19 11 1.4467 0.0007
-3 19 12 -0.4265 -0.0005
-3 19 13 -4.1897 0.0001
-3 19 14 3.0462 -0.0010
-3 19 15 3.4625 0.0000
-3 19 16 1.1682 -0.0009
-3 19 17 0.6401 0.0012
-3 19 18 -0.2520 -0.0022
-3 20 1 -6.6282 -0.0002
-3 20 2 0.4904 -0.0005
-3 20 3 -1.6113 -0.0002
-3 20 4 -3.1261 0.0001
-3 20 5 1.0124 0.0008
-3 20 6 -2.7218 0.0007
-3 20 7 -5.4333 0.0004
-3 20 8 -1.0172 -0.0006
-3 20 9 5.1353 0.0007
-3 20 10 -2.3806 0.0011
-3 20 11 -2.0973 -0.0003
-3 20 12 -1.7358 -0.0005
-3 20 13 0.8695 -0.0003
-3 20 14 0.8971 0.0001
-3 20 15 3.1862 0.0001
-3 20 16 -0.7970 0.0011
-3 20 17 -0.4078 -0.0004
-3 21 1 -3.6773 -0.0003
-3 21 2 -2.5318 -0.0000
-3 21 3 4.8704 0.0007
-3 21 4 -2.4700 0.0003
-3 21 5 -5.0255 0.0008
-3 21 6 -0.6392 0.0001
-3 21 7 1.5377 -0.0004
-3 21 8 -0.1384 0.0013
-3 21 9 0.6092 0.0007
-3 21 10 -0.4632 -0.0000
-3 21 11 -4.6664 -0.0003
-3 21 12 2.1927 -0.0005
-3 21 13 3.4000 -0.0005
-3 21 14 0.4875 0.0009
-3 21 15 -1.2619 0.0014
-3 21 16 1.0247 0.0003
-3 22 1 0.1690 0.0002
-3 22 2 0.6413 0.0011
-3 22 3 -2.8412 0.0011
-3 22 4 1.6122 -0.0000
-3 22 5 -4.0122 -0.0012
-3 22 6 0.6522 0.0011
-3 22 7 4.3993 0.0005
-3 22 8 0.9575 -0.0000
-3 22 9 -4.0554 0.0002
-3 22 10 0.1097 -0.0003
-3 22 11 3.3524 0.0003
-3 22 12 -0.1828 -0.0007
-3 22 13 1.7079 0.0009
-3 22 14 -1.2649 0.0001
-3 22 15 -0.6656 0.0007
-3 23 1 3.1515 0.0001
-3 23 2 -1.4582 -0.0000
-3 23 3 -2.1279 0.0004
-3 23 4 -2.0102 0.0001
-3 23 5 5.7371 0.0012
-3 23 6 -0.0300 0.0005
-3 23 7 -0.3243 0.0003
-3 23 8 -0.1253 -0.0011
-3 23 9 0.1463 -0.0011
-3 23 10 0.9564 -0.0007
-3 23 11 3.7713 -0.0009
-3 23 12 0.5609 -0.0005
-3 23 13 -2.5153 0.0004
-3 23 14 1.0316 0.0006
-3 24 1 -3.6725 0.0012
-3 24 2 0.6456 -0.0005
-3 24 3 -0.8542 0.0007
-3 24 4 2.3666 0.0021
-3 24 5 1.4968 -0.0000
-3 24 6 2.0274 -0.0005
-3 24 7 -2.7344 -0.0012
-3 24 8 1.1512 -0.0002
-3 24 9 3.9912 -0.0010
-3 24 10 1.5201 -0.0016
-3 24 11 -1.0969 -0.0011
-3 24 12 0.2359 -0.0003
-3 24 13 -0.5668 -0.0005
-3 25 1 -2.3963 0.0002
-3 25 2 -1.2136 0.0012
-3 25 3 4.1327 0.0004
-3 25 4 0.3214 0.0003
-3 25 5 -1.3512 -0.0001
-3 25 6 -1.0710 -0.0010
-3 25 7 2.4056 -0.0004
-3 25 8 0.1653 -0.0010
-3 25 9 2.1417 -0.0021
-3 25 10 0.0775 -0.0026
-3 25 11 -0.6360 0.0000
-3 26 1 1.1236 0.0012
-3 26 2 0.5314 -0.0001
-3 26 3 -1.1600 -0.0004
-3 26 4 0.4024 -0.0017
-3 26 5 -1.1071 -0.0005
-3 26 6 0.2235 -0.0003
-3 26 7 2.5574 -0.0009
-3 26 8 1.6805 -0.0009
-3 26 9 -1.9992 -0.0009
-3 27 1 0.0016 -0.0012
-3 27 2 0.4993 0.0006
-3 27 3 -1.6437 -0.0010
-3 27 4 -1.1506 -0.0004
-3 27 5 2.1302 0.0006
-3 27 6 0.2430 -0.0001
-3 27 7 -0.5475 -0.0016
-3 28 1 -0.1821 0.0004
-3 28 2 -1.7730 -0.0009
-3 28 3 0.0091 0.0011
-2 0 2 -98.5367 -0.0029
-2 0 4 -33.2275 0.0091
-2 0 6 -83.6287 0.0183
-2 0 8 8.2369 -0.0061
-2 0 10 4.7160 -0.0043
-2 0 12 -0.2367 -0.0070
-2 0 14 19.4340 0.0011
-2 0 16 -5.5183 0.0061
-2 0 18 4.1141 -0.0044
-2 0 20 1.5792 -0.0009
-2 0 22 -2.5594 -0.0084
-2 0 24 1.9447 -0.0033
-2 1 1 -60.7336 0.0021
-2 1 2 58.8656 -0.0008
-2 1 3 -69.6310 0.0075
-2 1 4 -8.2889 0.0084
-2 1 5 -60.8071 0.0146
-2 1 6 -1.0516 -0.0063
-2 1 7 -26.0421 -0.0031
-2 1 8 26.8746 -0.0035
-2 1 9 2.0102 0.0019
-2 1 10 -18.5533 -0.0062
-2 1 11 6.3015 -0.0095
-2 1 12 14.0226 -0.0005
-2 1 13 8.8389 -0.0003
-2 1 14 -4.6061 0.0050
-2 1 15 5.1941 0.0029
-2 1 16 -6.4504 0.0022
-2 1 17 1.5948 -0.0016
-2 1 18 3.7623 -0.0081
-2 1 19 1.7332 -0.0010
-2 1 20 -6.7039 -0.0044
-2 1 21 -0.1547 -0.0026
-2 1 22 0.8539 0.0011
-2 1 23 -0.0162 -0.0046
-2 1 24 -0.7687 -0.0001
-2 2 1 35.5842 0.0039
-2 2 2 -29.4382 0.0047
-2 2 3 26.5224 0.0042
-2 2 4 -95.6735 0.0015
-2 2 5 9.0096 -0.0059
-2 2 6 1.4656 0.0024
-2 2 7 17.1257 0.0024
-2 2 8 -26.1691 0.0033
-2 2 9 4.7773 -0.0011
-2 2 10 6.3810 -0.0071
-2 2 11 2.1100 -0.0044
-2 2 12 16.1605 0.0005
-2 2 13 1.9043 0.0029
-2 2 14 -6.0064 0.0019
-2 2 15 -6.3575 0.0002
-2 2 16 10.8833 -0.0022
-2 2 17 -3.6147 0.0009
-2 2 18 -1.9380 0.0012
-2 2 19 -4.6424 -0.0072
-2 2 20 -0.2144 -0.0019
-2 2 21 -3.7065 -0.0000
-2 2 22 2.6515 0.0013
-2 2 23 -0.9690 0.0025
-2 2 24 -2.0609 -0.0027
-2 3 1 -14.3474 -0.0084
-2 3 2 -1.0934 0.0032
-2 3 3 -46.4141 0.0005
-2 3 4 39.7511 -0.0060
-2 3 5 -25.4266 0.0008
-2 3 6 21.7023 0.0050
-2 3 7 -11.4404 0.0032
-2 3 8 -7.1570 -0.0006
-2 3 9 -6.9412 -0.0041
-2 3 10 24.8267 0.0007
-2 3 11 10.9667 0.0006
-2 3 12 -10.1171 0.0005
-2 3 13 1.3791 0.0015
-2 3 14 -1.1365 0.0018
-2 3 15 2.4769 -0.0005
-2 3 16 -3.0464 0.0008
-2 3 17 3.6733 -0.0003
-2 3 18 -11.0648 -0.0021
-2 3 19 -1.4766 -0.0008
-2 3 20 -0.0823 -0.0034
-2 3 21 2.0823 0.0025
-2 3 22 -4.5275 0.0013
-2 3 23 0.2871 0.0022
-2 3 24 -1.2398 -0.0002
-2 4 1 29.3796 0.0030
-2 4 2 -29.5155 -0.0088
-2 4 3 24.7867 -0.0019
-2 4 4 15.5992 0.0060
-2 4 5 27.4294 0.0006
-2 4 6 -38.3451 -0.0045
-2 4 7 2.3344 0.0011
-2 4 8 11.3562 0.0003
-2 4 9 14.2725 0.0006
-2 4 10 0.7505 -0.0018
-2 4 11 5.1911 0.0033
-2 4 12 -4.7264 0.0011
-2 4 13 -7.0573 0.0020
-2 4 14 10.0363 0.0033
-2 4 15 -0.5608 0.0009
-2 4 16 -4.6101 -0.0010
-2 4 17 -8.6500 -0.0025
-2 4 18 3.1636 0.0007
-2 4 19 -5.4494 -0.0017
-2 4 20 0.5670 -0.0005
-2 4 21 -1.7795 0.0011
-2 4 22 -1.3731 0.0003
-2 4 23 -2.8215 -0.0003
-2 4 24 1.4861 0.0004
-2 5 1 -1.2270 -0.0040
-2 5 2 51.3119 0.0026
-2 5 3 18.4466 0.0035
-2 5 4 7.9622 -0.0017
-2 5 5 -7.4657 -0.0024
-2 5 6 7.8026 -0.0018
-2 5 7 -4.6422 -0.0032
-2 5 8 22.4979 0.0029
-2 5 9 7.7318 0.0026
-2 5 10 -8.4340 0.0001
-2 5 11 -9.6981 -0.0009
-2 5 12 7.2226 0.0059
-2 5 13 3.4462 0.0025
-2 5 14 -6.2381 -0.0001
-2 5 15 0.9253 -0.0025
-2 5 16 -7.0406 0.0003
-2 5 17 -3.0243 -0.0010
-2 5 18 -1.9411 -0.0024
-2 5 19 3.3362 0.0016
-2 5 20 -6.5967 -0.0010
-2 5 21 -0.9673 0.0002
-2 5 22 -0.4964 0.0013
-2 5 23 0.1820 -0.0005
-2 5 24 -0.7597 0.0032
-2 6 1 26.2945 0.0012
-2 6 2 36.5504 0.0036
-2 6 3 18.5938 -0.0013
-2 6 4 -6.9813 -0.0037
-2 6 5 -2.2833 0.0019
-2 6 6 20.6026 0.0017
-2 6 7 20.0814 -0.0010
-2 6 8 -10.8077 -0.0012
-2 6 9 -2.4914 0.0016
-2 6 10 -3.7467 -0.0013
-2 6 11 -2.1944 0.0022
-2 6 12 0.2331 0.0004
-2 6 13 3.5486 -0.0001
-2 6 14 -6.8761 0.0003
-2 6 15 -9.9471 -0.0003
-2 6 16 2.8980 -0.0013
-2 6 17 -0.9582 0.0001
-2 6 18 -2.2280 -0.0001
-2 6 19 -2.7954 0.0014
-2 6 20 0.5889 -0.0000
-2 6 21 -4.3200 -0.0004
-2 6 22 1.4917 0.0007
-2 6 23 0.6006 0.0020
-2 7 1 43.1286 0.0011
-2 7 2 -2.7109 -0.0030
-2 7 3 8.9286 0.0035
-2 7 4 10.8420 0.0027
-2 7 5 18.5154 0.0004
-2 7 6 6.9367 -0.0008
-2 7 7 3.5605 -0.0006
-2 7 8 -6.1928 -0.0024
-2 7 9 -15.2477 0.0004
-2 7 10 4.6890 0.0020
-2 7 11 2.7610 -0.0025
-2 7 12 -6.5249 -0.0005
-2 7 13 -8.0286 0.0006
-2 7 14 -2.1185 0.0033
-2 7 15 -3.6822 -0.0008
-2 7 16 -2.8601 -0.0027
-2 7 17 2.8999 -0.0001
-2 7 18 -3.3765 0.0022
-2 7 19 -3.1070 -0.0000
-2 7 20 -0.6049 0.0011
-2 7 21 2.1711 -0.0007
-2 7 22 -1.5938 -0.0019
-2 7 23 0.3131 0.0003
-2 8 1 -1.0779 0.0001
-2 8 2 18.5283 0.0012
-2 8 3 -1.1307 0.0011
-2 8 4 27.8917 0.0012
-2 8 5 12.3548 -0.0004
-2 8 6 -1.5736 -0.0016
-2 8 7 -13.3754 -0.0014
-2 8 8 -0.9171 0.0013
-2 8 9 1.1578 -0.0008
-2 8 10 -7.3875 -0.0017
-2 8 11 -1.8387 -0.0011
-2 8 12 -6.8272 0.0008
-2 8 13 -9.5259 0.0023
-2 8 14 -2.9469 -0.0001
-2 8 15 2.4178 -0.0006
-2 8 16 -3.8091 -0.0009
-2 8 17 -3.5338 -0.0001
-2 8 18 1.1358 0.0012
-2 8 19 -2.4832 0.0016
-2 8 20 0.1466 -0.0014
-2 8 21 0.8038 -0.0010
-2 8 22 0.4077 0.0001
-2 8 23 -0.9374 -0.0008
-2 9 1 10.4854 -0.0006
-2 9 2 4.0455 -0.0006
-2 9 3 32.4753 0.0010
-2 9 4 0.2576 -0.0008
-2 9 5 4.7039 -0.0013
-2 9 6 -6.1993 0.0003
-2 9 7 -3.4043 0.0005
-2 9 8 -4.6795 -0.0017
-2 9 9 1.9422 -0.0008
-2 9 10 -7.5418 -0.0001
-2 9 11 -13.3822 0.0005
-2 9 12 -5.0894 -0.0007
-2 9 13 -2.0658 0.0002
-2 9 14 -4.5291 0.0010
-2 9 15 -1.9404 0.0006
-2 9 16 -0.0171 0.0004
-2 9 17 -4.4299 0.0001
-2 9 18 -0.7813 0.0005
-2 9 19 3.1011 0.0004
-2 9 20 -0.1682 -0.0010
-2 9 21 -0.2954 0.0005
-2 9 22 0.5429 -0.0005
-2 9 23 -0.1379 -0.0007
-2 10 1 7.9427 -0.0008
-2 10 2 21.2085 -0.0019
-2 10 3 1.3846 -0.0011
-2 10 4 10.7791 -0.0007
-2 10 5 -13.8272 0.0011
-2 10 6 2.9565 -0.0003
-2 10 7 0.9309 -0.0013
-2 10 8 -1.5571 -0.0003
-2 10 9 -11.6779 0.0000
-2 10 10 -5.7764 0.0002
-2 10 11 -9.2980 -0.0005
-2 10 12 -5.8984 0.0015
-2 10 13 0.1869 -0.0008
-2 10 14 -1.3604 0.0010
-2 10 15 -4.4753 0.0012
-2 10 16 -1.9213 0.0002
-2 10 17 1.2960 0.0003
-2 10 18 -0.6524 0.0005
-2 10 19 1.8163 0.0002
-2 10 20 1.5658 0.0006
-2 10 21 -0.8063 -0.0022
-2 10 22 -0.7549 -0.0008
-2 11 1 15.8822 -0.0004
-2 11 2 4.7173 -0.0008
-2 11 3 0.7744 -0.0022
-2 11 4 -8.2815 0.0001
-2 11 5 9.1914 0.0004
-2 11 6 -6.0720 -0.0001
-2 11 7 3.0266 -0.0002
-2 11 8 -7.2741 0.0028
-2 11 9 -6.8638 -0.0002
-2 11 10 -11.0233 -0.0011
-2 11 11 1.3639 0.0021
-2 11 12 -3.9074 0.0000
-2 11 13 -2.9772 0.0010
-2 11 14 -1.2931 -0.0009
-2 11 15 -3.0046 0.0013
-2 11 16 -1.9800 0.0004
-2 11 17 1.4343 0.0000
-2 11 18 3.6629 0.0002
-2 11 19 -1.3308 -0.0010
-2 11 20 1.0582 -0.0007
-2 11 21 0.8098 -0.0011
-2 11 22 1.3413 -0.0014
-2 12 1 -3.0812 -0.0004
-2 12 2 1.4947 0.0009
-2 12 3 -4.5255 -0.0003
-2 12 4 1.7906 -0.0014
-2 12 5 -1.0168 -0.0006
-2 12 6 8.4927 0.0029
-2 12 7 -11.4056 0.0015
-2 12 8 -2.5831 -0.0021
-2 12 9 -5.7500 0.0020
-2 12 10 0.2376 0.0025
-2 12 11 -4.9501 0.0000
-2 12 12 2.4519 0.0010
-2 12 13 -5.0778 0.0006
-2 12 14 -3.5400 -0.0002
-2 12 15 1.0794 -0.0008
-2 12 16 1.8266 -0.0001
-2 12 17 1.9571 -0.0014
-2 12 18 0.5528 -0.0008
-2 12 19 1.6929 0.0005
-2 12 20 -1.3630 0.0001
-2 12 21 3.4443 0.0002
-2 12 22 1.3394 -0.0017
-2 13 1 -5.6893 -0.0002
-2 13 2 -8.7694 -0.0009
-2 13 3 3.8509 0.0002
-2 13 4 2.4472 -0.0009
-2 13 5 1.5878 0.0014
-2 13 6 -6.5622 0.0011
-2 13 7 3.5753 0.0005
-2 13 8 -9.2118 0.0015
-2 13 9 4.5039 0.0013
-2 13 10 -0.2671 0.0015
-2 13 11 2.0752 0.0004
-2 13 12 -6.0202 -0.0006
-2 13 13 1.2466 0.0002
-2 13 14 -1.2591 0.0002
-2 13 15 2.6835 -0.0010
-2 13 16 4.1909 -0.0012
-2 13 17 -0.4563 -0.0012
-2 13 18 0.1335 0.0014
-2 13 19 0.3677 0.0001
-2 13 20 4.3283 0.0007
-2 13 21 0.0168 -0.0028
-2 14 1 1.8325 -0.0007
-2 14 2 -2.1929 0.0010
-2 14 3 -3.5272 0.0001
-2 14 4 5.8302 0.0030
-2 14 5 -2.8237 -0.0008
-2 14 6 -1.9859 -0.0000
-2 14 7 -2.9103 0.0017
-2 14 8 9.0591 0.0003
-2 14 9 -2.7037 -0.0004
-2 14 10 5.0983 -0.0015
-2 14 11 -2.3705 0.0009
-2 14 12 0.3950 0.0002
-2 14 13 -0.5132 0.0003
-2 14 14 7.2046 -0.0007
-2 14 15 2.0059 -0.0006
-2 14 16 0.3782 -0.0012
-2 14 17 1.0874 0.0004
-2 14 18 0.1204 -0.0000
-2 14 19 4.1457 0.0001
-2 14 20 0.8646 -0.0013
-2 14 21 0.3118 0.0017
-2 15 1 -8.4991 0.0009
-2 15 2 5.9850 0.0014
-2 15 3 -1.7977 0.0017
-2 15 4 -7.1661 -0.0013
-2 15 5 3.2862 0.0009
-2 15 6 -1.3586 0.0004
-2 15 7 4.2055 0.0005
-2 15 8 2.9736 -0.0011
-2 15 9 8.4391 -0.0023
-2 15 10 -4.7115 -0.0004
-2 15 11 3.7805 -0.0009
-2 15 12 2.4992 0.0008
-2 15 13 6.0312 -0.0003
-2 15 14 1.8464 -0.0004
-2 15 15 2.3276 -0.0004
-2 15 16 -0.8236 0.0001
-2 15 17 1.6525 -0.0007
-2 15 18 4.9510 0.0009
-2 15 19 0.3304 0.0001
-2 15 20 0.5568 0.0025
-2 16 1 -4.3922 0.0007
-2 16 2 -5.8000 -0.0004
-2 16 3 0.6793 -0.0003
-2 16 4 -4.4500 0.0013
-2 16 5 -3.5873 0.0006
-2 16 6 9.0647 -0.0003
-2 16 7 4.3803 -0.0016
-2 16 8 2.4572 -0.0013
-2 16 9 0.2725 -0.0012
-2 16 10 4.9797 -0.0011
-2 16 11 0.9542 0.0003
-2 16 12 8.0677 -0.0010
-2 16 13 3.3653 -0.0000
-2 16 14 0.6368 -0.0001
-2 16 15 -0.8346 -0.0003
-2 16 16 5.0590 0.0004
-2 16 17 3.2866 0.0006
-2 16 18 1.3403 0.0021
-2 16 19 0.3879 0.0032
-2 17 1 -2.1981 -0.0006
-2 17 2 -8.0155 0.0003
-2 17 3 -6.3978 0.0001
-2 17 4 2.4929 0.0010
-2 17 5 1.0452 -0.0002
-2 17 6 1.5003 -0.0012
-2 17 7 5.9197 -0.0012
-2 17 8 -0.0862 -0.0004
-2 17 9 0.6450 -0.0003
-2 17 10 6.1325 -0.0014
-2 17 11 8.5696 -0.0007
-2 17 12 0.8031 0.0005
-2 17 13 0.7067 0.0005
-2 17 14 1.0139 -0.0006
-2 17 15 3.2990 0.0013
-2 17 16 3.1312 0.0009
-2 17 17 2.5105 0.0023
-2 17 18 -1.3902 0.0015
-2 17 19 0.5766 0.0026
-2 18 1 -2.5677 -0.0003
-2 18 2 -5.0558 0.0003
-2 18 3 -5.7612 0.0001
-2 18 4 0.3382 -0.0013
-2 18 5 6.3451 -0.0000
-2 18 6 -2.2620 -0.0002
-2 18 7 -1.4888 -0.0006
-2 18 8 3.6343 -0.0013
-2 18 9 5.2214 -0.0002
-2 18 10 3.6889 0.0001
-2 18 11 4.0270 0.0002
-2 18 12 -0.0230 0.0012
-2 18 13 -0.6036 -0.0004
-2 18 14 4.7698 0.0010
-2 18 15 3.8398 -0.0001
-2 18 16 0.4803 0.0016
-2 18 17 -1.1134 0.0009
-2 18 18 1.1380 0.0031
-2 19 1 -10.8213 -0.0015
-2 19 2 0.7122 -0.0006
-2 19 3 0.9419 -0.0002
-2 19 4 -1.6302 0.0002
-2 19 5 -2.2510 -0.0006
-2 19 6 1.6656 0.0001
-2 19 7 -2.8741 -0.0007
-2 19 8 5.4302 -0.0007
-2 19 9 6.1681 0.0004
-2 19 10 1.7577 0.0018
-2 19 11 -3.8272 0.0013
-2 19 12 3.5641 -0.0006
-2 19 13 2.7643 0.0014
-2 19 14 1.6137 0.0000
-2 19 15 0.6500 0.0010
-2 19 16 -1.0349 -0.0008
-2 19 17 0.1540 0.0019
-2 19 18 1.1940 0.0012
-2 20 1 -4.0991 0.0001
-2 20 2 -3.2110 -0.0004
-2 20 3 3.5071 0.0004
-2 20 4 -2.7544 0.0004
-2 20 5 -4.5974 -0.0005
-2 20 6 -0.3057 -0.0004
-2 20 7 8.1414 0.0007
-2 20 8 -1.3903 0.0005
-2 20 9 0.8964 0.0011
-2 20 10 -2.2526 0.0007
-2 20 11 1.3410 0.0003
-2 20 12 0.3462 0.0014
-2 20 13 5.0824 -0.0006
-2 20 14 -1.9188 -0.0004
-2 20 15 -1.9449 -0.0005
-2 20 16 1.2620 0.0007
-2 20 17 1.2918 -0.0011
-2 21 1 3.3701 0.0004
-2 21 2 -2.3490 0.0002
-2 21 3 -5.4129 0.0002
-2 21 4 0.2987 -0.0001
-2 21 5 -0.7157 0.0004
-2 21 6 2.0470 0.0005
-2 21 7 0.7308 0.0007
-2 21 8 1.9982 0.0002
-2 21 9 -6.8856 0.0003
-2 21 10 3.0085 0.0004
-2 21 11 2.7108 0.0015
-2 21 12 1.5781 0.0005
-2 21 13 -3.5446 -0.0003
-2 21 14 0.3688 -0.0003
-2 21 15 -1.1577 -0.0007
-2 21 16 1.1147 -0.0008
-2 22 1 -1.3472 0.0007
-2 22 2 -0.7070 -0.0006
-2 22 3 -4.2728 -0.0006
-2 22 4 -0.7082 0.0017
-2 22 5 6.3676 0.0007
-2 22 6 -1.2202 0.0001
-2 22 7 -2.6033 0.0001
-2 22 8 -3.0574 -0.0001
-2 22 9 3.3594 0.0001
-2 22 10 -1.6819 0.0011
-2 22 11 2.4839 -0.0006
-2 22 12 -2.2003 0.0002
-2 22 13 -2.2818 0.0008
-2 22 14 0.3840 -0.0006
-2 22 15 1.8078 -0.0012
-2 23 1 -3.9262 0.0002
-2 23 2 -1.4195 0.0006
-2 23 3 4.2021 0.0006
-2 23 4 0.6720 0.0007
-2 23 5 -0.7717 0.0003
-2 23 6 0.7719 -0.0013
-2 23 7 -3.8087 -0.0005
-2 23 8 1.1560 -0.0001
-2 23 9 2.3188 0.0003
-2 23 10 0.5363 -0.0013
-2 23 11 -4.7101 0.0007
-2 23 12 0.3974 0.0015
-2 23 13 0.5685 -0.0009
-2 23 14 0.1369 0.0005
-2 24 1 -0.4357 -0.0003
-2 24 2 1.2222 0.0006
-2 24 3 2.9769 -0.0001
-2 24 4 2.0171 -0.0011
-2 24 5 -3.5071 0.0001
-2 24 6 -1.0385 0.0003
-2 24 7 3.8999 -0.0002
-2 24 8 -0.3924 -0.0007
-2 24 9 -2.0165 -0.0019
-2 24 10 -1.1187 -0.0004
-2 24 11 -1.4783 -0.0004
-2 24 12 0.5078 -0.0003
-2 24 13 1.8160 0.0004
-2 25 1 4.6300 -0.0012
-2 25 2 0.9055 -0.0003
-2 25 3 -0.6837 -0.0005
-2 25 4 -1.0465 -0.0003
-2 25 5 1.7710 -0.0001
-2 25 6 0.7877 0.0003
-2 25 7 1.4456 -0.0008
-2 25 8 0.6398 -0.0019
-2 25 9 -2.6811 -0.0003
-2 25 10 -0.6947 -0.0006
-2 25 11 2.0466 -0.0013
-2 26 1 1.1759 -0.0015
-2 26 2 0.7299 -0.0007
-2 26 3 -1.5461 0.0002
-2 26 4 0.8494 0.0002
-2 26 5 2.9655 0.0006
-2 26 6 1.8677 0.0009
-2 26 7 -2.0999 0.0002
-2 26 8 -0.3246 -0.0005
-2 26 9 0.1668 -0.0007
-2 27 1 -1.3707 0.0007
-2 27 2 -0.9801 -0.0014
-2 27 3 1.9064 0.0005
-2 27 4 0.4209 0.0008
-2 27 5 -0.1378 -0.0003
-2 27 6 0.3322 0.0002
-2 27 7 -0.4327 0.0006
-2 28 1 0.2879 -0.0002
-2 28 2 -0.4147 -0.0009
-2 28 3 0.8060 -0.0013
-1 0 2 71.1906 0.0013
-1 0 4 -19.2582 0.0167
-1 0 6 44.3168 -0.0043
-1 0 8 23.2705 0.0035
-1 0 10 -7.3019 -0.0016
-1 0 12 16.2622 0.0031
-1 0 14 -13.3984 -0.0014
-1 0 16 -4.5646 -0.0037
-1 0 18 -2.4346 0.0025
-1 0 20 -7.8854 0.0026
-1 0 22 -0.1946 0.0061
-1 0 24 -2.0841 -0.0000
-1 1 1 10.8873 0.0059
-1 1 2 -12.6537 -0.0029
-1 1 3 22.2628 0.0022
-1 1 4 -20.8128 -0.0099
-1 1 5 21.9685 0.0028
-1 1 6 31.0626 0.0038
-1 1 7 24.2530 0.0035
-1 1 8 -30.9717 0.0131
-1 1 9 10.7062 -0.0031
-1 1 10 10.7856 -0.0036
-1 1 11 4.5635 0.0028
-1 1 12 -3.6779 0.0001
-1 1 13 -1.2883 0.0020
-1 1 14 -10.1027 -0.0012
-1 1 15 -6.2486 -0.0024
-1 1 16 6.2468 0.0035
-1 1 17 -5.0955 -0.0007
-1 1 18 -6.0359 0.0040
-1 1 19 -5.1843 0.0016
-1 1 20 2.0581 0.0001
-1 1 21 -3.7073 0.0046
-1 1 22 1.5556 0.0060
-1 1 23 -1.9818 0.0046
-1 1 24 -1.2341 -0.0023
-1 2 1 6.2201 -0.0126
-1 2 2 -34.1486 -0.0020
-1 2 3 -7.3220 -0.0071
-1 2 4 60.8155 0.0048
-1 2 5 2.1019 0.0006
-1 2 6 0.0672 0.0069
-1 2 7 -5.6501 0.0075
-1 2 8 9.3877 -0.0060
-1 2 9 -8.0062 -0.0012
-1 2 10 21.0605 0.0037
-1 2 11 -1.7745 -0.0014
-1 2 12 -14.1344 0.0005
-1 2 13 -8.6679 -0.0005
-1 2 14 4.5376 0.0015
-1 2 15 -3.8273 0.0022
-1 2 16 -6.5915 -0.0021
-1 2 17 -1.8390 0.0010
-1 2 18 -7.2881 -0.0010
-1 2 19 -1.2771 -0.0002
-1 2 20 -0.1720 0.0029
-1 2 21 2.8620 0.0021
-1 2 22 -4.8511 0.0014
-1 2 23 0.6013 0.0006
-1 2 24 -0.0708 0.0032
-1 3 1 3.4270 0.0017
-1 3 2 13.4220 -0.0079
-1 3 3 12.4370 0.0055
-1 3 4 16.4824 0.0015
-1 3 5 15.2633 0.0036
-1 3 6 -31.7321 -0.0010
-1 3 7 1.3348 -0.0041
-1 3 8 19.8301 0.0043
-1 3 9 13.4948 0.0016
-1 3 10 -18.1711 -0.0020
-1 3 11 0.8532 -0.0008
-1 3 12 -7.0300 -0.0000
-1 3 13 -3.8693 0.0042
-1 3 14 -0.8502 -0.0008
-1 3 15 -0.1069 -0.0006
-1 3 16 -10.6290 -0.0008
-1 3 17 -6.5127 -0.0038
-1 3 18 2.9744 -0.0018
-1 3 19 -2.5967 0.0023
-1 3 20 -0.2705 -0.0010
-1 3 21 -1.9621 0.0003
-1 3 22 1.3223 0.0027
-1 3 23 -1.9370 0.0003
-1 3 24 1.5009 0.0012
-1 4 1 3.0670 0.0016
-1 4 2 47.2678 0.0025
-1 4 3 18.2989 -0.0018
-1 4 4 -30.2555 0.0022
-1 4 5 -6.3527 -0.0023
-1 4 6 16.8867 -0.0004
-1 4 7 1.8412 0.0017
-1 4 8 6.3036 -0.0000
-1 4 9 1.0967 0.0024
-1 4 10 -9.2728 -0.0006
-1 4 11 -14.1831 -0.0013
-1 4 12 10.6425 0.0044
-1 4 13 -1.9012 -0.0005
-1 4 14 -8.1720 0.0005
-1 4 15 -7.1418 -0.0037
-1 4 16 -1.2294 -0.0040
-1 4 17 -4.5717 0.0002
-1 4 18 -1.3971 -0.0018
-1 4 19 2.3979 -0.0002
-1 4 20 -4.0828 0.0005
-1 4 21 -0.1564 -0.0003
-1 4 22 1.3770 0.0027
-1 4 23 1.4074 0.0016
-1 5 1 18.9888 -0.0022
-1 5 2 8.6358 -0.0001
-1 5 3 -3.1171 0.0001
-1 5 4 -2.7754 -0.0029
-1 5 5 -12.5613 0.0028
-1 5 6 24.0395 0.0032
-1 5 7 9.0348 -0.0010
-1 5 8 -16.5277 -0.0014
-1 5 9 -9.4705 -0.0006
-1 5 10 4.6364 0.0037
-1 5 11 2.3586 -0.0018
-1 5 12 -5.9446 -0.0020
-1 5 13 3.4052 0.0024
-1 5 14 -8.4299 -0.0015
-1 5 15 -5.8727 0.0011
-1 5 16 0.3361 -0.0042
-1 5 17 2.6858 -0.0011
-1 5 18 -4.5247 0.0009
-1 5 19 -1.8048 -0.0002
-1 5 20 1.6576 0.0024
-1 5 21 -0.8139 -0.0019
-1 5 22 1.0682 0.0003
-1 5 23 1.2560 0.0040
-1 6 1 29.2094 0.0036
-1 6 2 -29.0694 -0.0064
-1 6 3 0.1873 0.0008
-1 6 4 9.8363 0.0091
-1 6 5 19.4527 -0.0017
-1 6 6 -18.5459 -0.0043
-1 6 7 2.4338 -0.0003
-1 6 8 -6.0580 -0.0003
-1 6 9 -5.4102 -0.0010
-1 6 10 5.4192 -0.0003
-1 6 11 6.9119 0.0005
-1 6 12 -4.5837 -0.0019
-1 6 13 -8.8719 0.0015
-1 6 14 5.6120 0.0040
-1 6 15 -1.1906 -0.0011
-1 6 16 -0.5372 -0.0029
-1 6 17 0.2374 -0.0019
-1 6 18 0.9658 0.0019
-1 6 19 -4.3949 0.0016
-1 6 20 1.9847 -0.0005
-1 6 21 2.1747 0.0003
-1 6 22 0.2402 -0.0008
-1 6 23 -0.1815 -0.0005
-1 7 1 -12.8372 -0.0022
-1 7 2 16.3638 0.0031
-1 7 3 -10.3981 0.0019
-1 7 4 15.1841 -0.0011
-1 7 5 -4.6688 -0.0008
-1 7 6 -4.0557 -0.0007
-1 7 7 -21.5160 -0.0003
-1 7 8 13.0547 0.0004
-1 7 9 5.6901 -0.0015
-1 7 10 -3.1092 -0.0012
-1 7 11 -0.3640 -0.0023
-1 7 12 1.8166 0.0021
-1 7 13 -0.2498 0.0019
-1 7 14 0.6914 -0.0022
-1 7 15 8.8095 0.0002
-1 7 16 -1.6282 0.0000
-1 7 17 -0.8557 -0.0002
-1 7 18 0.7778 0.0009
-1 7 19 3.0683 0.0012
-1 7 20 -1.9880 0.0003
-1 7 21 2.5596 -0.0008
-1 7 22 -0.0806 -0.0004
-1 7 23 -0.5660 -0.0006
-1 8 1 -0.0626 0.0017
-1 8 2 1.4831 0.0012
-1 8 3 18.5558 -0.0020
-1 8 4 -22.9558 0.0004
-1 8 5 -6.1940 0.0032
-1 8 6 -7.4123 0.0022
-1 8 7 5.2979 -0.0019
-1 8 8 -6.7030 -0.0021
-1 8 9 9.3407 -0.0007
-1 8 10 -2.1159 -0.0015
-1 8 11 -5.1907 0.0011
-1 8 12 5.5835 -0.0010
-1 8 13 8.5112 -0.0018
-1 8 14 3.2427 0.0001
-1 8 15 1.4944 0.0009
-1 8 16 6.2037 0.0015
-1 8 17 -1.5033 0.0001
-1 8 18 2.4888 0.0001
-1 8 19 2.5752 0.0020
-1 8 20 2.8208 -0.0002
-1 8 21 -2.8370 -0.0007
-1 8 22 1.0889 -0.0002
-1 8 23 0.6479 -0.0000
-1 9 1 1.1320 0.0002
-1 9 2 -1.8446 -0.0008
-1 9 3 -12.5935 0.0015
-1 9 4 -5.0252 0.0025
-1 9 5 -19.4422 0.0005
-1 9 6 1.8314 0.0004
-1 9 7 2.0584 -0.0003
-1 9 8 0.3348 -0.0013
-1 9 9 -9.6656 -0.0007
-1 9 10 5.4749 0.0005
-1 9 11 3.2598 -0.0009
-1 9 12 3.6924 -0.0011
-1 9 13 9.1392 0.0000
-1 9 14 7.5590 0.0008
-1 9 15 0.7621 0.0007
-1 9 16 2.9329 -0.0004
-1 9 17 7.1643 0.0011
-1 9 18 1.0893 0.0006
-1 9 19 2.8809 -0.0006
-1 9 20 -0.3611 0.0011
-1 9 21 0.8546 -0.0021
-1 9 22 -1.1829 -0.0025
-1 10 1 -2.8681 0.0010
-1 10 2 -10.7906 0.0025
-1 10 3 -20.1206 -0.0001
-1 10 4 -9.6462 0.0002
-1 10 5 1.2015 -0.0005
-1 10 6 -8.5001 0.0000
-1 10 7 -2.3557 0.0005
-1 10 8 -2.8699 -0.0001
-1 10 9 -2.0010 0.0002
-1 10 10 -1.2512 0.0002
-1 10 11 11.8681 -0.0006
-1 10 12 6.5520 0.0009
-1 10 13 3.5391 0.0001
-1 10 14 5.4160 -0.0007
-1 10 15 5.7334 -0.0000
-1 10 16 2.4419 0.0011
-1 10 17 5.3789 -0.0007
-1 10 18 5.3497 -0.0009
-1 10 19 -1.9702 -0.0002
-1 10 20 0.5953 -0.0018
-1 10 21 0.9850 -0.0018
-1 10 22 1.8542 -0.0019
-1 11 1 -12.8613 0.0008
-1 11 2 -18.7049 0.0012
-1 11 3 -5.5907 0.0007
-1 11 4 -13.1777 -0.0014
-1 11 5 0.2806 -0.0005
-1 11 6 -3.8321 0.0003
-1 11 7 -9.9024 0.0005
-1 11 8 -3.6110 -0.0016
-1 11 9 2.9285 0.0001
-1 11 10 5.1656 0.0018
-1 11 11 2.6306 0.0009
-1 11 12 8.7747 -0.0013
-1 11 13 1.0045 0.0009
-1 11 14 3.3742 0.0006
-1 11 15 6.5923 -0.0008
-1 11 16 7.6431 -0.0011
-1 11 17 2.0371 -0.0014
-1 11 18 1.1785 -0.0008
-1 11 19 2.4815 -0.0005
-1 11 20 -0.2254 -0.0014
-1 11 21 2.2237 -0.0013
-1 11 22 0.3596 -0.0017
-1 12 1 -22.0329 0.0007
-1 12 2 -7.8593 -0.0001
-1 12 3 -10.7450 0.0002
-1 12 4 2.7225 0.0008
-1 12 5 -14.1279 -0.0016
-1 12 6 -2.9839 -0.0010
-1 12 7 -5.5000 0.0002
-1 12 8 -2.4409 0.0005
-1 12 9 3.4386 0.0004
-1 12 10 5.3242 -0.0003
-1 12 11 1.9417 0.0000
-1 12 12 -1.3708 0.0005
-1 12 13 7.0560 -0.0009
-1 12 14 3.5491 0.0005
-1 12 15 6.5615 -0.0016
-1 12 16 3.9033 -0.0012
-1 12 17 1.2000 -0.0001
-1 12 18 -0.8307 0.0001
-1 12 19 2.9980 -0.0000
-1 12 20 3.7561 -0.0018
-1 12 21 -0.9760 -0.0020
-1 13 1 0.9001 0.0008
-1 13 2 -14.8860 0.0016
-1 13 3 1.0285 0.0002
-1 13 4 -11.8984 -0.0003
-1 13 5 0.9227 0.0006
-1 13 6 -13.2348 -0.0018
-1 13 7 3.4331 0.0008
-1 13 8 2.8873 0.0011
-1 13 9 -0.2285 -0.0027
-1 13 10 0.4519 -0.0014
-1 13 11 -0.6437 0.0011
-1 13 12 1.5734 0.0018
-1 13 13 2.3250 -0.0004
-1 13 14 8.9740 -0.0011
-1 13 15 -0.0829 -0.0001
-1 13 16 -0.6970 -0.0004
-1 13 17 1.1688 -0.0002
-1 13 18 2.7107 -0.0011
-1 13 19 1.8902 -0.0015
-1 13 20 1.1478 -0.0004
-1 13 21 -0.1555 -0.0008
-1 14 1 -15.1171 0.0021
-1 14 2 8.3061 0.0006
-1 14 3 -13.1767 0.0003
-1 14 4 -1.7530 -0.0009
-1 14 5 -8.9444 -0.0002
-1 14 6 7.0220 0.0010
-1 14 7 -4.2186 -0.0007
-1 14 8 4.0822 -0.0018
-1 14 9 -0.9278 0.0002
-1 14 10 -5.0196 0.0005
-1 14 11 1.3740 0.0002
-1 14 12 3.8403 0.0001
-1 14 13 3.8504 0.0007
-1 14 14 -2.2732 -0.0004
-1 14 15 0.1771 -0.0006
-1 14 16 -1.9760 0.0002
-1 14 17 1.7818 -0.0016
-1 14 18 2.9482 -0.0014
-1 14 19 -1.0003 0.0020
-1 14 20 -1.1406 0.0007
-1 15 1 2.4283 -0.0014
-1 15 2 -13.8492 -0.0003
-1 15 3 6.1727 -0.0001
-1 15 4 -10.3273 0.0006
-1 15 5 5.4454 0.0006
-1 15 6 1.2578 -0.0004
-1 15 7 6.2953 -0.0014
-1 15 8 -6.4040 0.0000
-1 15 9 -1.7399 0.0002
-1 15 10 1.0113 0.0001
-1 15 11 0.4086 -0.0009
-1 15 12 3.0949 0.0005
-1 15 13 -3.0300 0.0003
-1 15 14 -3.4860 0.0006
-1 15 15 -2.1278 -0.0002
-1 15 16 2.8682 -0.0005
-1 15 17 0.4643 -0.0002
-1 15 18 -2.1876 0.0015
-1 15 19 -1.0130 0.0011
-1 15 20 -0.2942 0.0025
-1 16 1 -1.5052 -0.0011
-1 16 2 -0.9129 0.0003
-1 16 3 -8.1882 0.0007
-1 16 4 12.3268 0.0001
-1 16 5 -0.5904 -0.0004
-1 16 6 4.2452 -0.0008
-1 16 7 -2.5830 0.0003
-1 16 8 0.0878 0.0002
-1 16 9 -2.3939 -0.0005
-1 16 10 4.5349 -0.0012
-1 16 11 1.7250 0.0003
-1 16 12 -5.7494 -0.0005
-1 16 13 -3.6810 0.0002
-1 16 14 -1.6029 0.0011
-1 16 15 0.9283 0.0003
-1 16 16 -0.6212 0.0011
-1 16 17 -2.7680 0.0019
-1 16 18 -3.3656 -0.0008
-1 16 19 -0.3953 0.0016
-1 17 1 -0.1836 -0.0003
-1 17 2 0.0115 -0.0005
-1 17 3 4.7483 0.0003
-1 17 4 0.8710 -0.0009
-1 17 5 9.6100 -0.0005
-1 17 6 -4.3674 0.0011
-1 17 7 -0.5148 -0.0001
-1 17 8 3.1928 -0.0012
-1 17 9 4.9583 -0.0006
-1 17 10 -1.9259 0.0008
-1 17 11 -3.6683 -0.0008
-1 17 12 -3.6994 0.0002
-1 17 13 -3.1270 0.0005
-1 17 14 1.3729 0.0002
-1 17 15 -0.8287 0.0011
-1 17 16 -4.8916 0.0006
-1 17 17 -3.0110 -0.0008
-1 17 18 -0.3518 0.0021
-1 17 19 -0.2051 -0.0010
-1 18 1 -4.1366 -0.0012
-1 18 2 6.6861 -0.0010
-1 18 3 7.0744 -0.0006
-1 18 4 1.6112 0.0010
-1 18 5 -3.1899 -0.0000
-1 18 6 4.7094 -0.0007
-1 18 7 1.2259 0.0001
-1 18 8 4.3421 0.0003
-1 18 9 1.8910 0.0004
-1 18 10 -2.8921 0.0004
-1 18 11 -5.3514 0.0009
-1 18 12 0.7429 -0.0003
-1 18 13 1.6241 -0.0009
-1 18 14 -4.1344 0.0007
-1 18 15 -4.4075 -0.0008
-1 18 16 -3.1496 0.0002
-1 18 17 -0.6981 0.0016
-1 18 18 -0.1655 -0.0000
-1 19 1 4.0457 0.0005
-1 19 2 1.2576 -0.0008
-1 19 3 2.9913 0.0001
-1 19 4 0.9142 0.0000
-1 19 5 -1.4709 0.0001
-1 19 6 4.2110 -0.0006
-1 19 7 8.0789 0.0003
-1 19 8 -0.8029 0.0013
-1 19 9 -3.9856 0.0002
-1 19 10 -1.1410 0.0008
-1 19 11 1.2642 0.0007
-1 19 12 -0.5686 -0.0003
-1 19 13 -1.5157 -0.0002
-1 19 14 -4.6852 -0.0029
-1 19 15 -3.9336 0.0002
-1 19 16 0.0626 0.0010
-1 19 17 0.0079 0.0006
-1 20 1 8.6611 0.0004
-1 20 2 -1.0460 0.0002
-1 20 3 -3.0755 -0.0010
-1 20 4 1.9483 0.0004
-1 20 5 6.6932 0.0005
-1 20 6 1.0246 0.0004
-1 20 7 0.3219 -0.0007
-1 20 8 -0.9376 -0.0001
-1 20 9 -2.6045 0.0010
-1 20 10 2.5187 0.0005
-1 20 11 3.1008 0.0002
-1 20 12 -1.7980 0.0005
-1 20 13 -5.6834 -0.0016
-1 20 14 -0.9449 0.0004
-1 20 15 -0.6987 -0.0017
-1 20 16 -0.9414 0.0013
-1 20 17 -1.0461 0.0008
-1 21 1 -3.5754 -0.0011
-1 21 2 2.7925 0.0005
-1 21 3 -1.3712 0.0005
-1 21 4 3.3780 0.0005
-1 21 5 3.9116 0.0008
-1 21 6 1.1445 -0.0009
-1 21 7 -5.6219 -0.0003
-1 21 8 1.0191 0.0003
-1 21 9 4.8138 -0.0001
-1 21 10 -0.5201 0.0006
-1 21 11 -1.6139 -0.0002
-1 21 12 -2.4658 -0.0009
-1 21 13 -1.4472 0.0008
-1 21 14 -1.0123 -0.0017
-1 21 15 1.1270 -0.0001
-1 21 16 -2.2652 -0.0018
-1 22 1 -2.5131 0.0007
-1 22 2 -1.1463 0.0007
-1 22 3 8.0339 0.0016
-1 22 4 -0.4393 -0.0001
-1 22 5 -2.4839 -0.0004
-1 22 6 -1.6080 0.0006
-1 22 7 1.5312 -0.0005
-1 22 8 0.5033 -0.0000
-1 22 9 1.8284 -0.0006
-1 22 10 -0.2190 -0.0013
-1 22 11 -4.9803 0.0002
-1 22 12 0.8945 0.0000
-1 22 13 1.2834 -0.0012
-1 22 14 -0.7099 -0.0008
-1 22 15 -2.3200 -0.0009
-1 23 1 1.8269 -0.0006
-1 23 2 1.6764 0.0013
-1 23 3 -0.9791 -0.0004
-1 23 4 0.9938 -0.0001
-1 23 5 -4.4889 0.0008
-1 23 6 0.5568 0.0009
-1 23 7 3.2763 0.0008
-1 23 8 0.5111 -0.0007
-1 23 9 -4.4100 -0.0015
-1 23 10 -1.5428 0.0003
-1 23 11 0.8784 -0.0018
-1 23 12 -0.5307 -0.0011
-1 23 13 0.9455 -0.0012
-1 23 14 -1.8389 -0.0002
-1 24 1 4.3411 -0.0001
-1 24 2 -0.3751 -0.0010
-1 24 3 -4.2038 0.0012
-1 24 4 -2.0129 0.0010
-1 24 5 2.8063 0.0001
-1 24 6 -0.6215 0.0007
-1 24 7 -0.5781 -0.0010
-1 24 8 -1.6456 -0.0008
-1 24 9 -1.6092 0.0001
-1 24 10 -0.5893 -0.0015
-1 24 11 2.5120 -0.0004
-1 24 12 -0.6753 -0.0023
-1 24 13 -1.8510 0.0021
-1 25 1 -1.9894 0.0007
-1 25 2 -0.3232 0.0004
-1 25 3 -0.9874 -0.0001
-1 25 4 -0.0652 0.0004
-1 25 5 1.5394 0.0001
-1 25 6 0.8474 -0.0009
-1 25 7 -4.1678 0.0006
-1 25 8 -0.5819 0.0009
-1 25 9 1.0336 -0.0008
-1 25 10 0.0525 -0.0002
-1 25 11 -1.6684 -0.0017
-1 26 1 -1.7155 0.0012
-1 26 2 -0.3990 -0.0004
-1 26 3 2.6361 0.0001
-1 26 4 1.2560 0.0003
-1 26 5 -2.6673 -0.0003
-1 26 6 -1.4723 -0.0005
-1 26 7 0.7938 -0.0009
-1 26 8 -1.1329 -0.0001
-1 26 9 1.4187 -0.0002
-1 27 1 1.4945 0.0005
-1 27 2 1.2189 0.0010
-1 27 3 0.6569 -0.0011
-1 27 4 0.0423 0.0007
-1 27 5 -0.5524 -0.0001
-1 27 6 -0.5348 -0.0010
-1 27 7 1.4573 0.0004
-1 28 1 1.9420 0.0010
-1 28 2 1.4917 0.0025
-1 28 3 -1.1161 0.0017
-1 28 4 0.5709 -0.0020
0 0 2 54.2512 0.0161
0 0 4 66.0943 -0.0097
0 0 6 17.0666 0.0055
0 0 8 -39.6576 -0.0003
0 0 10 -0.1686 -0.0019
0 0 12 -23.6038 -0.0015
0 0 14 -10.8711 -0.0011
0 0 16 -0.0630 0.0082
0 0 18 -7.5908 0.0049
0 0 20 1.8733 0.0057
0 0 22 -0.5285 0.0012
0 1 1 107.5657 0.0029
0 1 2 -26.2954 -0.0052
0 1 3 68.6792 0.0095
0 1 4 49.6572 0.0089
0 1 5 25.5664 0.0031
0 1 6 -31.9627 0.0148
0 1 7 -11.0870 0.0005
0 1 8 12.0455 0.0016
0 1 9 -18.6959 -0.0024
0 1 10 2.5267 0.0047
0 1 11 -14.9097 -0.0010
0 1 12 -10.5224 -0.0043
0 1 13 -13.5974 0.0003
0 1 14 11.5298 0.0033
0 1 15 -6.4097 0.0017
0 1 16 -2.1117 -0.0001
0 1 17 -3.7326 0.0021
0 1 18 2.5481 -0.0022
0 1 19 -2.0069 0.0046
0 1 20 3.3214 -0.0054
0 1 21 0.2717 0.0025
0 1 22 -1.3728 -0.0030
0 1 23 0.3123 -0.0030
0 2 0 35.0173 0.0100
0 2 1 -2.7866 -0.0021
0 2 2 115.4932 0.0087
0 2 3 11.2116 0.0078
0 2 4 20.5789 0.0119
0 2 5 7.4622 0.0041
0 2 6 -11.5197 -0.0037
0 2 7 -4.9591 0.0032
0 2 8 7.3709 -0.0014
0 2 9 2.8648 0.0071
0 2 10 -31.9894 -0.0026
0 2 11 -3.2988 0.0001
0 2 12 -3.8049 0.0012
0 2 13 2.1670 0.0017
0 2 14 -6.8894 0.0021
0 2 15 6.2894 -0.0027
0 2 16 -8.4129 -0.0024
0 2 17 2.9221 0.0003
0 2 18 2.4428 0.0001
0 2 19 4.2452 -0.0025
0 2 20 -2.9674 0.0014
0 2 21 1.5128 -0.0036
0 2 22 0.7440 0.0004
0 2 23 0.4081 -0.0004
0 3 1 49.9261 0.0142
0 3 2 33.2941 0.0042
0 3 3 41.9125 0.0031
0 3 4 -28.5629 0.0015
0 3 5 -1.7608 0.0068
0 3 6 31.5435 -0.0023
0 3 7 -2.9933 -0.0034
0 3 8 -14.0583 0.0048
0 3 9 -10.6460 -0.0034
0 3 10 -5.4389 0.0004
0 3 11 -13.6575 0.0000
0 3 12 10.0523 0.0017
0 3 13 -1.7541 0.0018
0 3 14 -3.0926 -0.0010
0 3 15 -6.1621 -0.0007
0 3 16 9.9511 -0.0026
0 3 17 -1.7165 -0.0042
0 3 18 4.0086 0.0015
0 3 19 0.8795 -0.0002
0 3 20 1.4377 -0.0011
0 3 21 -1.3197 -0.0011
0 3 22 2.9008 -0.0015
0 3 23 1.2923 0.0007
0 4 0 66.2645 0.0123
0 4 1 14.3559 -0.0004
0 4 2 -16.1529 0.0045
0 4 3 3.4193 0.0003
0 4 4 15.4624 0.0074
0 4 5 1.7652 -0.0020
0 4 6 2.4456 0.0011
0 4 7 5.9799 -0.0022
0 4 8 -23.8724 -0.0054
0 4 9 -13.5458 -0.0007
0 4 10 7.5291 -0.0004
0 4 11 3.6132 0.0007
0 4 12 -9.3060 -0.0044
0 4 13 3.6964 0.0016
0 4 14 -1.8203 0.0044
0 4 15 2.2838 -0.0008
0 4 16 2.2515 -0.0041
0 4 17 9.1033 -0.0017
0 4 18 -2.2862 -0.0010
0 4 19 1.4961 -0.0003
0 4 20 2.1131 0.0018
0 4 21 2.2671 -0.0026
0 4 22 -0.0639 -0.0037
0 4 23 1.0521 -0.0008
0 5 1 0.5096 0.0001
0 5 2 -16.0695 0.0012
0 5 3 -19.8399 0.0040
0 5 4 29.5174 0.0002
0 5 5 4.0853 0.0028
0 5 6 -21.3167 -0.0066
0 5 7 -12.7694 -0.0032
0 5 8 4.8144 -0.0014
0 5 9 -3.7699 -0.0028
0 5 10 -1.7054 -0.0028
0 5 11 6.2010 -0.0011
0 5 12 -3.9789 0.0014
0 5 13 -5.8416 0.0029
0 5 14 8.8124 0.0008
0 5 15 4.2684 0.0002
0 5 16 1.7409 -0.0005
0 5 17 1.5298 -0.0054
0 5 18 4.5136 0.0002
0 5 19 -1.3747 0.0016
0 5 20 2.6774 -0.0019
0 5 21 2.4310 0.0010
0 5 22 0.5176 -0.0024
0 5 23 -0.3117 -0.0016
0 6 0 -52.2024 -0.0042
0 6 1 -12.7506 0.0026
0 6 2 -0.6061 0.0034
0 6 3 6.8410 -0.0024
0 6 4 -23.0726 -0.0023
0 6 5 3.3415 -0.0021
0 6 6 -9.5794 0.0010
0 6 7 -12.2712 -0.0024
0 6 8 8.8399 -0.0017
0 6 9 8.2958 -0.0005
0 6 10 -5.6044 -0.0029
0 6 11 -6.0112 0.0019
0 6 12 7.1536 0.0014
0 6 13 1.4121 -0.0005
0 6 14 1.2979 0.0007
0 6 15 7.0506 -0.0013
0 6 16 1.4258 0.0011
0 6 17 -1.7055 -0.0007
0 6 18 2.6043 -0.0003
0 6 19 4.5206 -0.0000
0 6 20 -0.3154 0.0012
0 6 21 0.8558 -0.0004
0 6 22 0.3428 -0.0003
0 6 23 -0.1609 -0.0010
0 7 1 -36.8571 -0.0065
0 7 2 9.7612 0.0011
0 7 3 -10.4460 -0.0029
0 7 4 -12.4857 -0.0028
0 7 5 -22.9072 0.0031
0 7 6 12.7714 0.0022
0 7 7 7.0739 -0.0028
0 7 8 -5.5044 -0.0037
0 7 9 5.4913 0.0003
0 7 10 0.8838 0.0020
0 7 11 -2.7353 -0.0001
0 7 12 2.4581 -0.0006
0 7 13 11.0001 -0.0001
0 7 14 -0.3141 0.0010
0 7 15 -0.7932 0.0022
0 7 16 2.8535 0.0003
0 7 17 0.9648 0.0014
0 7 18 -0.2856 -0.0013
0 7 19 2.9070 0.0017
0 7 20 0.8572 0.0012
0 7 21 -2.1198 -0.0004
0 7 22 -0.1174 -0.0010
0 7 23 1.3761 0.0025
0 8 0 -21.1095 -0.0031
0 8 1 12.6780 0.0013
0 8 2 -38.6891 -0.0033
0 8 3 -4.0491 0.0018
0 8 4 -8.9450 0.0018
0 8 5 0.1106 -0.0016
0 8 6 -1.8375 -0.0042
0 8 7 14.7014 0.0019
0 8 8 1.9689 0.0005
0 8 9 -6.8115 -0.0007
0 8 10 8.0425 0.0016
0 8 11 6.8863 0.0008
0 8 12 2.5663 -0.0009
0 8 13 2.7686 0.0008
0 8 14 6.0813 0.0032
0 8 15 -4.1040 0.0007
0 8 16 0.2820 0.0006
0 8 17 3.6240 0.0000
0 8 18 1.1249 0.0017
0 8 19 -2.6933 -0.0002
0 8 20 -0.2923 0.0003
0 8 21 -0.3496 -0.0005
0 8 22 0.3313 -0.0006
0 9 1 -23.4431 -0.0009
0 9 2 -0.1424 0.0023
0 9 3 -29.1208 0.0001
0 9 4 9.3101 -0.0023
0 9 5 7.2315 -0.0018
0 9 6 5.4299 0.0015
0 9 7 -1.0084 0.0002
0 9 8 10.8106 0.0013
0 9 9 3.4380 0.0004
0 9 10 2.7161 0.0003
0 9 11 11.6412 0.0009
0 9 12 5.0114 0.0011
0 9 13 -1.1202 0.0013
0 9 14 -0.7888 -0.0008
0 9 15 4.6735 0.0008
0 9 16 -2.4299 0.0006
0 9 17 1.5123 -0.0001
0 9 18 -0.8924 -0.0004
0 9 19 -2.4424 -0.0005
0 9 20 -2.9544 -0.0003
0 9 21 1.8380 -0.0004
0 9 22 -0.1019 -0.0006
0 10 0 -25.0942 0.0017
0 10 1 -7.8128 0.0006
0 10 2 -16.1529 0.0021
0 10 3 10.1617 -0.0018
0 10 4 -8.6414 -0.0002
0 10 5 14.3033 0.0016
0 10 6 6.3454 0.0002
0 10 7 3.4047 0.0007
0 10 8 3.1790 0.0007
0 10 9 15.9219 0.0008
0 10 10 6.3077 0.0004
0 10 11 2.1983 0.0015
0 10 12 5.1907 0.0008
0 10 13 -0.8239 -0.0008
0 10 14 -0.3728 0.0008
0 10 15 2.0564 -0.0002
0 10 16 4.1949 -0.0013
0 10 17 -6.0268 -0.0007
0 10 18 -2.1679 -0.0008
0 10 19 -1.2529 0.0006
0 10 20 0.7901 -0.0012
0 10 21 -2.1559 -0.0003
0 10 22 -0.2104 0.0004
0 11 1 -17.0103 0.0016
0 11 2 1.8097 -0.0016
0 11 3 0.7365 0.0030
0 11 4 13.9529 -0.0007
0 11 5 -6.2439 0.0006
0 11 6 11.2442 -0.0004
0 11 7 7.0620 0.0012
0 11 8 10.3527 0.0024
0 11 9 6.9213 -0.0008
0 11 10 11.7626 0.0002
0 11 11 -0.8299 0.0014
0 11 12 -2.0076 0.0008
0 11 13 6.3867 0.0004
0 11 14 1.9064 -0.0011
0 11 15 0.9005 -0.0012
0 11 16 -3.6912 -0.0012
0 11 17 -1.1973 -0.0002
0 11 18 -5.5210 0.0003
0 11 19 1.2328 -0.0019
0 11 20 -0.6609 0.0010
0 11 21 -1.9165 -0.0003
0 12 0 -13.3117 -0.0014
0 12 1 6.9953 0.0007
0 12 2 -2.4699 0.0028
0 12 3 5.3852 -0.0016
0 12 4 0.9545 0.0001
0 12 5 8.7080 -0.0006
0 12 6 -0.7861 0.0018
0 12 7 16.5806 0.0002
0 12 8 9.5422 0.0000
0 12 9 6.8214 0.0002
0 12 10 -1.0358 -0.0011
0 12 11 5.5239 0.0006
0 12 12 1.3881 0.0025
0 12 13 2.4454 0.0002
0 12 14 4.3278 -0.0013
0 12 15 -5.3615 0.0003
0 12 16 -3.7633 0.0000
0 12 17 -2.9518 -0.0008
0 12 18 3.0164 -0.0026
0 12 19 -4.4252 -0.0003
0 12 20 -1.3128 0.0010
0 12 21 -1.2226 0.0007
0 13 1 -0.8758 -0.0012
0 13 2 8.6198 -0.0006
0 13 3 -3.5016 0.0007
0 13 4 2.2494 -0.0018
0 13 5 3.6735 0.0010
0 13 6 14.9503 0.0001
0 13 7 2.6714 -0.0007
0 13 8 9.5276 -0.0006
0 13 9 -0.6009 0.0004
0 13 10 1.7055 0.0017
0 13 11 3.1957 -0.0005
0 13 12 7.6027 -0.0012
0 13 13 -0.7142 0.0012
0 13 14 -5.6326 0.0002
0 13 15 -0.8547 -0.0004
0 13 16 -3.3123 -0.0010
0 13 17 1.5708 -0.0019
0 13 18 -2.3722 -0.0001
0 13 19 -1.7036 0.0019
0 13 20 -3.6214 0.0022
0 13 21 1.1900 0.0033
0 14 0 6.2626 -0.0023
0 14 1 0.7476 -0.0016
0 14 2 -4.6509 -0.0022
0 14 3 2.9114 0.0007
0 14 4 0.9085 0.0009
0 14 5 7.8657 -0.0012
0 14 6 6.2535 0.0008
0 14 7 6.3658 0.0003
0 14 8 -6.2978 0.0005
0 14 9 5.3130 -0.0000
0 14 10 3.4419 -0.0017
0 14 11 4.1844 -0.0008
0 14 12 -1.1260 -0.0009
0 14 13 -2.8980 0.0002
0 14 14 -4.7294 0.0009
0 14 15 -1.6025 -0.0004
0 14 16 4.2920 -0.0010
0 14 17 -4.4011 0.0014
0 14 18 -2.5130 0.0021
0 14 19 -1.2398 0.0013
0 14 20 1.0122 0.0033
0 15 1 1.4169 -0.0021
0 15 2 -3.6003 0.0004
0 15 3 -0.6995 -0.0008
0 15 4 9.6927 0.0005
0 15 5 2.2755 0.0006
0 15 6 -1.2211 0.0004
0 15 7 -3.0369 0.0013
0 15 8 2.4019 0.0004
0 15 9 -0.2828 -0.0018
0 15 10 6.3452 -0.0012
0 15 11 -2.2802 -0.0005
0 15 12 -5.7904 0.0002
0 15 13 -3.2149 -0.0009
0 15 14 1.7123 0.0001
0 15 15 0.6204 0.0010
0 15 16 -3.6674 0.0008
0 15 17 -1.7918 0.0015
0 15 18 -3.0452 0.0006
0 15 19 1.4098 0.0012
0 16 0 -4.6191 -0.0006
0 16 1 -4.5907 0.0004
0 16 2 5.5284 -0.0020
0 16 3 1.1175 -0.0002
0 16 4 0.6014 0.0004
0 16 5 -0.9273 0.0012
0 16 6 -4.9465 0.0013
0 16 7 -2.0842 0.0003
0 16 8 3.5817 -0.0011
0 16 9 3.0753 -0.0001
0 16 10 -6.5489 -0.0004
0 16 11 -3.8871 -0.0000
0 16 12 -3.2046 -0.0003
0 16 13 0.9036 0.0008
0 16 14 0.1658 0.0004
0 16 15 -2.7886 0.0009
0 16 16 -4.6992 -0.0001
0 16 17 -1.5659 -0.0002
0 16 18 1.9295 -0.0000
0 16 19 0.5707 0.0017
0 17 1 0.0170 -0.0008
0 17 2 2.0386 -0.0009
0 17 3 5.5724 0.0000
0 17 4 -7.6194 0.0014
0 17 5 -4.8275 0.0010
0 17 6 -0.2754 -0.0001
0 17 7 1.9594 -0.0005
0 17 8 -2.1118 0.0009
0 17 9 -4.0962 -0.0001
0 17 10 -5.8510 0.0000
0 17 11 -3.4155 0.0002
0 17 12 2.8185 0.0009
0 17 13 -0.0822 0.0003
0 17 14 -4.6495 -0.0004
0 17 15 -4.5311 0.0000
0 17 16 -0.7226 0.0000
0 17 17 0.4407 -0.0000
0 17 18 1.1267 0.0012
0 18 0 6.4434 -0.0003
0 18 1 4.1177 0.0005
0 18 2 -0.3733 0.0014
0 18 3 -7.0773 -0.0005
0 18 4 0.6604 0.0007
0 18 5 -5.1418 0.0006
0 18 6 3.2516 -0.0000
0 18 7 -0.7205 0.0000
0 18 8 -5.4024 -0.0004
0 18 9 -7.9139 -0.0000
0 18 10 -0.0984 -0.0006
0 18 11 1.1749 0.0007
0 18 12 -2.4502 0.0008
0 18 13 -3.6496 -0.0004
0 18 14 -4.2320 0.0003
0 18 15 -1.3264 -0.0001
0 18 16 1.4143 0.0006
0 18 17 -0.1953 0.0015
0 18 18 -1.4402 -0.0018
0 19 1 4.3759 0.0005
0 19 2 -5.1673 0.0007
0 19 3 -3.0246 0.0011
0 19 4 -1.5281 -0.0008
0 19 5 7.2711 0.0008
0 19 6 -6.7426 0.0004
0 19 7 -4.2466 -0.0012
0 19 8 -5.7869 -0.0012
0 19 9 0.0304 0.0000
0 19 10 -0.9411 0.0002
0 19 11 0.8309 -0.0004
0 19 12 -4.7892 -0.0003
0 19 13 -4.1822 0.0016
0 19 14 0.6718 0.0002
0 19 15 0.8493 0.0008
0 19 16 -1.2374 0.0003
0 19 17 -1.6486 -0.0009
0 20 0 0.5879 0.0007
0 20 1 -8.1194 0.0003
0 20 2 3.1019 0.0008
0 20 3 -0.6317 0.0012
0 20 4 2.4862 0.0006
0 20 5 -4.2618 -0.0011
0 20 6 -0.4779 -0.0005
0 20 7 -8.1123 -0.0001
0 20 8 3.0000 -0.0004
0 20 9 1.5422 -0.0003
0 20 10 -0.9168 -0.0005
0 20 11 -6.1093 0.0000
0 20 12 -0.9035 0.0014
0 20 13 0.1708 -0.0005
0 20 14 -0.0875 0.0012
0 20 15 -1.0677 -0.0002
0 20 16 -1.5616 -0.0016
0 21 1 -0.3299 0.0002
0 21 2 -1.5767 0.0011
0 21 3 6.8771 0.0002
0 21 4 -4.0993 -0.0006
0 21 5 -3.7548 -0.0004
0 21 6 -3.6040 -0.0002
0 21 7 5.4503 0.0003
0 21 8 -1.7803 -0.0005
0 21 9 0.2097 -0.0011
0 21 10 -3.3835 -0.0001
0 21 11 -1.4013 0.0012
0 21 12 0.7503 -0.0006
0 21 13 2.1071 0.0006
0 21 14 -1.6568 -0.0006
0 21 15 -2.1508 -0.0001
0 21 16 -0.3894 0.0019
0 22 0 1.8564 -0.0001
0 22 1 4.3476 0.0010
0 22 2 1.4407 -0.0013
0 22 3 -5.1685 -0.0003
0 22 4 0.5584 0.0002
0 22 5 -2.6787 -0.0001
0 22 6 2.6896 0.0002
0 22 7 2.0161 -0.0004
0 22 8 0.7065 -0.0008
0 22 9 -4.7637 0.0009
0 22 10 0.5255 0.0005
0 22 11 2.8977 -0.0010
0 22 12 -0.5107 0.0006
0 22 13 -0.5194 -0.0003
0 22 14 -0.9863 0.0012
0 22 15 -0.7092 0.0016
0 23 1 2.0154 -0.0013
0 23 2 -0.5651 -0.0000
0 23 3 -3.9192 0.0003
0 23 4 -1.2624 0.0008
0 23 5 5.5441 0.0003
0 23 6 0.0259 -0.0013
0 23 7 -2.1304 -0.0005
0 23 8 -0.2670 0.0007
0 23 9 1.1754 0.0002
0 23 10 1.3629 -0.0008
0 23 11 1.4257 0.0008
0 23 12 0.2809 -0.0002
0 23 13 -2.0957 0.0025
0 24 0 0.4872 -0.0007
0 24 1 -4.3045 0.0008
0 24 2 -1.4336 0.0003
0 24 3 2.2744 -0.0001
0 24 4 0.2146 -0.0005
0 24 5 0.6321 -0.0006
0 24 6 0.2936 -0.0001
0 24 7 -0.5475 0.0005
0 24 8 0.1399 0.0009
0 24 9 4.3710 0.0011
0 24 10 -0.3367 0.0005
0 24 11 -1.3449 0.0000
0 24 12 -0.8313 0.0030
0 25 1 -2.3419 0.0002
0 25 2 0.0872 -0.0004
0 25 3 1.9848 -0.0005
0 25 4 0.8181 -0.0002
0 25 5 -3.4210 0.0005
0 25 6 -0.3084 0.0003
0 25 7 1.4607 0.0007
0 25 8 2.1265 0.0002
0 25 9 -0.8466 0.0009
0 25 10 0.8261 0.0007
0 25 11 -1.4107 0.0018
0 26 0 -1.5536 -0.0006
0 26 1 2.9812 -0.0007
0 26 2 -0.5433 0.0005
0 26 3 -1.4475 -0.0004
0 26 4 -1.4343 -0.0008
0 26 5 0.1776 -0.0009
0 26 6 -0.9300 0.0007
0 26 7 2.5353 0.0008
0 26 8 0.2252 0.0010
0 26 9 -0.4352 0.0013
0 27 1 -0.1197 0.0000
0 27 2 0.8188 0.0008
0 27 3 -1.9607 -0.0003
0 27 4 -0.7289 -0.0021
0 27 5 1.0754 0.0002
0 27 6 0.7804 0.0004
0 27 7 -1.9437 0.0002
0 28 0 0.6007 0.0029
0 28 1 -0.8508 0.0003
0 28 2 -0.4076 -0.0022
0 28 3 1.3441 -0.0011
1 0 2 -21.5849 -0.0153
1 0 4 -18.2169 0.0011
1 0 6 -64.9978 0.0022
1 0 8 3.4797 -0.0033
1 0 10 -8.8459 0.0025
1 0 12 0.9102 -0.0004
1 0 14 14.3512 0.0005
1 0 16 1.2955 -0.0097
1 0 18 6.5745 -0.0051
1 0 20 3.6699 -0.0042
1 0 22 0.6610 0.0018
1 1 0 -40.5221 0.0092
1 1 1 -19.8583 0.0071
1 1 2 44.3783 -0.0000
1 1 3 -29.8564 -0.0025
1 1 4 -41.7255 0.0121
1 1 5 -37.0164 0.0024
1 1 6 6.9684 -0.0074
1 1 7 -26.2032 -0.0039
1 1 8 9.2263 0.0126
1 1 9 -5.3533 -0.0025
1 1 10 -11.5055 0.0023
1 1 11 0.7313 0.0008
1 1 12 14.1467 0.0024
1 1 13 6.8934 0.0006
1 1 14 -0.3906 -0.0007
1 1 15 7.7186 -0.0026
1 1 16 0.8648 -0.0092
1 1 17 4.8210 -0.0073
1 1 18 3.9510 -0.0049
1 1 19 4.5483 -0.0041
1 1 20 -2.8549 -0.0025
1 1 21 2.5489 0.0005
1 1 22 0.8309 0.0025
1 1 23 1.3826 0.0013
1 2 0 36.5518 -0.0013
1 2 1 -8.8079 0.0108
1 2 2 -22.5829 0.0075
1 2 3 -6.9380 -0.0025
1 2 4 -45.3885 -0.0016
1 2 5 -14.8529 0.0045
1 2 6 3.5246 0.0003
1 2 7 3.3323 -0.0008
1 2 8 -30.5625 -0.0016
1 2 9 2.0526 0.0058
1 2 10 5.9029 -0.0043
1 2 11 4.7038 -0.0025
1 2 12 8.4663 0.0023
1 2 13 9.0245 0.0004
1 2 14 0.2480 0.0014
1 2 15 2.3847 -0.0011
1 2 16 10.6571 -0.0041
1 2 17 3.5355 -0.0066
1 2 18 2.0383 -0.0053
1 2 19 0.3827 0.0006
1 2 20 2.1497 0.0031
1 2 21 -1.2927 -0.0013
1 2 22 2.6067 -0.0001
1 2 23 0.1639 0.0046
1 3 0 24.2509 0.0118
1 3 1 13.7960 0.0010
1 3 2 -58.7392 -0.0007
1 3 3 -14.6870 0.0070
1 3 4 15.3393 -0.0016
1 3 5 -12.9163 0.0010
1 3 6 -16.9455 0.0022
1 3 7 -6.8671 -0.0017
1 3 8 -5.3683 -0.0019
1 3 9 -8.4305 -0.0041
1 3 10 18.7306 0.0027
1 3 11 9.2363 -0.0012
1 3 12 -0.2422 -0.0024
1 3 13 4.0201 0.0038
1 3 14 9.9831 0.0029
1 3 15 4.2563 0.0020
1 3 16 5.4676 -0.0021
1 3 17 6.8835 -0.0051
1 3 18 -0.5463 -0.0007
1 3 19 0.1058 0.0017
1 3 20 1.0632 0.0006
1 3 21 1.9514 0.0035
1 3 22 -1.1971 0.0001
1 3 23 0.4250 -0.0031
1 4 0 -15.6372 0.0021
1 4 1 -18.1015 -0.0029
1 4 2 15.3638 0.0030
1 4 3 -30.8234 0.0002
1 4 4 14.1066 0.0006
1 4 5 -3.6636 -0.0038
1 4 6 -23.8181 0.0018
1 4 7 -12.7372 -0.0012
1 4 8 14.8961 -0.0054
1 4 9 8.7476 0.0013
1 4 10 -1.5188 -0.0027
1 4 11 12.0591 0.0000
1 4 12 3.3787 0.0043
1 4 13 3.4962 0.0007
1 4 14 8.9350 0.0044
1 4 15 10.6811 -0.0002
1 4 16 0.3483 -0.0001
1 4 17 1.9631 -0.0001
1 4 18 2.8291 -0.0031
1 4 19 -0.5587 0.0019
1 4 20 0.0312 0.0030
1 4 21 0.4931 0.0032
1 4 22 -0.7938 0.0001
1 4 23 -0.9595 0.0002
1 5 0 -44.9819 -0.0048
1 5 1 1.4783 0.0022
1 5 2 4.5428 -0.0013
1 5 3 22.4402 -0.0024
1 5 4 -42.1847 -0.0054
1 5 5 4.0235 0.0037
1 5 6 -1.1185 -0.0018
1 5 7 -1.2076 -0.0021
1 5 8 4.7985 -0.0006
1 5 9 14.0844 -0.0012
1 5 10 0.2201 0.0015
1 5 11 -3.0839 0.0002
1 5 12 14.4043 0.0023
1 5 13 6.2523 -0.0003
1 5 14 4.8051 -0.0002
1 5 15 4.8723 0.0031
1 5 16 5.3548 -0.0000
1 5 17 -2.7544 -0.0008
1 5 18 2.8103 0.0010
1 5 19 2.6332 0.0023
1 5 20 -1.1042 0.0026
1 5 21 -2.1695 0.0012
1 5 22 -0.5717 0.0008
1 5 23 -0.1983 -0.0026
1 6 0 30.1035 0.0016
1 6 1 -25.6070 -0.0035
1 6 2 11.1038 -0.0071
1 6 3 -13.1325 -0.0001
1 6 4 6.5244 0.0008
1 6 5 -27.6970 -0.0021
1 6 6 20.4933 0.0012
1 6 7 7.9476 -0.0000
1 6 8 -3.2271 -0.0024
1 6 9 0.3680 -0.0016
1 6 10 7.9152 0.0030
1 6 11 2.9085 -0.0006
1 6 12 1.8046 -0.0029
1 6 13 13.4222 0.0003
1 6 14 0.6702 0.0033
1 6 15 0.4419 0.0006
1 6 16 1.7657 -0.0010
1 6 17 5.4078 0.0016
1 6 18 -1.6048 -0.0010
1 6 19 1.5767 0.0016
1 6 20 -1.8266 0.0022
1 6 21 -2.1368 -0.0001
1 6 22 -0.7291 -0.0017
1 7 0 -6.8575 -0.0020
1 7 1 24.0266 -0.0025
1 7 2 -36.4818 -0.0002
1 7 3 1.4992 -0.0000
1 7 4 -3.0747 0.0006
1 7 5 13.7261 -0.0023
1 7 6 -14.0234 -0.0024
1 7 7 14.6413 0.0015
1 7 8 0.1884 0.0022
1 7 9 -6.4814 0.0007
1 7 10 4.8926 -0.0012
1 7 11 8.7195 -0.0004
1 7 12 1.7141 0.0009
1 7 13 -2.0315 -0.0007
1 7 14 6.1764 -0.0011
1 7 15 -3.1796 0.0008
1 7 16 2.0557 -0.0004
1 7 17 2.8707 -0.0018
1 7 18 2.6690 0.0009
1 7 19 -4.9892 0.0007
1 7 20 -0.0277 -0.0004
1 7 21 0.1329 -0.0005
1 7 22 0.0903 -0.0008
1 8 0 -11.3480 -0.0031
1 8 1 -12.2444 0.0033
1 8 2 11.6328 -0.0018
1 8 3 -22.4667 -0.0013
1 8 4 8.9240 -0.0030
1 8 5 5.6632 0.0007
1 8 6 5.5835 0.0031
1 8 7 -13.4067 0.0013
1 8 8 8.7042 0.0023
1 8 9 1.6852 -0.0001
1 8 10 -3.1912 -0.0009
1 8 11 4.6184 0.0006
1 8 12 1.1388 0.0008
1 8 13 -5.8698 -0.0016
1 8 14 -3.7767 -0.0025
1 8 15 5.8314 -0.0011
1 8 16 -1.9835 -0.0006
1 8 17 0.4895 -0.0005
1 8 18 -2.2991 -0.0007
1 8 19 0.5956 -0.0008
1 8 20 -2.0362 -0.0007
1 8 21 1.5379 -0.0000
1 8 22 -0.5033 -0.0010
1 9 0 -3.6493 0.0002
1 9 1 -14.7792 -0.0032
1 9 2 -0.4167 0.0017
1 9 3 13.7283 -0.0000
1 9 4 -9.7831 0.0000
1 9 5 5.9201 0.0020
1 9 6 1.7959 0.0030
1 9 7 -1.6942 -0.0002
1 9 8 -7.1266 -0.0003
1 9 9 9.3299 0.0013
1 9 10 -0.9269 -0.0002
1 9 11 -9.2631 -0.0001
1 9 12 -3.8722 -0.0002
1 9 13 -2.4222 -0.0007
1 9 14 -3.9064 -0.0017
1 9 15 -0.6111 -0.0014
1 9 16 2.2140 -0.0006
1 9 17 -6.7102 -0.0002
1 9 18 -0.6881 -0.0003
1 9 19 0.2688 -0.0001
1 9 20 2.6733 0.0005
1 9 21 -2.4978 -0.0012
1 9 22 -0.4884 -0.0012
1 10 0 -2.5230 -0.0020
1 10 1 4.9720 0.0017
1 10 2 -5.7588 0.0002
1 10 3 9.9886 0.0026
1 10 4 8.2074 0.0026
1 10 5 -10.8344 -0.0011
1 10 6 0.2691 -0.0004
1 10 7 4.2373 0.0027
1 10 8 0.2689 -0.0005
1 10 9 -5.8998 -0.0014
1 10 10 -0.7664 -0.0007
1 10 11 -9.9335 -0.0006
1 10 12 -8.8019 0.0007
1 10 13 -0.2850 -0.0007
1 10 14 0.3034 -0.0005
1 10 15 -6.1867 -0.0013
1 10 16 -5.7427 -0.0003
1 10 17 0.0374 0.0004
1 10 18 -2.4331 -0.0001
1 10 19 1.8277 -0.0002
1 10 20 -1.1490 -0.0003
1 10 21 0.1813 0.0005
1 11 0 10.0178 -0.0004
1 11 1 3.7095 0.0011
1 11 2 12.6359 0.0024
1 11 3 -7.1386 0.0024
1 11 4 4.7004 -0.0006
1 11 5 0.7774 0.0002
1 11 6 -3.8370 0.0017
1 11 7 5.6891 -0.0011
1 11 8 1.4502 -0.0014
1 11 9 -9.0090 -0.0012
1 11 10 -12.4548 -0.0015
1 11 11 -0.9423 -0.0008
1 11 12 -5.2011 -0.0005
1 11 13 -4.0353 0.0016
1 11 14 -4.8682 -0.0008
1 11 15 -6.7095 0.0004
1 11 16 -5.8210 0.0013
1 11 17 -0.4850 -0.0013
1 11 18 3.1101 -0.0003
1 11 19 -3.7636 0.0000
1 11 20 -0.5131 0.0012
1 11 21 0.7138 0.0013
1 12 0 -3.6355 0.0009
1 12 1 15.9442 -0.0002
1 12 2 1.0370 0.0003
1 12 3 4.0813 0.0004
1 12 4 -9.0743 0.0024
1 12 5 10.5905 -0.0001
1 12 6 5.2151 -0.0002
1 12 7 -4.5888 -0.0006
1 12 8 -5.0905 -0.0014
1 12 9 -6.9302 -0.0002
1 12 10 -6.6224 -0.0008
1 12 11 -4.5977 -0.0011
1 12 12 1.4584 -0.0001
1 12 13 -11.1527 -0.0002
1 12 14 -8.6808 0.0022
1 12 15 -3.7988 -0.0001
1 12 16 0.4458 -0.0015
1 12 17 -1.8238 -0.0006
1 12 18 -2.8982 0.0006
1 12 19 -0.0085 0.0021
1 12 20 -1.8032 0.0010
1 12 21 1.9817 0.0027
1 13 0 24.0251 0.0001
1 13 1 -7.3206 -0.0004
1 13 2 5.3676 -0.0010
1 13 3 -2.3300 0.0010
1 13 4 9.1202 0.0011
1 13 5 -0.7194 -0.0001
1 13 6 4.2563 -0.0009
1 13 7 -5.1679 0.0016
1 13 8 -10.3747 0.0002
1 13 9 -0.2034 -0.0021
1 13 10 0.6733 -0.0019
1 13 11 -4.5018 -0.0004
1 13 12 -10.9404 -0.0001
1 13 13 -4.6744 0.0009
1 13 14 -6.7201 0.0012
1 13 15 -0.1172 -0.0003
1 13 16 -0.3343 0.0004
1 13 17 -3.6350 0.0010
1 13 18 -4.4730 0.0017
1 13 19 0.3769 0.0003
1 13 20 2.6265 0.0016
1 14 0 -3.0989 -0.0007
1 14 1 10.3212 0.0007
1 14 2 -6.6400 -0.0002
1 14 3 10.1723 -0.0017
1 14 4 3.5544 0.0004
1 14 5 2.5321 0.0007
1 14 6 -9.9576 0.0008
1 14 7 -1.6046 -0.0007
1 14 8 1.0432 -0.0011
1 14 9 -1.6037 -0.0005
1 14 10 -0.5169 -0.0013
1 14 11 -7.9492 0.0002
1 14 12 -7.4520 0.0017
1 14 13 -4.1385 0.0004
1 14 14 4.0784 -0.0005
1 14 15 -3.7806 0.0016
1 14 16 -4.3776 0.0012
1 14 17 -2.4951 0.0001
1 14 18 -0.5368 -0.0009
1 14 19 0.6924 0.0003
1 14 20 0.2708 0.0011
1 15 0 3.0526 0.0002
1 15 1 -3.3332 -0.0008
1 15 2 12.8188 -0.0008
1 15 3 -1.2284 -0.0006
1 15 4 0.0373 -0.0000
1 15 5 -5.6472 0.0010
1 15 6 -2.3090 -0.0007
1 15 7 -0.0331 -0.0011
1 15 8 5.5196 -0.0005
1 15 9 -1.6008 -0.0000
1 15 10 -8.9119 0.0007
1 15 11 -2.6930 -0.0005
1 15 12 -0.1290 0.0003
1 15 13 1.5290 0.0007
1 15 14 -2.5595 0.0007
1 15 15 -2.3848 0.0002
1 15 16 -5.0903 0.0003
1 15 17 1.4778 -0.0009
1 15 18 2.0411 0.0000
1 15 19 -1.0411 0.0013
1 16 0 2.4620 -0.0009
1 16 1 5.6871 -0.0006
1 16 2 0.2429 0.0001
1 16 3 2.2490 0.0003
1 16 4 -9.4605 0.0003
1 16 5 -1.5085 -0.0007
1 16 6 3.9112 -0.0005
1 16 7 3.1516 0.0001
1 16 8 -3.9894 -0.0006
1 16 9 -3.1415 0.0004
1 16 10 -2.4644 -0.0001
1 16 11 1.2013 0.0006
1 16 12 5.1634 0.0001
1 16 13 -1.2541 0.0003
1 16 14 -4.0182 -0.0009
1 16 15 -2.4247 -0.0012
1 16 16 3.8762 0.0003
1 16 17 -0.0928 -0.0001
1 16 18 0.7160 0.0021
1 16 19 -0.6542 -0.0008
1 17 0 6.2971 0.0008
1 17 1 3.6124 0.0008
1 17 2 -5.7406 0.0010
1 17 3 -7.1255 0.0003
1 17 4 0.6520 -0.0011
1 17 5 0.7964 0.0006
1 17 6 1.7286 0.0007
1 17 7 -1.0903 -0.0009
1 17 8 -4.2796 -0.0005
1 17 9 -1.8322 -0.0007
1 17 10 6.6354 0.0006
1 17 11 3.6455 0.0004
1 17 12 -1.5122 0.0005
1 17 13 -1.7517 -0.0007
1 17 14 0.1558 -0.0009
1 17 15 2.9614 -0.0002
1 17 16 1.5757 -0.0008
1 17 17 0.9334 0.0017
1 17 18 -2.0320 -0.0012
1 18 0 -1.5402 0.0010
1 18 1 -4.4138 0.0004
1 18 2 -3.4348 -0.0002
1 18 3 -3.8651 0.0001
1 18 4 3.0210 0.0007
1 18 5 2.8593 -0.0006
1 18 6 -4.8778 -0.0004
1 18 7 -4.7721 -0.0002
1 18 8 1.1747 -0.0015
1 18 9 5.0321 0.0002
1 18 10 2.0871 0.0011
1 18 11 1.6039 0.0005
1 18 12 -1.1834 0.0001
1 18 13 1.8475 0.0008
1 18 14 5.4371 0.0003
1 18 15 1.7287 -0.0017
1 18 16 -0.0246 0.0004
1 18 17 -0.8893 -0.0030
1 18 18 1.0901 0.0018
1 19 0 -5.5003 0.0011
1 19 1 -5.9703 -0.0000
1 19 2 -1.0425 -0.0004
1 19 3 5.2568 0.0009
1 19 4 -3.9231 -0.0004
1 19 5 -3.2985 -0.0005
1 19 6 -3.2013 -0.0009
1 19 7 0.0379 -0.0002
1 19 8 5.1128 0.0007
1 19 9 3.3989 -0.0008
1 19 10 0.2519 0.0002
1 19 11 -2.1479 0.0012
1 19 12 5.7778 0.0016
1 19 13 3.8258 0.0004
1 19 14 2.4875 -0.0009
1 19 15 0.0854 -0.0003
1 19 16 -1.0771 -0.0033
1 19 17 1.6205 0.0005
1 20 0 0.5435 -0.0007
1 20 1 -1.8135 0.0015
1 20 2 1.5381 -0.0006
1 20 3 -1.6471 -0.0015
1 20 4 -1.6159 0.0004
1 20 5 -6.3482 -0.0001
1 20 6 3.0204 0.0000
1 20 7 5.0872 -0.0000
1 20 8 -0.0382 -0.0002
1 20 9 -0.6650 -0.0004
1 20 10 -0.6313 0.0003
1 20 11 4.3580 0.0008
1 20 12 2.9074 0.0000
1 20 13 4.4942 -0.0004
1 20 14 -0.8556 -0.0008
1 20 15 0.5109 -0.0020
1 20 16 1.3422 0.0006
1 21 0 -2.2170 -0.0000
1 21 1 6.2460 -0.0013
1 21 2 -4.5036 -0.0004
1 21 3 -4.2964 -0.0001
1 21 4 -2.5851 -0.0001
1 21 5 3.8793 0.0010
1 21 6 0.4323 -0.0000
1 21 7 1.7535 -0.0004
1 21 8 -0.3573 0.0003
1 21 9 -2.1171 0.0011
1 21 10 4.4450 -0.0001
1 21 11 3.1922 -0.0016
1 21 12 2.2326 -0.0010
1 21 13 -1.6658 0.0001
1 21 14 2.2472 -0.0009
1 21 15 0.7353 0.0001
1 22 0 -0.1481 -0.0019
1 22 1 -4.6105 -0.0002
1 22 2 0.3082 -0.0000
1 22 3 -3.5980 0.0009
1 22 4 1.8677 0.0002
1 22 5 2.9332 -0.0001
1 22 6 0.7931 0.0001
1 22 7 -3.7566 0.0004
1 22 8 0.7310 0.0017
1 22 9 4.1784 -0.0002
1 22 10 1.0438 -0.0010
1 22 11 1.4884 -0.0014
1 22 12 -0.4776 -0.0005
1 22 13 1.0046 -0.0012
1 22 14 1.0725 -0.0008
1 23 0 -1.0011 -0.0005
1 23 1 -3.6622 0.0001
1 23 2 -1.7436 0.0009
1 23 3 5.4715 -0.0006
1 23 4 -0.2884 -0.0006
1 23 5 -0.5296 -0.0004
1 23 6 -0.6827 0.0007
1 23 7 1.2695 0.0013
1 23 8 2.1576 0.0002
1 23 9 3.1050 0.0007
1 23 10 0.3487 0.0003
1 23 11 -1.8997 -0.0002
1 23 12 1.1169 -0.0016
1 23 13 0.9884 -0.0022
1 24 0 -0.2211 0.0001
1 24 1 1.2205 0.0002
1 24 2 1.2016 -0.0009
1 24 3 1.8833 0.0003
1 24 4 2.0237 0.0000
1 24 5 -2.3867 0.0005
1 24 6 1.3504 0.0010
1 24 7 3.0726 0.0002
1 24 8 1.3768 0.0003
1 24 9 -1.3242 -0.0004
1 24 10 0.5348 0.0012
1 24 11 0.1326 -0.0018
1 24 12 0.7890 -0.0027
1 25 0 -0.8838 -0.0000
1 25 1 4.2779 -0.0000
1 25 2 1.7229 0.0013
1 25 3 -1.6366 0.0004
1 25 4 0.6633 0.0005
1 25 5 2.7900 -0.0000
1 25 6 1.2516 -0.0006
1 25 7 1.2567 0.0004
1 25 8 0.8847 -0.0003
1 25 9 -0.0431 0.0002
1 25 10 0.1342 -0.0000
1 26 0 0.5733 0.0017
1 26 1 -0.5814 0.0012
1 26 2 0.8909 0.0008
1 26 3 1.3033 0.0007
1 26 4 1.0026 0.0000
1 26 5 2.9690 0.0010
1 26 6 1.6927 0.0006
1 26 7 -0.8496 -0.0016
1 26 8 -0.1573 0.0007
1 26 9 1.0852 -0.0002
1 27 0 0.3312 0.0010
1 27 1 -1.3500 0.0017
1 27 2 0.7855 -0.0009
1 27 3 2.1924 0.0007
1 27 4 1.9794 0.0020
1 27 5 -0.2321 0.0001
1 27 6 0.5311 -0.0005
1 28 0 0.2455 -0.0005
1 28 1 0.8151 0.0002
1 28 2 -0.3713 0.0015
1 28 3 1.2987 0.0013
2 0 0 -48.9451 -0.0195
2 0 2 17.4527 -0.0018
2 0 4 -17.6365 0.0084
2 0 6 44.7548 -0.0024
2 0 8 18.1774 0.0167
2 0 10 9.9872 0.0030
2 0 12 21.1031 0.0076
2 0 14 2.0167 -0.0053
2 0 16 4.3736 -0.0074
2 0 18 2.6572 -0.0031
2 0 20 -2.4420 0.0013
2 0 22 0.7237 -0.0005
2 1 0 29.3743 -0.0005
2 1 1 -24.5328 -0.0087
2 1 2 -47.7627 0.0050
2 1 3 7.0548 0.0011
2 1 4 -1.6553 -0.0036
2 1 5 18.4304 0.0020
2 1 6 14.6306 0.0129
2 1 7 24.9675 0.0046
2 1 8 -13.4525 -0.0044
2 1 9 16.3330 0.0070
2 1 10 12.8554 -0.0042
2 1 11 13.7069 0.0020
2 1 12 -1.1287 -0.0076
2 1 13 9.9146 0.0071
2 1 14 -4.9233 0.0034
2 1 15 3.4372 -0.0040
2 1 16 2.0754 0.0032
2 1 17 2.8654 -0.0060
2 1 18 -3.5918 -0.0044
2 1 19 -0.2209 0.0010
2 1 20 -0.0216 0.0015
2 1 21 -1.0654 0.0013
2 1 22 0.7803 -0.0017
2 1 23 -0.8312 0.0015
2 2 0 -28.4423 -0.0040
2 2 1 -22.1302 -0.0091
2 2 2 -29.9509 -0.0023
2 2 3 -26.7391 0.0027
2 2 4 44.6093 0.0005
2 2 5 -0.1956 0.0005
2 2 6 -1.8199 0.0080
2 2 7 5.3785 0.0051
2 2 8 18.4326 -0.0075
2 2 9 2.7093 -0.0032
2 2 10 18.2548 0.0036
2 2 11 6.2357 -0.0027
2 2 12 0.7763 0.0027
2 2 13 -3.7237 0.0003
2 2 14 9.4617 0.0048
2 2 15 -2.9770 0.0026
2 2 16 1.7766 -0.0017
2 2 17 -1.3943 -0.0022
2 2 18 -0.7093 -0.0029
2 2 19 -2.8835 -0.0020
2 2 20 1.3082 0.0023
2 2 21 0.2755 0.0022
2 2 22 -1.6752 0.0027
2 3 0 -78.5177 -0.0007
2 3 1 -10.1110 0.0002
2 3 2 -2.9856 -0.0055
2 3 3 3.0551 -0.0001
2 3 4 -19.1808 0.0044
2 3 5 18.4240 0.0020
2 3 6 -7.3656 0.0007
2 3 7 1.6279 -0.0016
2 3 8 22.9655 0.0021
2 3 9 12.9581 -0.0073
2 3 10 -2.6292 -0.0010
2 3 11 5.3476 0.0020
2 3 12 2.1967 -0.0019
2 3 13 0.7791 0.0027
2 3 14 -0.8655 0.0016
2 3 15 5.8315 0.0051
2 3 16 -6.7171 -0.0021
2 3 17 -2.0834 -0.0014
2 3 18 -0.9011 -0.0016
2 3 19 0.2189 -0.0015
2 3 20 -1.4634 0.0019
2 3 21 -0.3793 0.0047
2 3 22 -0.5611 -0.0001
2 4 0 0.2563 -0.0054
2 4 1 -47.9020 0.0013
2 4 2 25.7318 0.0017
2 4 3 -8.6211 -0.0039
2 4 4 -16.1006 0.0029
2 4 5 -8.7872 0.0059
2 4 6 19.4225 -0.0025
2 4 7 9.7507 0.0003
2 4 8 -1.1895 -0.0038
2 4 9 15.1011 0.0010
2 4 10 -2.6970 -0.0038
2 4 11 -3.9675 -0.0017
2 4 12 5.2424 -0.0004
2 4 13 2.5808 -0.0002
2 4 14 -3.3637 0.0031
2 4 15 -4.7399 0.0006
2 4 16 0.0495 0.0029
2 4 17 -5.8661 -0.0019
2 4 18 0.2272 -0.0010
2 4 19 0.1997 0.0031
2 4 20 -1.2351 0.0038
2 4 21 -2.1872 -0.0010
2 4 22 0.2765 0.0010
2 5 0 1.2785 0.0016
2 5 1 20.7845 0.0027
2 5 2 -42.3935 -0.0036
2 5 3 14.0079 0.0036
2 5 4 -1.5907 0.0034
2 5 5 -8.7449 -0.0012
2 5 6 11.9198 0.0020
2 5 7 10.2940 -0.0013
2 5 8 2.3094 0.0015
2 5 9 -10.4905 -0.0065
2 5 10 11.6114 0.0003
2 5 11 -3.3321 -0.0019
2 5 12 -1.5817 -0.0025
2 5 13 1.5469 0.0026
2 5 14 -3.4408 -0.0003
2 5 15 -7.7385 0.0046
2 5 16 -2.7713 -0.0007
2 5 17 1.8064 0.0000
2 5 18 -3.8114 0.0016
2 5 19 -1.8457 0.0001
2 5 20 -2.3942 0.0007
2 5 21 -1.0263 0.0009
2 5 22 0.0983 0.0000
2 6 0 23.0137 -0.0019
2 6 1 -1.8644 -0.0018
2 6 2 7.0114 0.0055
2 6 3 -25.0734 0.0002
2 6 4 16.5989 0.0008
2 6 5 10.9502 -0.0016
2 6 6 -12.5321 0.0008
2 6 7 10.0151 -0.0004
2 6 8 -1.3176 -0.0016
2 6 9 0.0053 0.0009
2 6 10 -6.0094 -0.0035
2 6 11 11.0796 0.0020
2 6 12 -6.6960 0.0012
2 6 13 -6.2334 0.0003
2 6 14 -2.2483 -0.0003
2 6 15 -2.4795 -0.0017
2 6 16 -3.8185 0.0024
2 6 17 -0.6095 0.0001
2 6 18 -1.8731 -0.0006
2 6 19 -5.8793 0.0004
2 6 20 -0.5422 0.0010
2 6 21 0.4548 0.0002
2 6 22 0.0561 -0.0012
2 7 0 -27.3953 -0.0043
2 7 1 18.0419 0.0039
2 7 2 3.2763 0.0014
2 7 3 5.6220 -0.0015
2 7 4 -8.8735 -0.0031
2 7 5 11.5422 0.0031
2 7 6 6.4833 0.0005
2 7 7 -17.8132 -0.0002
2 7 8 9.7314 -0.0005
2 7 9 1.0248 -0.0005
2 7 10 0.9098 -0.0007
2 7 11 -6.3254 0.0004
2 7 12 3.2870 0.0022
2 7 13 -9.8223 -0.0004
2 7 14 -2.6003 -0.0025
2 7 15 2.2777 0.0001
2 7 16 -0.9216 -0.0003
2 7 17 -6.2181 -0.0003
2 7 18 -2.7480 0.0008
2 7 19 -0.2409 -0.0010
2 7 20 -1.2163 -0.0002
2 7 21 -0.3697 -0.0008
2 7 22 -1.0062 -0.0015
2 8 0 30.4656 0.0008
2 8 1 -22.4595 -0.0044
2 8 2 15.1254 0.0014
2 8 3 9.5048 0.0016
2 8 4 -0.0519 0.0033
2 8 5 -7.7141 -0.0031
2 8 6 2.1950 0.0005
2 8 7 2.8355 0.0005
2 8 8 -9.6937 -0.0025
2 8 9 11.2349 -0.0014
2 8 10 -2.8081 0.0024
2 8 11 -7.2093 0.0006
2 8 12 -7.2951 -0.0012
2 8 13 5.2365 0.0016
2 8 14 -3.4521 0.0001
2 8 15 0.8532 -0.0027
2 8 16 -2.0210 -0.0010
2 8 17 -3.0811 0.0010
2 8 18 -2.3669 -0.0005
2 8 19 1.1570 -0.0000
2 8 20 0.0094 0.0003
2 8 21 -2.6047 -0.0012
2 8 22 -0.5654 -0.0025
2 9 0 -0.6531 -0.0004
2 9 1 21.4716 0.0008
2 9 2 -13.6589 0.0016
2 9 3 10.6905 0.0028
2 9 4 2.1714 -0.0008
2 9 5 -12.3284 -0.0008
2 9 6 -6.2085 -0.0024
2 9 7 7.5737 0.0015
2 9 8 3.4139 0.0010
2 9 9 -10.4001 -0.0008
2 9 10 1.3825 -0.0006
2 9 11 -5.7222 0.0008
2 9 12 -1.0943 0.0013
2 9 13 1.7383 0.0005
2 9 14 5.7657 -0.0005
2 9 15 -7.2546 -0.0009
2 9 16 -0.7031 -0.0003
2 9 17 0.8117 -0.0009
2 9 18 1.7298 -0.0003
2 9 19 -1.6058 0.0002
2 9 20 -1.4206 -0.0013
2 9 21 0.2744 -0.0008
2 10 0 6.4509 -0.0009
2 10 1 4.6642 0.0031
2 10 2 11.6627 -0.0000
2 10 3 -20.0667 -0.0007
2 10 4 -3.6917 0.0008
2 10 5 -0.6230 -0.0001
2 10 6 -4.0218 -0.0003
2 10 7 -0.4302 0.0001
2 10 8 2.0645 0.0004
2 10 9 -7.5632 0.0001
2 10 10 -8.8840 -0.0001
2 10 11 7.8552 0.0006
2 10 12 2.0735 0.0009
2 10 13 -0.4642 0.0003
2 10 14 -3.5909 0.0006
2 10 15 2.3132 0.0001
2 10 16 -2.2573 -0.0005
2 10 17 4.5085 -0.0008
2 10 18 0.7972 0.0002
2 10 19 -1.4282 0.0000
2 10 20 -0.9870 -0.0001
2 10 21 0.8164 0.0021
2 11 0 -1.9670 0.0035
2 11 1 0.6982 -0.0029
2 11 2 -6.4238 0.0008
2 11 3 -5.0033 -0.0006
2 11 4 -16.6027 0.0003
2 11 5 5.9593 0.0011
2 11 6 1.2796 -0.0006
2 11 7 -9.7127 -0.0004
2 11 8 -9.6152 0.0016
2 11 9 1.5183 0.0001
2 11 10 1.3602 0.0006
2 11 11 0.1505 -0.0003
2 11 12 5.1066 0.0006
2 11 13 -5.0291 0.0011
2 11 14 -0.9838 0.0010
2 11 15 2.6696 0.0004
2 11 16 7.7526 -0.0013
2 11 17 -2.1280 0.0010
2 11 18 -0.4654 0.0002
2 11 19 0.7930 0.0009
2 11 20 0.8049 0.0021
2 11 21 0.8587 -0.0002
2 12 0 7.3037 -0.0022
2 12 1 -13.9620 0.0022
2 12 2 -12.3636 -0.0009
2 12 3 -3.8653 0.0002
2 12 4 2.5627 0.0007
2 12 5 -11.6482 -0.0002
2 12 6 -3.0142 -0.0007
2 12 7 -9.9009 0.0019
2 12 8 -5.1767 0.0004
2 12 9 2.2253 -0.0003
2 12 10 7.4521 -0.0015
2 12 11 -2.8941 -0.0000
2 12 12 -5.6658 0.0005
2 12 13 4.2332 0.0006
2 12 14 2.6698 0.0006
2 12 15 5.9437 0.0001
2 12 16 -0.0572 0.0011
2 12 17 1.3127 0.0016
2 12 18 -1.9699 0.0001
2 12 19 2.7113 0.0017
2 12 20 2.6425 -0.0005
2 13 0 -8.6752 0.0006
2 13 1 -4.8077 -0.0010
2 13 2 -8.8569 0.0012
2 13 3 -1.0282 -0.0008
2 13 4 -3.2444 -0.0015
2 13 5 -8.5631 0.0017
2 13 6 -16.8672 0.0009
2 13 7 2.1558 -0.0014
2 13 8 2.3403 0.0000
2 13 9 -0.0638 -0.0004
2 13 10 -2.8448 0.0007
2 13 11 -0.8830 -0.0009
2 13 12 -0.3477 0.0007
2 13 13 4.6295 0.0008
2 13 14 8.6784 -0.0008
2 13 15 -1.3767 0.0009
2 13 16 -0.9467 0.0014
2 13 17 1.3366 -0.0006
2 13 18 4.3212 0.0000
2 13 19 0.3469 -0.0014
2 13 20 0.6123 0.0025
2 14 0 -13.2228 0.0001
2 14 1 -1.2767 -0.0017
2 14 2 2.2088 -0.0004
2 14 3 -8.8659 0.0002
2 14 4 -12.0847 0.0003
2 14 5 -8.7530 -0.0004
2 14 6 -0.6015 0.0001
2 14 7 -2.5533 -0.0001
2 14 8 5.2701 0.0002
2 14 9 -4.8070 0.0009
2 14 10 -5.6945 0.0003
2 14 11 2.4410 -0.0001
2 14 12 8.5672 -0.0011
2 14 13 3.3726 -0.0003
2 14 14 -1.6169 0.0003
2 14 15 1.7471 0.0001
2 14 16 0.3082 -0.0011
2 14 17 3.2286 0.0007
2 14 18 2.8951 -0.0008
2 14 19 -0.5993 0.0016
2 15 0 4.8473 -0.0010
2 15 1 -5.1953 0.0000
2 15 2 -3.8144 -0.0012
2 15 3 -9.1780 0.0005
2 15 4 -9.6819 -0.0011
2 15 5 -1.8700 -0.0003
2 15 6 4.8816 0.0003
2 15 7 -0.0539 0.0015
2 15 8 -8.7938 -0.0001
2 15 9 -0.1737 -0.0005
2 15 10 2.2172 0.0003
2 15 11 4.9040 0.0008
2 15 12 3.7120 -0.0001
2 15 13 0.6065 -0.0004
2 15 14 -2.0070 0.0003
2 15 15 2.4822 -0.0012
2 15 16 5.4600 0.0003
2 15 17 0.5039 0.0005
2 15 18 -1.5962 0.0010
2 15 19 0.4117 -0.0015
2 16 0 -2.9193 0.0008
2 16 1 1.4322 0.0001
2 16 2 -15.0244 0.0000
2 16 3 -3.6705 -0.0019
2 16 4 0.8276 0.0000
2 16 5 2.0733 0.0006
2 16 6 -2.3330 0.0009
2 16 7 -3.1701 -0.0006
2 16 8 -2.3087 -0.0001
2 16 9 1.8409 -0.0004
2 16 10 8.7191 0.0007
2 16 11 1.2545 0.0002
2 16 12 -2.5282 0.0002
2 16 13 -0.1332 0.0000
2 16 14 4.5266 -0.0003
2 16 15 2.6418 0.0005
2 16 16 1.4380 0.0010
2 16 17 -1.3510 0.0002
2 16 18 -1.3031 -0.0005
2 17 0 -1.2966 0.0005
2 17 1 -12.2074 -0.0003
2 17 2 1.9762 -0.0012
2 17 3 -3.5035 0.0005
2 17 4 6.3280 0.0007
2 17 5 -2.2067 0.0001
2 17 6 -4.2878 -0.0010
2 17 7 -2.1164 -0.0005
2 17 8 6.8946 0.0002
2 17 9 4.4731 0.0001
2 17 10 -0.2598 -0.0002
2 17 11 -0.1704 0.0003
2 17 12 -0.1239 0.0003
2 17 13 3.7266 0.0003
2 17 14 4.2876 0.0009
2 17 15 1.3305 0.0009
2 17 16 -3.3352 -0.0006
2 17 17 0.6873 0.0012
2 17 18 0.5493 -0.0002
2 18 0 -10.3251 -0.0017
2 18 1 1.5090 0.0007
2 18 2 -0.7295 0.0007
2 18 3 7.9457 0.0005
2 18 4 -7.4124 0.0008
2 18 5 -1.0571 -0.0002
2 18 6 -0.7208 -0.0001
2 18 7 5.4756 0.0007
2 18 8 4.2422 0.0003
2 18 9 3.0013 -0.0003
2 18 10 -2.1811 -0.0010
2 18 11 0.6958 0.0004
2 18 12 6.0161 0.0006
2 18 13 3.1784 0.0002
2 18 14 -0.8050 0.0008
2 18 15 -0.9098 -0.0015
2 18 16 -0.0893 0.0016
2 18 17 0.2864 0.0000
2 19 0 6.2398 -0.0000
2 19 1 -0.6179 0.0001
2 19 2 4.4204 0.0017
2 19 3 -5.5314 0.0001
2 19 4 1.8342 0.0004
2 19 5 -3.3809 0.0014
2 19 6 8.5188 0.0013
2 19 7 3.4941 -0.0011
2 19 8 0.6013 0.0001
2 19 9 -2.3295 -0.0001
2 19 10 3.9123 0.0002
2 19 11 3.6946 -0.0002
2 19 12 2.3818 -0.0000
2 19 13 1.1755 0.0002
2 19 14 -1.3656 -0.0020
2 19 15 0.8656 0.0016
2 19 16 1.4106 -0.0015
2 20 0 -2.1267 -0.0009
2 20 1 7.0128 -0.0007
2 20 2 -5.2108 0.0006
2 20 3 -0.5206 0.0014
2 20 4 0.0190 0.0013
2 20 5 8.3559 0.0002
2 20 6 -0.8427 -0.0001
2 20 7 1.4110 0.0005
2 20 8 -1.3165 -0.0007
2 20 9 2.6871 0.0015
2 20 10 4.1071 -0.0003
2 20 11 3.7008 -0.0006
2 20 12 -0.6123 -0.0006
2 20 13 -0.1263 -0.0010
2 20 14 1.8793 0.0020
2 20 15 1.0367 -0.0023
2 20 16 0.1142 0.0031
2 21 0 2.5249 -0.0008
2 21 1 -5.9968 -0.0002
2 21 2 2.6114 0.0010
2 21 3 0.8115 0.0013
2 21 4 4.6084 0.0000
2 21 5 1.0447 -0.0001
2 21 6 0.6921 0.0001
2 21 7 -3.3772 0.0001
2 21 8 3.9490 0.0008
2 21 9 3.7610 -0.0008
2 21 10 0.8740 -0.0002
2 21 11 -0.0285 -0.0002
2 21 12 0.5416 -0.0006
2 21 13 1.5027 0.0008
2 21 14 1.6228 -0.0018
2 21 15 0.4884 0.0022
2 22 0 -0.7674 0.0008
2 22 1 -0.7899 0.0006
2 22 2 1.1784 -0.0002
2 22 3 5.2935 -0.0010
2 22 4 -0.1580 0.0007
2 22 5 -2.4130 -0.0005
2 22 6 -0.0068 0.0005
2 22 7 2.4600 -0.0001
2 22 8 1.8111 -0.0011
2 22 9 1.4425 0.0001
2 22 10 -0.1167 0.0002
2 22 11 -1.3017 0.0004
2 22 12 1.8319 -0.0005
2 22 13 1.3667 -0.0021
2 22 14 -0.2708 0.0015
2 23 0 -0.0251 0.0006
2 23 1 4.9520 -0.0010
2 23 2 -0.2016 -0.0006
2 23 3 0.2433 0.0003
2 23 4 -0.2977 0.0002
2 23 5 -0.7777 0.0009
2 23 6 0.2538 -0.0008
2 23 7 2.5353 0.0001
2 23 8 -1.0931 -0.0008
2 23 9 -1.9676 -0.0002
2 23 10 -0.3590 0.0002
2 23 11 1.1747 -0.0015
2 23 12 -0.3020 -0.0024
2 23 13 0.0112 0.0004
2 24 0 1.3917 -0.0010
2 24 1 0.5300 0.0004
2 24 2 2.7296 0.0004
2 24 3 -4.5847 -0.0002
2 24 4 0.6228 0.0002
2 24 5 0.4333 -0.0006
2 24 6 0.4184 -0.0001
2 24 7 -2.5348 -0.0018
2 24 8 -0.4349 0.0007
2 24 9 -0.7406 -0.0004
2 24 10 0.5414 -0.0020
2 24 11 0.2881 -0.0001
2 25 0 -0.5545 0.0013
2 25 1 -0.6841 -0.0001
2 25 2 -1.8977 0.0001
2 25 3 2.3812 -0.0010
2 25 4 -1.7200 -0.0007
2 25 5 1.9508 0.0001
2 25 6 -2.1293 -0.0009
2 25 7 -1.4311 0.0000
2 25 8 -1.5336 -0.0008
2 25 9 0.5734 0.0004
2 25 10 -0.6901 -0.0009
2 26 0 1.9812 -0.0007
2 26 1 -2.2531 0.0003
2 26 2 1.1782 -0.0014
2 26 3 0.7678 0.0004
2 26 4 2.2044 -0.0006
2 26 5 -3.4316 -0.0014
2 26 6 -0.1280 0.0001
2 26 7 -1.4264 0.0003
2 26 8 -0.5030 -0.0003
2 27 0 -1.2636 -0.0007
2 27 1 2.6212 -0.0001
2 27 2 -0.6199 0.0017
2 27 3 1.0926 -0.0008
2 27 4 -0.7830 -0.0002
2 27 5 1.0376 -0.0007
2 27 6 -1.9642 0.0008
2 28 0 -0.6975 0.0011
2 28 1 0.1009 0.0003
2 28 2 1.3980 0.0012
3 0 0 63.0627 0.0115
3 0 2 5.7360 0.0162
3 0 4 46.0652 -0.0031
3 0 6 9.4270 0.0056
3 0 8 -13.3219 -0.0130
3 0 10 3.7522 0.0023
3 0 12 -9.3178 0.0003
3 0 14 -6.2246 0.0082
3 0 16 -0.1898 -0.0005
3 0 18 -3.9051 -0.0043
3 0 20 -0.3682 -0.0008
3 0 22 -0.5840 0.0005
3 1 0 -9.1403 0.0085
3 1 1 38.6079 0.0014
3 1 2 13.8076 -0.0068
3 1 3 28.3810 0.0098
3 1 4 26.1999 -0.0027
3 1 5 19.5312 -0.0004
3 1 6 -15.2576 -0.0061
3 1 7 -1.1109 0.0005
3 1 8 6.2248 -0.0110
3 1 9 -6.5200 -0.0097
3 1 10 -2.7532 -0.0015
3 1 11 -4.1451 0.0042
3 1 12 -9.3761 -0.0019
3 1 13 -7.0779 0.0014
3 1 14 1.3018 0.0113
3 1 15 -3.2743 0.0041
3 1 16 -3.0914 0.0074
3 1 17 -1.9608 -0.0023
3 1 18 -0.5825 -0.0007
3 1 19 -1.9845 -0.0053
3 1 20 1.9696 0.0010
3 1 21 -0.8240 0.0033
3 1 22 -1.0646 0.0017
3 2 0 -8.0537 -0.0057
3 2 1 20.3970 0.0098
3 2 2 56.3939 0.0009
3 2 3 21.5546 -0.0087
3 2 4 1.4089 0.0083
3 2 5 12.1218 0.0045
3 2 6 3.6916 -0.0078
3 2 7 -5.8815 -0.0067
3 2 8 4.2127 0.0034
3 2 9 -1.7424 -0.0018
3 2 10 -14.2485 -0.0058
3 2 11 -9.4814 -0.0007
3 2 12 -1.8026 0.0035
3 2 13 -6.7051 -0.0016
3 2 14 -3.3021 0.0037
3 2 15 -2.0224 0.0103
3 2 16 -4.7669 -0.0003
3 2 17 -3.5278 -0.0001
3 2 18 0.6622 -0.0031
3 2 19 1.5363 0.0009
3 2 20 -1.9369 -0.0007
3 2 21 0.5892 0.0011
3 2 22 -0.8945 0.0005
3 3 0 54.2743 0.0057
3 3 1 3.2472 -0.0025
3 3 2 28.8756 0.0015
3 3 3 23.4331 0.0004
3 3 4 4.1275 -0.0024
3 3 5 -4.9837 0.0026
3 3 6 18.3433 -0.0009
3 3 7 -0.4634 -0.0017
3 3 8 -12.5475 -0.0007
3 3 9 -4.4960 -0.0002
3 3 10 -10.3901 -0.0002
3 3 11 -9.7080 -0.0026
3 3 12 -5.5834 -0.0006
3 3 13 0.8492 0.0042
3 3 14 -10.0568 0.0019
3 3 15 -5.0482 0.0006
3 3 16 -2.6461 0.0045
3 3 17 -1.1592 -0.0021
3 3 18 0.4032 -0.0014
3 3 19 0.6944 -0.0004
3 3 20 -0.3475 0.0007
3 3 21 -1.5552 -0.0005
3 3 22 1.4306 -0.0002
3 4 0 17.9432 -0.0069
3 4 1 45.4911 0.0016
3 4 2 -21.0491 0.0001
3 4 3 20.3071 0.0024
3 4 4 11.8856 -0.0031
3 4 5 3.4647 -0.0043
3 4 6 -7.0270 0.0044
3 4 7 6.1720 -0.0003
3 4 8 -12.3048 -0.0026
3 4 9 -18.2437 0.0014
3 4 10 0.0391 -0.0023
3 4 11 -7.7176 0.0016
3 4 12 -5.5910 0.0014
3 4 13 -8.1472 -0.0006
3 4 14 -1.8977 0.0014
3 4 15 -9.9606 -0.0004
3 4 16 1.0489 0.0021
3 4 17 1.9878 -0.0000
3 4 18 -0.6952 -0.0029
3 4 19 -1.2664 -0.0016
3 4 20 -0.1159 -0.0021
3 4 21 1.1834 -0.0002
3 4 22 -0.4050 0.0015
3 5 0 15.2078 0.0022
3 5 1 4.2699 -0.0057
3 5 2 25.9200 0.0034
3 5 3 -24.3018 -0.0019
3 5 4 16.6284 -0.0026
3 5 5 2.7104 -0.0008
3 5 6 -8.4153 -0.0018
3 5 7 -14.3144 0.0012
3 5 8 -2.5761 -0.0007
3 5 9 -8.9502 -0.0009
3 5 10 -12.2525 0.0014
3 5 11 3.7414 0.0014
3 5 12 -11.7485 0.0019
3 5 13 -7.9131 -0.0017
3 5 14 -6.6581 -0.0013
3 5 15 3.2653 -0.0005
3 5 16 -4.2563 -0.0022
3 5 17 1.0023 0.0005
3 5 18 -1.1251 -0.0008
3 5 19 -0.8054 -0.0035
3 5 20 1.5885 0.0002
3 5 21 1.3198 0.0017
3 5 22 0.5750 -0.0026
3 6 0 -19.9075 -0.0026
3 6 1 6.1145 0.0002
3 6 2 0.0495 0.0009
3 6 3 12.9046 -0.0012
3 6 4 -22.4117 -0.0019
3 6 5 7.2108 -0.0001
3 6 6 -8.1794 -0.0002
3 6 7 -16.2531 0.0010
3 6 8 -6.9315 -0.0003
3 6 9 1.3694 0.0010
3 6 10 -5.0633 -0.0004
3 6 11 -14.4104 -0.0006
3 6 12 -0.0222 -0.0003
3 6 13 -10.0497 -0.0005
3 6 14 -0.7150 -0.0007
3 6 15 -0.8982 -0.0033
3 6 16 0.9380 0.0003
3 6 17 -6.4527 -0.0000
3 6 18 1.5142 -0.0010
3 6 19 2.3535 0.0008
3 6 20 1.4484 -0.0007
3 6 21 0.1422 -0.0026
3 7 0 26.2971 0.0015
3 7 1 -21.6959 -0.0019
3 7 2 1.1708 -0.0029
3 7 3 2.5949 0.0034
3 7 4 1.2835 0.0016
3 7 5 -27.2996 -0.0025
3 7 6 -0.5966 -0.0019
3 7 7 -3.6670 0.0014
3 7 8 -7.6979 -0.0002
3 7 9 -0.7915 -0.0017
3 7 10 -4.5340 0.0004
3 7 11 -9.3028 0.0011
3 7 12 -9.2327 -0.0004
3 7 13 6.7764 -0.0002
3 7 14 -4.7952 0.0001
3 7 15 -2.5507 -0.0011
3 7 16 -3.9169 -0.0017
3 7 17 0.8966 -0.0002
3 7 18 -1.0932 0.0019
3 7 19 2.9592 0.0002
3 7 20 -0.9160 -0.0015
3 7 21 -0.8360 -0.0002
3 8 0 -0.7597 0.0003
3 8 1 16.7630 -0.0004
3 8 2 -13.0175 0.0013
3 8 3 -4.5701 0.0001
3 8 4 -6.6708 -0.0014
3 8 5 -9.3274 -0.0003
3 8 6 -14.8446 -0.0015
3 8 7 9.9108 -0.0005
3 8 8 -0.7274 0.0028
3 8 9 -12.7979 -0.0001
3 8 10 -3.3114 -0.0005
3 8 11 0.2146 -0.0006
3 8 12 0.0524 0.0018
3 8 13 -1.1892 -0.0003
3 8 14 2.4703 -0.0002
3 8 15 -8.2548 -0.0004
3 8 16 -0.6656 0.0002
3 8 17 1.0882 0.0007
3 8 18 2.1991 -0.0000
3 8 19 -3.8383 0.0003
3 8 20 -0.0124 -0.0009
3 8 21 -0.0110 -0.0011
3 9 0 -7.9583 -0.0021
3 9 1 8.5378 0.0011
3 9 2 4.4601 -0.0015
3 9 3 -23.0288 -0.0019
3 9 4 -10.4665 0.0001
3 9 5 4.5292 0.0020
3 9 6 2.2591 -0.0001
3 9 7 -7.6080 -0.0015
3 9 8 2.5550 0.0006
3 9 9 -4.4027 0.0016
3 9 10 -2.9480 -0.0031
3 9 11 8.1864 0.0003
3 9 12 4.5645 0.0009
3 9 13 -4.5097 0.0000
3 9 14 -4.4374 0.0002
3 9 15 2.9876 0.0009
3 9 16 -1.1214 -0.0005
3 9 17 1.2231 -0.0001
3 9 18 -2.8604 0.0008
3 9 19 -0.4382 -0.0001
3 9 20 -1.8014 0.0004
3 9 21 0.9983 0.0011
3 10 0 10.5109 -0.0012
3 10 1 -16.8572 -0.0027
3 10 2 -4.0541 -0.0007
3 10 3 -4.1317 0.0014
3 10 4 -6.3528 0.0007
3 10 5 5.6145 -0.0011
3 10 6 5.4048 0.0009
3 10 7 -6.5744 0.0006
3 10 8 -6.3191 -0.0000
3 10 9 11.8818 -0.0007
3 10 10 6.4851 0.0003
3 10 11 1.8132 -0.0023
3 10 12 0.8726 -0.0007
3 10 13 -0.3272 0.0013
3 10 14 -0.2960 0.0013
3 10 15 3.9651 -0.0005
3 10 16 3.4154 -0.0001
3 10 17 -4.9146 0.0012
3 10 18 -2.0840 -0.0001
3 10 19 -0.8576 0.0005
3 10 20 0.6982 0.0010
3 11 0 -4.0666 -0.0012
3 11 1 -5.6393 -0.0009
3 11 2 -18.0790 0.0017
3 11 3 11.6228 0.0011
3 11 4 6.4842 -0.0007
3 11 5 -6.8086 0.0010
3 11 6 -2.4602 0.0011
3 11 7 4.2875 0.0005
3 11 8 6.4596 0.0008
3 11 9 7.1789 -0.0009
3 11 10 11.7172 -0.0018
3 11 11 -2.7730 -0.0013
3 11 12 -0.6249 -0.0006
3 11 13 6.2910 0.0010
3 11 14 7.0959 -0.0005
3 11 15 -0.0323 0.0007
3 11 16 -2.1915 0.0010
3 11 17 -1.1506 -0.0007
3 11 18 -2.2544 0.0005
3 11 19 -0.0028 -0.0007
3 11 20 -0.5512 0.0003
3 12 0 -6.0808 -0.0004
3 12 1 -4.1467 0.0013
3 12 2 8.6610 -0.0009
3 12 3 -5.2494 0.0004
3 12 4 5.9466 0.0004
3 12 5 -4.3888 0.0004
3 12 6 -3.0120 0.0017
3 12 7 13.0762 0.0001
3 12 8 13.8645 -0.0010
3 12 9 4.0251 0.0006
3 12 10 -2.2385 -0.0012
3 12 11 8.7903 0.0002
3 12 12 4.2542 -0.0006
3 12 13 7.9381 -0.0003
3 12 14 3.3949 0.0007
3 12 15 -1.1293 0.0006
3 12 16 -3.5233 0.0000
3 12 17 0.8904 -0.0002
3 12 18 1.7169 -0.0008
3 12 19 -2.7478 -0.0010
3 12 20 -1.9503 -0.0007
3 13 0 -12.2749 0.0012
3 13 1 8.8935 -0.0009
3 13 2 3.1815 -0.0007
3 13 3 -1.6287 0.0011
3 13 4 -11.9956 0.0008
3 13 5 8.4229 -0.0000
3 13 6 10.8223 0.0006
3 13 7 6.5331 0.0002
3 13 8 7.2696 0.0002
3 13 9 2.7975 -0.0006
3 13 10 3.9565 0.0005
3 13 11 7.5753 -0.0005
3 13 12 13.2068 -0.0009
3 13 13 0.0450 -0.0006
3 13 14 -1.0975 0.0007
3 13 15 0.0058 0.0004
3 13 16 3.1068 -0.0003
3 13 17 -0.4593 -0.0004
3 13 18 -1.1006 0.0006
3 13 19 -2.1310 -0.0013
3 14 0 10.1220 0.0005
3 14 1 -6.4533 0.0020
3 14 2 -1.1899 -0.0001
3 14 3 -5.0494 -0.0010
3 14 4 4.4024 0.0007
3 14 5 5.8903 0.0003
3 14 6 12.9779 0.0000
3 14 7 2.1828 0.0005
3 14 8 -2.8533 -0.0009
3 14 9 8.6669 -0.0011
3 14 10 10.8442 -0.0012
3 14 11 7.7816 0.0006
3 14 12 1.0428 0.0002
3 14 13 2.6255 0.0004
3 14 14 -0.7910 0.0008
3 14 15 4.1976 0.0001
3 14 16 2.6690 0.0003
3 14 17 -1.7237 -0.0000
3 14 18 -3.6508 -0.0009
3 14 19 -0.3104 0.0001
3 15 0 -0.3030 -0.0001
3 15 1 -1.4916 0.0013
3 15 2 -10.3850 -0.0004
3 15 3 6.4647 -0.0004
3 15 4 9.3562 0.0003
3 15 5 5.6618 0.0014
3 15 6 -3.5446 -0.0003
3 15 7 3.6660 -0.0016
3 15 8 4.7109 -0.0011
3 15 9 7.4655 -0.0004
3 15 10 9.6034 -0.0004
3 15 11 1.5699 -0.0005
3 15 12 -1.1976 0.0011
3 15 13 2.0623 0.0009
3 15 14 7.5207 -0.0005
3 15 15 -0.1750 0.0005
3 15 16 -1.0280 -0.0003
3 15 17 -1.5763 -0.0017
3 15 18 -0.9029 -0.0003
3 16 0 -9.1686 -0.0005
3 16 1 -4.3135 -0.0012
3 16 2 7.0173 0.0008
3 16 3 2.7452 0.0008
3 16 4 5.8784 0.0006
3 16 5 -1.1342 -0.0008
3 16 6 -1.4213 -0.0005
3 16 7 2.6603 -0.0011
3 16 8 11.6263 -0.0001
3 16 9 3.0186 -0.0005
3 16 10 -2.5157 -0.0010
3 16 11 1.0094 0.0003
3 16 12 3.3094 0.0010
3 16 13 4.4089 0.0007
3 16 14 1.4663 0.0009
3 16 15 0.5123 -0.0006
3 16 16 -3.3944 -0.0017
3 16 17 0.5896 0.0000
3 16 18 1.0444 -0.0019
3 17 0 -1.7217 -0.0009
3 17 1 1.2785 0.0004
3 17 2 6.6125 0.0008
3 17 3 3.7503 0.0005
3 17 4 -6.4535 -0.0011
3 17 5 0.5841 -0.0002
3 17 6 4.5723 0.0001
3 17 7 6.0024 0.0007
3 17 8 -0.3004 -0.0009
3 17 9 0.8021 -0.0008
3 17 10 -2.7457 -0.0004
3 17 11 2.0302 0.0005
3 17 12 4.8146 0.0010
3 17 13 0.9066 0.0013
3 17 14 -2.1949 -0.0003
3 17 15 -1.1125 -0.0009
3 17 16 1.4315 -0.0011
3 17 17 -0.4431 -0.0015
3 18 0 3.2105 -0.0001
3 18 1 5.8331 0.0003
3 18 2 -2.3618 0.0005
3 18 3 -2.6761 -0.0003
3 18 4 0.8450 -0.0001
3 18 5 1.8178 0.0001
3 18 6 6.5382 0.0006
3 18 7 -0.0873 -0.0008
3 18 8 -3.3567 -0.0017
3 18 9 -3.7867 0.0004
3 18 10 4.0806 0.0005
3 18 11 0.1011 0.0000
3 18 12 -1.7924 0.0007
3 18 13 -1.4076 0.0000
3 18 14 -1.0461 -0.0009
3 18 15 0.2951 -0.0001
3 18 16 1.7107 -0.0014
3 18 17 -1.8713 -0.0015
3 19 0 4.4069 0.0015
3 19 1 -1.6846 -0.0007
3 19 2 -1.7881 0.0001
3 19 3 -1.6501 0.0011
3 19 4 4.8871 0.0001
3 19 5 4.3063 -0.0002
3 19 6 -4.1864 -0.0015
3 19 7 -2.1640 -0.0001
3 19 8 -2.9010 0.0008
3 19 9 1.7492 -0.0002
3 19 10 -1.6392 0.0007
3 19 11 0.0653 -0.0006
3 19 12 -5.0070 -0.0010
3 19 13 -1.2454 -0.0008
3 19 14 1.4669 0.0006
3 19 15 -0.1252 -0.0003
3 19 16 -1.8370 -0.0012
3 20 0 -3.8833 0.0001
3 20 1 -1.4079 0.0015
3 20 2 0.8488 -0.0001
3 20 3 4.4816 0.0004
3 20 4 0.4293 0.0004
3 20 5 -1.4345 -0.0007
3 20 6 -3.0056 -0.0006
3 20 7 -4.1950 0.0008
3 20 8 3.0436 -0.0003
3 20 9 -1.3178 0.0003
3 20 10 -2.8312 -0.0006
3 20 11 -5.0939 -0.0002
3 20 12 0.0510 -0.0008
3 20 13 -1.5868 0.0002
3 20 14 0.0182 -0.0006
3 20 15 -1.4441 -0.0008
3 21 0 2.6014 0.0010
3 21 1 -0.1354 -0.0001
3 21 2 3.6470 0.0001
3 21 3 1.8047 -0.0008
3 21 4 -1.5723 -0.0004
3 21 5 -4.8845 0.0009
3 21 6 -0.4628 -0.0005
3 21 7 1.5383 -0.0009
3 21 8 -3.4035 0.0002
3 21 9 -1.0124 -0.0001
3 21 10 -3.9483 0.0012
3 21 11 -1.1584 -0.0003
3 21 12 -1.1625 0.0004
3 21 13 -0.3306 -0.0012
3 21 14 -2.1959 -0.0013
3 22 0 0.5183 -0.0008
3 22 1 5.9312 -0.0010
3 22 2 -0.2843 -0.0005
3 22 3 -1.6042 0.0005
3 22 4 -1.1008 0.0003
3 22 5 0.1903 -0.0006
3 22 6 -0.6121 -0.0005
3 22 7 -0.8218 -0.0005
3 22 8 -2.9405 0.0002
3 22 9 -4.2319 0.0011
3 22 10 0.3726 0.0006
3 22 11 -0.9453 0.0003
3 22 12 -1.3382 -0.0007
3 22 13 -1.4254 -0.0007
3 23 0 2.2174 -0.0012
3 23 1 -0.1650 -0.0002
3 23 2 0.9704 0.0006
3 23 3 -2.3439 -0.0000
3 23 4 0.6299 -0.0014
3 23 5 0.9567 0.0005
3 23 6 -2.0308 -0.0009
3 23 7 -3.3308 -0.0003
3 23 8 -1.5582 0.0003
3 23 9 -0.2944 0.0004
3 23 10 -0.6506 -0.0002
3 23 11 0.1825 0.0007
3 23 12 -1.4466 0.0010
3 24 0 0.2926 0.0001
3 24 1 -2.6400 0.0002
3 24 2 -0.7064 -0.0007
3 24 3 1.5002 -0.0003
3 24 4 -0.6380 0.0002
3 24 5 -0.2743 -0.0003
3 24 6 -1.2414 0.0010
3 24 7 -1.7021 0.0002
3 24 8 -0.6499 -0.0001
3 24 9 0.4124 -0.0000
3 24 10 -1.0992 0.0015
3 24 11 -1.3548 0.0009
3 25 0 -0.2149 -0.0003
3 25 1 -0.3968 -0.0007
3 25 2 -1.9022 -0.0000
3 25 3 0.9968 0.0011
3 25 4 -0.5437 0.0007
3 25 5 -2.0052 0.0001
3 25 6 -1.1577 0.0013
3 25 7 -0.1966 0.0021
3 25 8 -0.4933 -0.0004
3 25 9 -0.9406 0.0004
3 26 0 -1.9187 -0.0007
3 26 1 -0.0434 0.0006
3 26 2 -0.3524 0.0017
3 26 3 -3.0311 0.0006
3 26 4 -0.6718 0.0007
3 26 5 -0.9564 0.0028
3 26 6 -0.3665 0.0013
3 26 7 -0.0021 0.0015
3 27 0 -1.7402 0.0006
3 27 1 -1.2290 0.0010
3 27 2 -1.3966 0.0001
3 27 3 -1.4668 0.0005
3 27 4 -1.5809 0.0017
3 27 5 0.3336 0.0014
3 28 0 -0.1295 0.0008
4 0 0 -27.3856 0.0078
4 0 2 1.5066 -0.0075
4 0 4 -13.0793 0.0009
4 0 6 -29.8919 -0.0101
4 0 8 -7.5478 0.0045
4 0 10 -13.6817 0.0027
4 0 12 -11.7408 0.0080
4 0 14 -0.9374 0.0103
4 0 16 -3.8670 0.0022
4 0 18 -0.0366 0.0022
4 0 20 1.6044 0.0060
4 1 0 4.3272 -0.0062
4 1 1 -10.3329 0.0087
4 1 2 18.1468 -0.0029
4 1 3 -11.1230 -0.0076
4 1 4 -23.5121 0.0049
4 1 5 -17.2755 0.0031
4 1 6 -4.6215 0.0080
4 1 7 -17.8002 -0.0084
4 1 8 -2.1102 0.0107
4 1 9 -10.4790 0.0061
4 1 10 -9.9729 -0.0051
4 1 11 -10.9180 -0.0010
4 1 12 3.7545 -0.0058
4 1 13 -5.0442 0.0101
4 1 14 1.6156 -0.0037
4 1 15 -2.2863 0.0063
4 1 16 -0.3775 0.0097
4 1 17 -1.4642 -0.0029
4 1 18 3.0699 -0.0017
4 1 19 1.0370 0.0051
4 1 20 -1.1972 -0.0052
4 1 21 0.6779 0.0009
4 2 0 26.0239 -0.0009
4 2 1 6.8277 -0.0020
4 2 2 -17.4865 0.0033
4 2 3 -2.3723 0.0053
4 2 4 -14.1341 -0.0038
4 2 5 -23.9668 -0.0002
4 2 6 -2.4722 0.0047
4 2 7 -9.8334 0.0037
4 2 8 -18.5145 -0.0038
4 2 9 -9.1955 -0.0001
4 2 10 -7.1809 -0.0002
4 2 11 -4.1944 -0.0074
4 2 12 -2.4743 0.0037
4 2 13 4.5510 -0.0019
4 2 14 -6.3284 0.0039
4 2 15 0.3826 0.0021
4 2 16 0.4819 0.0011
4 2 17 3.3027 0.0044
4 2 18 0.1191 -0.0032
4 2 19 1.0534 -0.0048
4 2 20 -0.7719 -0.0003
4 2 21 -0.1173 -0.0027
4 3 0 24.2852 0.0001
4 3 1 14.2058 -0.0062
4 3 2 -15.1991 0.0042
4 3 3 -10.7437 0.0068
4 3 4 -6.7027 -0.0032
4 3 5 -5.1738 -0.0032
4 3 6 -25.3828 0.0038
4 3 7 -1.9681 0.0040
4 3 8 -17.4477 -0.0028
4 3 9 -11.5578 -0.0048
4 3 10 -1.3582 0.0009
4 3 11 1.6146 0.0010
4 3 12 -2.4884 -0.0046
4 3 13 -3.7837 0.0013
4 3 14 3.3667 -0.0008
4 3 15 -1.9246 -0.0006
4 3 16 5.1558 0.0024
4 3 17 2.5951 -0.0007
4 3 18 0.1034 -0.0018
4 3 19 -1.6842 -0.0048
4 3 20 1.0966 -0.0012
4 3 21 0.3927 0.0019
4 4 0 -17.1179 -0.0030
4 4 1 10.6466 0.0021
4 4 2 12.2128 0.0002
4 4 3 -25.5293 -0.0042
4 4 4 1.6071 0.0043
4 4 5 -11.4751 0.0001
4 4 6 -6.8186 -0.0009
4 4 7 -27.2169 0.0009
4 4 8 3.8766 0.0020
4 4 9 -7.3141 -0.0006
4 4 10 -0.4969 -0.0030
4 4 11 1.3458 0.0003
4 4 12 -0.8919 0.0007
4 4 13 -2.3077 -0.0031
4 4 14 2.2894 -0.0011
4 4 15 8.8908 0.0017
4 4 16 -0.1865 -0.0051
4 4 17 1.1000 0.0003
4 4 18 -0.6062 -0.0020
4 4 19 0.3865 0.0000
4 4 20 0.3777 0.0003
4 4 21 0.3547 0.0013
4 5 0 13.4244 0.0023
4 5 1 -18.2132 -0.0019
4 5 2 -0.6196 -0.0041
4 5 3 14.9586 0.0035
4 5 4 -27.1722 -0.0010
4 5 5 2.1585 0.0019
4 5 6 -16.9297 -0.0008
4 5 7 -3.0892 0.0019
4 5 8 -10.8161 0.0024
4 5 9 13.8223 -0.0028
4 5 10 -4.7126 0.0015
4 5 11 -2.9746 -0.0036
4 5 12 3.1526 -0.0004
4 5 13 5.2620 0.0019
4 5 14 5.0794 -0.0008
4 5 15 4.1088 -0.0022
4 5 16 2.7636 -0.0002
4 5 17 -2.2477 -0.0022
4 5 18 2.5646 0.0021
4 5 19 2.0974 0.0003
4 5 20 -0.5977 0.0014
4 5 21 -1.4017 -0.0006
4 6 0 4.0281 -0.0017
4 6 1 -4.6421 -0.0017
4 6 2 -6.3657 -0.0015
4 6 3 -2.0571 -0.0007
4 6 4 6.5434 0.0020
4 6 5 -33.3702 -0.0010
4 6 6 5.8037 -0.0001
4 6 7 -0.8012 -0.0010
4 6 8 5.9970 -0.0007
4 6 9 -5.3437 0.0003
4 6 10 7.4847 -0.0029
4 6 11 -2.4417 0.0017
4 6 12 4.9790 0.0013
4 6 13 10.9653 0.0019
4 6 14 4.3776 -0.0001
4 6 15 -0.8021 0.0002
4 6 16 2.3207 -0.0004
4 6 17 4.7672 -0.0008
4 6 18 1.4845 -0.0001
4 6 19 0.1583 0.0026
4 6 20 -1.4902 -0.0010
4 6 21 -1.7694 0.0011
4 7 0 -3.3061 -0.0019
4 7 1 12.0390 -0.0004
4 7 2 -8.8098 -0.0012
4 7 3 -12.4117 0.0003
4 7 4 -13.4187 -0.0007
4 7 5 5.1314 0.0003
4 7 6 -12.2143 -0.0002
4 7 7 14.7640 -0.0021
4 7 8 0.0294 0.0029
4 7 9 -2.2450 -0.0003
4 7 10 -0.4995 -0.0004
4 7 11 14.7210 -0.0014
4 7 12 5.1961 0.0019
4 7 13 3.9033 0.0013
4 7 14 3.5739 0.0006
4 7 15 2.2098 0.0020
4 7 16 2.9386 -0.0013
4 7 17 5.3872 0.0015
4 7 18 0.9469 0.0009
4 7 19 -2.2876 -0.0007
4 7 20 -0.7445 0.0013
4 7 21 0.5337 0.0013
4 8 0 -17.1973 -0.0029
4 8 1 -2.7923 -0.0012
4 8 2 -0.6604 0.0018
4 8 3 -23.7604 -0.0004
4 8 4 -6.6728 0.0018
4 8 5 6.8823 0.0013
4 8 6 9.0553 0.0011
4 8 7 -11.2483 0.0011
4 8 8 5.1694 -0.0017
4 8 9 4.8717 0.0011
4 8 10 7.4600 -0.0020
4 8 11 8.3735 -0.0021
4 8 12 8.6014 0.0008
4 8 13 -3.8061 0.0026
4 8 14 2.8192 0.0025
4 8 15 6.4576 -0.0006
4 8 16 4.5492 0.0015
4 8 17 -0.3747 -0.0003
4 8 18 -0.0788 -0.0007
4 8 19 0.1235 0.0008
4 8 20 0.1243 0.0013
4 9 0 5.2590 0.0011
4 9 1 -27.1694 -0.0015
4 9 2 -14.4452 0.0013
4 9 3 5.8079 0.0046
4 9 4 -2.6970 0.0015
4 9 5 0.4212 -0.0007
4 9 6 2.0790 0.0012
4 9 7 -3.3111 0.0016
4 9 8 -1.1757 0.0004
4 9 9 15.9216 -0.0022
4 9 10 8.9510 0.0009
4 9 11 -0.2526 -0.0008
4 9 12 -0.9008 -0.0014
4 9 13 5.9256 0.0031
4 9 14 1.5296 0.0010
4 9 15 6.1634 0.0018
4 9 16 1.0312 -0.0006
4 9 17 -1.3784 -0.0002
4 9 18 -0.8556 0.0007
4 9 19 1.4298 0.0004
4 9 20 0.2289 -0.0006
4 10 0 -9.5600 -0.0005
4 10 1 -6.9431 0.0027
4 10 2 -11.2557 0.0022
4 10 3 8.4412 0.0010
4 10 4 6.4078 0.0019
4 10 5 -11.2741 0.0007
4 10 6 -7.4647 0.0016
4 10 7 11.8728 0.0006
4 10 8 7.5979 -0.0007
4 10 9 3.8724 0.0004
4 10 10 4.4034 -0.0012
4 10 11 -1.7864 -0.0002
4 10 12 0.7607 0.0008
4 10 13 5.4640 0.0002
4 10 14 7.2663 0.0014
4 10 15 -4.3609 0.0002
4 10 16 -0.9208 0.0001
4 10 17 0.3722 -0.0009
4 10 18 1.0114 -0.0011
4 10 19 -0.5822 -0.0015
4 10 20 -0.6304 -0.0008
4 11 0 -12.9560 0.0035
4 11 1 7.9478 0.0015
4 11 2 10.3449 0.0003
4 11 3 -9.1225 -0.0001
4 11 4 -1.8907 0.0012
4 11 5 -2.1230 0.0023
4 11 6 3.0535 -0.0013
4 11 7 6.5054 -0.0003
4 11 8 10.9345 -0.0004
4 11 9 -5.3438 -0.0004
4 11 10 -4.7294 -0.0001
4 11 11 6.2757 0.0006
4 11 12 4.6995 0.0003
4 11 13 2.3012 -0.0010
4 11 14 -2.6490 0.0002
4 11 15 -0.5290 -0.0002
4 11 16 -2.6942 -0.0006
4 11 17 2.5853 -0.0015
4 11 18 0.6928 -0.0012
4 11 19 -1.6864 -0.0005
4 12 0 3.4610 -0.0003
4 12 1 5.1216 0.0014
4 12 2 4.9407 -0.0009
4 12 3 -4.6418 0.0004
4 12 4 -10.7521 0.0020
4 12 5 13.4032 -0.0013
4 12 6 8.3634 0.0002
4 12 7 0.8484 -0.0005
4 12 8 -6.2737 -0.0011
4 12 9 2.3899 -0.0004
4 12 10 0.0611 0.0002
4 12 11 3.6634 -0.0004
4 12 12 4.4414 -0.0012
4 12 13 -5.9700 -0.0003
4 12 14 -3.2627 -0.0001
4 12 15 -0.1316 -0.0005
4 12 16 3.4219 -0.0011
4 12 17 -1.9685 -0.0007
4 12 18 -1.4574 -0.0006
4 12 19 -0.9601 -0.0003
4 13 0 12.0872 0.0003
4 13 1 -2.6022 0.0002
4 13 2 -7.7541 0.0023
4 13 3 4.7416 -0.0020
4 13 4 9.9572 -0.0015
4 13 5 2.0066 0.0014
4 13 6 7.2488 -0.0018
4 13 7 -6.0541 -0.0004
4 13 8 -4.1215 -0.0006
4 13 9 2.2754 -0.0013
4 13 10 7.8170 -0.0003
4 13 11 -3.8365 -0.0013
4 13 12 -6.3134 0.0015
4 13 13 -1.2066 0.0009
4 13 14 -1.0452 -0.0001
4 13 15 1.5030 -0.0004
4 13 16 -0.5140 0.0001
4 13 17 -2.1525 -0.0010
4 13 18 -2.8946 -0.0001
4 13 19 0.2304 0.0021
4 14 0 5.6686 -0.0013
4 14 1 -1.1632 -0.0004
4 14 2 1.2406 -0.0012
4 14 3 8.3633 -0.0002
4 14 4 11.5457 -0.0008
4 14 5 0.0313 -0.0007
4 14 6 -11.0072 0.0004
4 14 7 3.7252 -0.0015
4 14 8 3.0598 -0.0009
4 14 9 1.8011 0.0001
4 14 10 -2.8304 -0.0005
4 14 11 -3.4427 0.0013
4 14 12 -5.7047 0.0015
4 14 13 -0.1220 0.0009
4 14 14 2.5896 0.0001
4 14 15 -2.7515 -0.0008
4 14 16 -4.4847 -0.0005
4 14 17 -0.5071 0.0007
4 14 18 -0.1668 0.0004
4 15 0 -9.8113 -0.0009
4 15 1 10.2489 -0.0024
4 15 2 10.6031 0.0005
4 15 3 5.8252 0.0005
4 15 4 -2.7739 -0.0009
4 15 5 -1.8486 -0.0014
4 15 6 -0.3498 -0.0000
4 15 7 0.3311 0.0001
4 15 8 6.9674 -0.0005
4 15 9 -4.9331 -0.0008
4 15 10 -7.0471 0.0008
4 15 11 -3.5087 0.0013
4 15 12 2.5435 0.0007
4 15 13 -2.0708 0.0013
4 15 14 -2.5499 0.0002
4 15 15 -3.0706 0.0000
4 15 16 -1.7146 0.0007
4 15 17 -0.1700 0.0016
4 15 18 0.8822 0.0024
4 16 0 12.2062 -0.0003
4 16 1 3.1126 0.0005
4 16 2 10.8404 0.0001
4 16 3 -2.2455 -0.0010
4 16 4 -5.3090 -0.0001
4 16 5 0.1131 0.0002
4 16 6 6.3820 0.0003
4 16 7 0.2163 0.0009
4 16 8 -7.3904 -0.0010
4 16 9 -1.8443 -0.0002
4 16 10 -3.4573 0.0012
4 16 11 0.7845 0.0007
4 16 12 -1.0040 0.0019
4 16 13 -1.8378 0.0002
4 16 14 -5.7311 0.0009
4 16 15 0.0372 0.0004
4 16 16 0.8145 0.0004
4 16 17 -0.6755 0.0008
4 17 0 5.9593 0.0004
4 17 1 8.6906 0.0003
4 17 2 -8.3780 -0.0011
4 17 3 1.7384 0.0007
4 17 4 1.1652 0.0008
4 17 5 2.7615 0.0012
4 17 6 -0.2697 0.0001
4 17 7 -3.5274 -0.0009
4 17 8 -6.1868 0.0003
4 17 9 -3.2981 0.0006
4 17 10 3.9902 0.0010
4 17 11 -3.0836 0.0014
4 17 12 -3.6733 -0.0003
4 17 13 -3.8480 0.0007
4 17 14 1.2546 -0.0006
4 17 15 -1.2163 -0.0000
4 17 16 0.6747 -0.0002
4 17 17 -0.5942 -0.0015
4 18 0 4.8662 0.0002
4 18 1 -4.1557 -0.0007
4 18 2 1.1912 0.0003
4 18 3 -1.8299 0.0006
4 18 4 7.0271 0.0016
4 18 5 -1.4789 -0.0000
4 18 6 -7.1473 -0.0006
4 18 7 -5.1878 0.0005
4 18 8 0.0848 0.0015
4 18 9 -0.2690 0.0009
4 18 10 -3.7611 0.0008
4 18 11 -1.0693 -0.0004
4 18 12 -3.9777 -0.0004
4 18 13 0.1951 -0.0006
4 18 14 0.7291 0.0002
4 18 15 0.5742 -0.0008
4 18 16 -1.8516 -0.0012
4 19 0 -6.0181 -0.0007
4 19 1 0.0889 0.0008
4 19 2 2.0187 -0.0004
4 19 3 4.5684 0.0004
4 19 4 -4.7624 0.0001
4 19 5 -2.7774 0.0009
4 19 6 -4.0676 0.0007
4 19 7 -2.0912 0.0001
4 19 8 0.1026 0.0010
4 19 9 -2.1437 -0.0005
4 19 10 -3.9414 -0.0003
4 19 11 -4.2802 -0.0002
4 19 12 2.4799 -0.0000
4 19 13 -1.5995 0.0002
4 19 14 0.4203 -0.0005
4 19 15 -0.4427 -0.0024
4 20 0 1.7368 -0.0007
4 20 1 0.9381 -0.0007
4 20 2 1.4392 0.0001
4 20 3 -1.9207 -0.0002
4 20 4 -3.6067 0.0004
4 20 5 -4.4420 0.0001
4 20 6 1.1947 0.0009
4 20 7 -0.4465 -0.0007
4 20 8 -4.8236 -0.0013
4 20 9 -3.1922 0.0008
4 20 10 -2.1518 -0.0004
4 20 11 -0.4826 0.0006
4 20 12 -1.3294 -0.0004
4 20 13 1.0871 -0.0007
4 20 14 -2.0671 -0.0026
4 21 0 2.2465 -0.0006
4 21 1 0.5846 -0.0010
4 21 2 -2.6392 0.0002
4 21 3 -4.3686 0.0008
4 21 4 -0.5036 -0.0002
4 21 5 0.1635 0.0004
4 21 6 -1.6720 -0.0001
4 21 7 -2.2250 -0.0006
4 21 8 -3.2744 0.0010
4 21 9 -3.8375 -0.0012
4 21 10 0.7495 0.0007
4 21 11 -1.2706 -0.0010
4 21 12 -1.3411 -0.0015
4 21 13 -1.4892 -0.0024
4 22 0 -2.9781 -0.0001
4 22 1 -0.7260 0.0012
4 22 2 -2.9587 -0.0003
4 22 3 -1.2203 -0.0003
4 22 4 -1.1755 0.0004
4 22 5 0.7544 -0.0002
4 22 6 -3.9599 0.0009
4 22 7 -3.5157 0.0006
4 22 8 -0.7454 -0.0013
4 22 9 -0.0196 0.0001
4 22 10 -1.8993 -0.0023
4 22 11 -0.3108 -0.0004
4 22 12 -1.1522 -0.0017
4 23 0 1.6849 0.0006
4 23 1 -5.4323 -0.0004
4 23 2 0.4939 -0.0004
4 23 3 0.1195 -0.0001
4 23 4 -1.1241 0.0004
4 23 5 -2.5156 0.0005
4 23 6 -0.2763 0.0009
4 23 7 -1.6503 -0.0006
4 23 8 0.1276 -0.0004
4 23 9 -0.4016 -0.0016
4 23 10 -0.9818 0.0005
4 23 11 -1.1205 -0.0006
4 24 0 -3.5136 -0.0002
4 24 1 2.3530 0.0001
4 24 2 -2.2229 0.0001
4 24 3 1.0058 0.0007
4 24 4 -1.1252 0.0004
4 24 5 -0.9904 -0.0007
4 24 6 -0.5299 -0.0001
4 24 7 0.6550 0.0004
4 24 8 -1.4269 -0.0004
4 24 9 -0.6284 0.0000
4 24 10 0.4032 0.0001
4 25 0 0.9957 0.0003
4 25 1 -0.9143 0.0009
4 25 2 1.0884 0.0014
4 25 3 -2.3339 -0.0007
4 25 4 0.9017 -0.0004
4 25 5 0.0841 0.0006
4 25 6 0.8322 -0.0008
4 25 7 0.0259 -0.0006
4 25 8 0.2935 0.0006
4 26 0 -2.0207 0.0007
4 26 1 -0.3220 0.0014
4 26 2 -1.0178 -0.0001
4 26 3 0.5446 -0.0001
4 26 4 -0.4526 -0.0000
4 26 5 2.0850 -0.0012
4 26 6 0.6944 -0.0006
4 26 7 -0.1100 -0.0016
4 27 0 1.2649 0.0012
4 27 1 -2.2865 -0.0011
4 27 2 -0.2222 0.0004
4 27 3 0.1709 0.0011
4 27 4 1.4049 -0.0011
5 0 0 3.0939 -0.0126
5 0 2 5.5164 -0.0005
5 0 4 -9.2889 0.0071
5 0 6 6.0040 0.0079
5 0 8 0.7945 -0.0031
5 0 10 -6.9936 -0.0036
5 0 12 4.5371 -0.0026
5 0 14 -0.5927 0.0028
5 0 16 -1.3014 0.0090
5 0 18 2.7980 0.0013
5 0 20 -0.7636 0.0008
5 1 0 2.0588 0.0009
5 1 1 0.3913 -0.0128
5 1 2 -20.9056 0.0116
5 1 3 1.9564 0.0123
5 1 4 -4.1850 0.0028
5 1 5 -0.9872 -0.0000
5 1 6 8.8433 0.0113
5 1 7 2.9401 0.0060
5 1 8 -2.1773 -0.0008
5 1 9 -2.9456 -0.0054
5 1 10 7.6461 -0.0020
5 1 11 -0.4423 -0.0007
5 1 12 6.1068 -0.0050
5 1 13 1.1684 0.0031
5 1 14 -1.5011 -0.0008
5 1 15 -1.2525 0.0033
5 1 16 2.8688 0.0036
5 1 17 0.9536 0.0046
5 1 18 -1.5540 -0.0039
5 1 19 0.5395 -0.0026
5 1 20 -0.8849 -0.0093
5 1 21 0.4152 0.0009
5 2 0 -5.8699 -0.0049
5 2 1 -12.1203 0.0025
5 2 2 -5.1580 0.0002
5 2 3 -20.8111 0.0010
5 2 4 10.1932 0.0053
5 2 5 2.6312 0.0006
5 2 6 -3.6621 0.0007
5 2 7 7.7687 0.0089
5 2 8 -2.5988 0.0000
5 2 9 6.7943 -0.0030
5 2 10 4.0287 -0.0016
5 2 11 12.0884 0.0046
5 2 12 -4.0019 0.0005
5 2 13 3.0747 -0.0054
5 2 14 0.5691 0.0059
5 2 15 2.7653 0.0018
5 2 16 1.4358 -0.0020
5 2 17 0.2050 0.0021
5 2 18 -1.6288 -0.0009
5 2 19 -2.2701 -0.0060
5 2 20 2.1988 0.0015
5 2 21 -0.3659 -0.0031
5 3 0 -39.1741 0.0040
5 3 1 -3.6913 0.0019
5 3 2 -12.6152 -0.0031
5 3 3 -0.6897 -0.0034
5 3 4 -8.6755 0.0019
5 3 5 9.5328 0.0057
5 3 6 -0.1901 -0.0016
5 3 7 -7.7558 -0.0014
5 3 8 17.7516 0.0027
5 3 9 3.7053 0.0009
5 3 10 11.7173 -0.0021
5 3 11 -1.5625 -0.0014
5 3 12 7.6686 0.0010
5 3 13 -3.2705 0.0045
5 3 14 7.8901 -0.0011
5 3 15 2.7949 0.0005
5 3 16 -1.1827 0.0021
5 3 17 -2.4069 -0.0055
5 3 18 -1.0867 0.0010
5 3 19 0.8605 0.0011
5 3 20 -1.0702 -0.0018
5 3 21 0.3348 -0.0012
5 4 0 8.4632 -0.0019
5 4 1 -39.3633 -0.0000
5 4 2 5.7920 -0.0037
5 4 3 0.5150 0.0007
5 4 4 -1.9661 0.0029
5 4 5 -7.4919 -0.0012
5 4 6 3.4211 0.0005
5 4 7 10.8826 -0.0038
5 4 8 1.4343 0.0005
5 4 9 21.0484 -0.0005
5 4 10 -3.8371 -0.0029
5 4 11 6.2364 -0.0003
5 4 12 0.5980 0.0017
5 4 13 12.6180 0.0026
5 4 14 -1.2465 0.0013
5 4 15 1.7673 -0.0004
5 4 16 -2.3747 -0.0021
5 4 17 -2.3591 0.0002
5 4 18 1.3127 -0.0007
5 4 19 -0.6025 0.0016
5 4 20 -0.9311 -0.0014
5 5 0 -14.5134 -0.0020
5 5 1 13.8240 -0.0038
5 5 2 -18.0330 0.0021
5 5 3 9.6569 0.0019
5 5 4 -3.9580 -0.0017
5 5 5 -8.0085 -0.0006
5 5 6 8.6870 -0.0028
5 5 7 12.9600 -0.0007
5 5 8 13.3305 -0.0050
5 5 9 -6.5768 0.0006
5 5 10 14.5353 -0.0012
5 5 11 -0.5175 0.0004
5 5 12 11.6294 0.0020
5 5 13 2.2608 0.0021
5 5 14 3.2141 0.0017
5 5 15 -6.4903 -0.0026
5 5 16 0.9640 0.0005
5 5 17 1.3299 -0.0022
5 5 18 -1.8702 0.0003
5 5 19 -2.0948 -0.0003
5 5 20 -2.6940 0.0021
5 6 0 0.5994 -0.0050
5 6 1 8.2619 0.0005
5 6 2 9.6986 -0.0001
5 6 3 -22.3163 -0.0014
5 6 4 4.9935 0.0013
5 6 5 12.1465 -0.0019
5 6 6 3.9333 -0.0006
5 6 7 12.2947 -0.0022
5 6 8 1.0395 0.0024
5 6 9 6.4477 0.0005
5 6 10 0.0965 -0.0012
5 6 11 18.8887 0.0001
5 6 12 -0.1550 0.0005
5 6 13 1.5303 0.0008
5 6 14 -2.2302 0.0011
5 6 15 2.6143 -0.0006
5 6 16 -1.0389 -0.0028
5 6 17 -0.1760 0.0007
5 6 18 -3.4611 0.0001
5 6 19 -3.9930 0.0029
5 6 20 -0.9297 0.0022
5 7 0 -2.3042 0.0012
5 7 1 -0.5791 -0.0030
5 7 2 -1.7544 0.0001
5 7 3 3.5032 0.0024
5 7 4 0.1281 -0.0000
5 7 5 18.2265 -0.0003
5 7 6 9.3340 0.0007
5 7 7 -8.9462 0.0023
5 7 8 8.2892 -0.0019
5 7 9 8.7620 -0.0015
5 7 10 12.0624 0.0002
5 7 11 0.7380 -0.0014
5 7 12 6.2944 -0.0007
5 7 13 -4.5161 0.0028
5 7 14 2.8508 0.0013
5 7 15 3.1401 -0.0011
5 7 16 0.1089 -0.0005
5 7 17 -6.0420 -0.0007
5 7 18 -2.2339 0.0011
5 7 19 -1.1110 0.0017
5 7 20 -1.0376 0.0041
5 8 0 9.3092 -0.0005
5 8 1 -15.9468 0.0009
5 8 2 0.0714 0.0002
5 8 3 19.3630 0.0004
5 8 4 12.3004 0.0012
5 8 5 -3.6222 0.0004
5 8 6 2.7446 -0.0015
5 8 7 6.0541 0.0001
5 8 8 2.9007 -0.0017
5 8 9 14.9740 -0.0003
5 8 10 4.6718 -0.0002
5 8 11 -2.6549 0.0007
5 8 12 -1.7500 0.0003
5 8 13 7.7580 -0.0004
5 8 14 1.8087 0.0010
5 8 15 0.4539 0.0005
5 8 16 -2.7110 -0.0004
5 8 17 -2.0865 -0.0010
5 8 18 -2.3035 0.0015
5 8 19 -0.0448 0.0027
5 8 20 -1.3595 0.0016
5 9 0 -0.8600 0.0020
5 9 1 9.8649 0.0023
5 9 2 7.1287 -0.0012
5 9 3 9.9018 -0.0004
5 9 4 7.0204 0.0009
5 9 5 -6.3820 0.0011
5 9 6 -1.8656 0.0000
5 9 7 15.5123 -0.0032
5 9 8 9.9938 0.0010
5 9 9 -2.6676 -0.0007
5 9 10 0.1395 -0.0012
5 9 11 1.4197 0.0010
5 9 12 2.2875 -0.0007
5 9 13 5.4457 -0.0003
5 9 14 2.4221 0.0003
5 9 15 -4.5607 0.0006
5 9 16 -1.5122 -0.0006
5 9 17 0.4880 0.0004
5 9 18 0.2805 -0.0003
5 9 19 -2.2538 0.0002
5 10 0 -9.1335 0.0002
5 10 1 21.3235 0.0005
5 10 2 11.5660 0.0005
5 10 3 -9.0720 -0.0009
5 10 4 -5.8241 0.0009
5 10 5 8.4885 0.0011
5 10 6 6.8891 -0.0022
5 10 7 3.4781 -0.0002
5 10 8 4.3892 -0.0016
5 10 9 -6.1319 0.0009
5 10 10 -1.7023 -0.0001
5 10 11 5.8925 -0.0010
5 10 12 6.3408 0.0007
5 10 13 -3.4047 -0.0013
5 10 14 -1.5549 0.0001
5 10 15 0.3048 -0.0009
5 10 16 0.2010 0.0003
5 10 17 1.3392 -0.0006
5 10 18 -0.5821 -0.0001
5 10 19 -1.7173 -0.0011
5 11 0 17.3149 -0.0012
5 11 1 -6.0981 -0.0007
5 11 2 2.5391 0.0004
5 11 3 -5.3277 0.0011
5 11 4 -2.7851 -0.0012
5 11 5 9.5450 -0.0003
5 11 6 6.9086 -0.0001
5 11 7 -6.9059 -0.0003
5 11 8 -9.5625 0.0004
5 11 9 5.9788 -0.0013
5 11 10 1.9004 0.0008
5 11 11 2.9933 -0.0003
5 11 12 -1.7620 -0.0013
5 11 13 -1.8976 0.0010
5 11 14 -3.2978 -0.0005
5 11 15 4.0088 0.0004
5 11 16 2.8507 -0.0006
5 11 17 -2.2619 -0.0001
5 11 18 -1.1481 -0.0006
5 11 19 0.0245 0.0023
5 12 0 3.0140 -0.0015
5 12 1 -5.0198 0.0001
5 12 2 -15.6260 0.0012
5 12 3 10.4327 -0.0010
5 12 4 7.4117 -0.0020
5 12 5 -4.7294 -0.0011
5 12 6 -5.5276 0.0012
5 12 7 -5.8185 -0.0008
5 12 8 -1.7247 -0.0002
5 12 9 0.0005 0.0002
5 12 10 6.7367 -0.0007
5 12 11 -7.9570 0.0003
5 12 12 -3.7411 0.0016
5 12 13 -0.0366 0.0010
5 12 14 4.1762 0.0001
5 12 15 0.2718 -0.0005
5 12 16 -0.1158 -0.0006
5 12 17 -0.1427 0.0001
5 12 18 -0.9676 0.0006
5 13 0 -4.3403 0.0005
5 13 1 -4.1942 -0.0022
5 13 2 5.4407 -0.0017
5 13 3 -0.8599 -0.0002
5 13 4 3.6386 -0.0019
5 13 5 -10.2743 0.0004
5 13 6 -13.2627 0.0001
5 13 7 1.3605 0.0005
5 13 8 2.2395 -0.0002
5 13 9 -2.4598 -0.0006
5 13 10 -8.5399 0.0006
5 13 11 -0.0779 0.0022
5 13 12 -3.3179 0.0012
5 13 13 4.0407 -0.0004
5 13 14 1.0597 -0.0004
5 13 15 -0.9926 -0.0016
5 13 16 -1.8176 0.0000
5 13 17 1.6427 0.0008
5 13 18 2.3276 0.0009
5 14 0 -12.4190 -0.0013
5 14 1 7.7449 -0.0002
5 14 2 4.6053 -0.0011
5 14 3 -4.4576 -0.0005
5 14 4 -15.3109 0.0012
5 14 5 -2.8836 -0.0017
5 14 6 -1.4656 0.0011
5 14 7 -3.5700 0.0007
5 14 8 -1.0949 -0.0003
5 14 9 -8.0486 -0.0001
5 14 10 -5.8470 0.0008
5 14 11 -1.7282 0.0009
5 14 12 5.1346 -0.0010
5 14 13 -3.1329 -0.0001
5 14 14 -1.2933 -0.0011
5 14 15 -0.2108 0.0012
5 14 16 1.7384 -0.0001
5 14 17 1.7498 0.0022
5 14 18 1.4055 0.0015
5 15 0 9.7038 0.0013
5 15 1 -4.9112 0.0003
5 15 2 -1.9656 -0.0001
5 15 3 -9.5576 -0.0007
5 15 4 -6.7933 -0.0005
5 15 5 -3.4445 0.0021
5 15 6 3.8649 -0.0004
5 15 7 -6.9297 0.0004
5 15 8 -11.8592 0.0005
5 15 9 -2.2405 0.0004
5 15 10 -0.6728 -0.0001
5 15 11 0.2988 -0.0006
5 15 12 -2.8860 0.0008
5 15 13 -0.3030 -0.0009
5 15 14 -3.2688 0.0014
5 15 15 2.4920 0.0004
5 15 16 2.5308 0.0012
5 15 17 0.1827 -0.0003
5 16 0 2.2804 -0.0006
5 16 1 -2.0040 0.0001
5 16 2 -15.2909 -0.0003
5 16 3 -1.1495 0.0007
5 16 4 1.4807 0.0014
5 16 5 -1.5929 0.0006
5 16 6 -8.5516 -0.0002
5 16 7 -4.4729 -0.0003
5 16 8 -5.4269 0.0010
5 16 9 -2.0033 0.0005
5 16 10 1.8993 -0.0001
5 16 11 -3.6466 0.0001
5 16 12 -3.8046 -0.0009
5 16 13 -2.2934 0.0009
5 16 14 2.8520 -0.0009
5 16 15 -0.2721 0.0007
5 16 16 0.3880 -0.0002
5 16 17 0.4511 0.0006
5 17 0 -5.9862 -0.0001
5 17 1 -6.2705 -0.0005
5 17 2 0.1971 0.0012
5 17 3 -3.4409 0.0016
5 17 4 1.8971 0.0005
5 17 5 -6.1824 -0.0006
5 17 6 -7.5566 0.0003
5 17 7 -4.6836 -0.0001
5 17 8 3.3787 0.0006
5 17 9 -1.9754 0.0004
5 17 10 -4.0646 -0.0004
5 17 11 -1.8864 -0.0008
5 17 12 -1.9336 -0.0006
5 17 13 0.2922 -0.0005
5 17 14 -0.0035 0.0005
5 17 15 0.2797 -0.0005
5 17 16 -1.0373 0.0013
5 18 0 -6.0659 -0.0007
5 18 1 -1.4173 0.0010
5 18 2 2.5368 0.0013
5 18 3 0.1638 0.0001
5 18 4 -8.9256 0.0005
5 18 5 -2.5429 0.0006
5 18 6 -1.6209 0.0001
5 18 7 0.8632 -0.0002
5 18 8 -1.7637 -0.0013
5 18 9 -0.1940 -0.0006
5 18 10 -3.3734 -0.0007
5 18 11 -1.3625 -0.0005
5 18 12 1.4242 0.0004
5 18 13 -0.8078 -0.0005
5 18 14 -2.0201 -0.0001
5 18 15 0.3644 0.0001
5 19 0 2.3728 0.0006
5 19 1 0.4785 -0.0004
5 19 2 -1.8342 0.0007
5 19 3 -3.2377 0.0010
5 19 4 -2.4261 0.0003
5 19 5 -2.7197 -0.0002
5 19 6 4.1587 -0.0006
5 19 7 -1.2383 -0.0015
5 19 8 -2.2692 -0.0015
5 19 9 -2.2061 -0.0003
5 19 10 2.4499 0.0003
5 19 11 0.0645 0.0011
5 19 12 -0.8465 -0.0013
5 19 13 0.2054 -0.0010
5 19 14 -1.0335 -0.0012
5 19 15 -0.6592 0.0013
5 20 0 1.5131 0.0003
5 20 1 -0.2185 -0.0001
5 20 2 -4.0351 0.0002
5 20 3 -2.6450 -0.0003
5 20 4 3.0415 0.0003
5 20 5 2.6686 -0.0009
5 20 6 -2.3696 -0.0009
5 20 7 0.6100 -0.0003
5 20 8 -0.7832 -0.0007
5 20 9 0.8755 0.0003
5 20 10 1.1588 0.0003
5 20 11 1.7550 -0.0012
5 20 12 -0.9937 -0.0007
5 20 13 -0.2028 -0.0022
5 20 14 0.1781 0.0015
5 21 0 -3.4384 0.0006
5 21 1 -1.8432 0.0010
5 21 2 -0.4333 -0.0010
5 21 3 2.1828 -0.0009
5 21 4 0.5939 -0.0004
5 21 5 1.9197 0.0004
5 21 6 -0.1817 -0.0006
5 21 7 -1.4799 -0.0004
5 21 8 3.2099 -0.0004
5 21 9 1.4421 -0.0011
5 21 10 0.0717 -0.0014
5 21 11 1.1432 -0.0007
5 21 12 0.7912 -0.0007
5 21 13 0.0299 0.0017
5 22 0 -0.8728 0.0001
5 22 1 -2.5326 -0.0011
5 22 2 2.1935 -0.0002
5 22 3 1.0474 -0.0002
5 22 4 1.1930 0.0003
5 22 5 -0.4813 -0.0007
5 22 6 3.2078 -0.0001
5 22 7 2.0305 -0.0006
5 22 8 0.6685 -0.0020
5 22 9 1.8005 -0.0001
5 22 10 0.6311 -0.0003
5 22 11 0.2656 0.0001
5 22 12 1.3634 0.0016
5 23 0 -0.6248 -0.0004
5 23 1 2.1015 0.0002
5 23 2 -1.9485 0.0014
5 23 3 2.0565 0.0004
5 23 4 0.3635 -0.0006
5 23 5 1.3811 -0.0003
5 23 6 2.0757 -0.0010
5 23 7 2.4764 0.0002
5 23 8 -0.0333 0.0010
5 23 9 0.4268 -0.0001
5 23 10 1.4134 0.0005
5 23 11 0.8482 -0.0005
5 24 0 -0.3992 0.0002
5 24 1 0.5497 0.0015
5 24 2 0.8839 0.0004
5 24 3 -2.4376 -0.0005
5 24 4 2.3245 0.0001
5 24 5 1.1340 0.0003
5 24 6 1.5093 0.0004
5 24 7 0.8038 0.0010
5 24 8 1.7977 0.0005
5 24 9 0.7015 -0.0000
5 25 0 0.6962 0.0003
5 25 1 -0.7699 -0.0007
5 25 2 -0.1142 -0.0001
5 25 3 0.7361 0.0006
5 25 4 -0.4741 -0.0005
5 25 5 2.1122 -0.0000
5 25 6 0.1412 0.0001
5 25 7 1.2975 -0.0001
5 25 8 0.3361 -0.0004
5 26 0 0.3393 -0.0010
5 26 1 0.3217 -0.0015
5 26 2 -0.1222 -0.0005
5 26 3 0.6054 -0.0001
5 26 4 1.1625 -0.0004
5 26 5 -0.6711 -0.0016
5 27 0 0.6369 -0.0009
5 27 1 0.9089 0.0002
5 27 2 0.3795 -0.0011
5 27 3 0.7719 -0.0010
6 0 0 3.8545 -0.0102
6 0 2 -4.1770 0.0132
6 0 4 5.9802 0.0045
6 0 6 12.5043 0.0000
6 0 8 -0.8608 -0.0038
6 0 10 10.4030 -0.0019
6 0 12 5.6473 -0.0023
6 0 14 0.4479 -0.0014
6 0 16 5.8881 -0.0046
6 0 18 -1.2088 -0.0058
6 0 20 0.2626 -0.0017
6 1 0 0.7639 0.0073
6 1 1 2.2508 0.0056
6 1 2 5.3753 -0.0100
6 1 3 -0.1152 -0.0011
6 1 4 17.6651 -0.0080
6 1 5 8.6243 0.0053
6 1 6 1.6280 -0.0052
6 1 7 4.4379 -0.0044
6 1 8 4.1240 0.0036
6 1 9 5.4142 -0.0051
6 1 10 6.5685 -0.0017
6 1 11 6.5700 -0.0007
6 1 12 -5.1106 -0.0036
6 1 13 2.4602 -0.0031
6 1 14 1.3251 -0.0060
6 1 15 3.5798 0.0018
6 1 16 -0.9676 -0.0035
6 1 17 1.6205 -0.0068
6 1 18 -2.0515 0.0014
6 1 19 -0.0586 -0.0026
6 1 20 1.1288 -0.0010
6 2 0 -11.1804 -0.0043
6 2 1 6.0875 -0.0015
6 2 2 5.6427 -0.0045
6 2 3 20.5811 -0.0060
6 2 4 3.9169 0.0059
6 2 5 17.1268 0.0015
6 2 6 -0.7238 -0.0027
6 2 7 5.3483 -0.0052
6 2 8 11.2944 -0.0038
6 2 9 9.3861 0.0030
6 2 10 1.1510 -0.0038
6 2 11 -0.7761 -0.0072
6 2 12 2.8661 0.0001
6 2 13 -1.6338 -0.0010
6 2 14 5.6111 0.0015
6 2 15 -0.6735 -0.0034
6 2 16 -1.3424 -0.0006
6 2 17 -2.4867 -0.0001
6 2 18 2.6469 -0.0025
6 2 19 0.1081 0.0011
6 2 20 -0.3105 0.0005
6 3 0 14.8408 -0.0033
6 3 1 -10.2700 -0.0091
6 3 2 23.8505 0.0012
6 3 3 10.5445 0.0046
6 3 4 14.5073 -0.0015
6 3 5 -6.9369 -0.0009
6 3 6 19.0029 -0.0018
6 3 7 6.2146 -0.0037
6 3 8 10.3689 -0.0015
6 3 9 4.0335 -0.0016
6 3 10 -0.4392 -0.0005
6 3 11 -1.0833 -0.0033
6 3 12 3.1351 0.0012
6 3 13 6.1368 0.0041
6 3 14 -4.2273 -0.0015
6 3 15 -0.6817 0.0018
6 3 16 -2.2887 0.0003
6 3 17 1.3970 -0.0017
6 3 18 0.7800 0.0006
6 3 19 1.2531 0.0001
6 3 20 -1.8811 -0.0027
6 4 0 -2.7920 -0.0054
6 4 1 31.5518 -0.0003
6 4 2 -4.7916 0.0005
6 4 3 16.1211 0.0016
6 4 4 -1.8064 -0.0016
6 4 5 13.3506 -0.0035
6 4 6 4.5338 -0.0026
6 4 7 20.0488 0.0010
6 4 8 -2.9714 -0.0014
6 4 9 -1.4090 -0.0014
6 4 10 2.5320 0.0001
6 4 11 4.3988 0.0030
6 4 12 2.3485 0.0012
6 4 13 -1.7582 -0.0001
6 4 14 -1.9055 0.0062
6 4 15 -4.9697 -0.0003
6 4 16 2.8961 -0.0019
6 4 17 1.6513 0.0022
6 4 18 -0.1481 -0.0022
6 4 19 -1.4866 -0.0010
6 4 20 0.6988 0.0013
6 5 0 10.0177 0.0022
6 5 1 6.2469 -0.0030
6 5 2 15.1776 -0.0003
6 5 3 -17.7048 -0.0032
6 5 4 17.0265 -0.0012
6 5 5 10.4745 -0.0004
6 5 6 10.9145 -0.0011
6 5 7 -6.6579 0.0007
6 5 8 4.9406 0.0017
6 5 9 -3.1677 0.0005
6 5 10 3.9169 0.0029
6 5 11 4.7841 -0.0026
6 5 12 -3.9625 0.0021
6 5 13 -6.0401 0.0025
6 5 14 -1.4669 0.0007
6 5 15 2.5644 0.0019
6 5 16 -0.1413 -0.0001
6 5 17 0.1658 -0.0014
6 5 18 -1.2882 0.0002
6 5 19 0.4689 0.0008
6 5 20 0.6002 0.0007
6 6 0 2.4661 0.0011
6 6 1 -5.6428 0.0015
6 6 2 -4.2742 -0.0027
6 6 3 16.5139 0.0005
6 6 4 -0.3140 0.0017
6 6 5 12.1876 0.0006
6 6 6 -5.1713 0.0009
6 6 7 -6.3503 0.0005
6 6 8 -2.9948 0.0003
6 6 9 10.2255 -0.0010
6 6 10 -1.8383 -0.0005
6 6 11 -5.4536 0.0010
6 6 12 -3.8128 -0.0010
6 6 13 -2.8777 0.0015
6 6 14 -0.0736 0.0009
6 6 15 1.7957 0.0026
6 6 16 -2.0504 -0.0010
6 6 17 -2.6798 0.0001
6 6 18 1.1035 -0.0004
6 6 19 1.8676 -0.0004
6 7 0 7.1421 0.0011
6 7 1 -8.4069 -0.0002
6 7 2 4.7012 0.0005
6 7 3 14.6680 0.0005
6 7 4 4.7423 0.0002
6 7 5 -17.3693 0.0029
6 7 6 -3.3925 -0.0004
6 7 7 0.3591 -0.0017
6 7 8 1.7774 -0.0004
6 7 9 -2.3702 0.0018
6 7 10 -2.8768 0.0013
6 7 11 -10.5628 -0.0004
6 7 12 -2.6299 0.0003
6 7 13 2.1337 -0.0021
6 7 14 -0.5546 0.0007
6 7 15 -5.1582 -0.0000
6 7 16 -1.2453 0.0009
6 7 17 0.1569 -0.0013
6 7 18 1.1187 -0.0001
6 7 19 1.4528 0.0001
6 8 0 -0.7811 -0.0013
6 8 1 20.3026 0.0015
6 8 2 8.2283 0.0008
6 8 3 -5.9594 -0.0016
6 8 4 -4.5712 0.0032
6 8 5 -9.9256 0.0013
6 8 6 -5.2319 0.0002
6 8 7 5.3348 -0.0004
6 8 8 -2.9788 0.0026
6 8 9 -12.3119 0.0015
6 8 10 -8.8427 -0.0006
6 8 11 1.2151 -0.0005
6 8 12 -2.7273 -0.0013
6 8 13 -0.1264 -0.0009
6 8 14 -4.4429 -0.0007
6 8 15 -3.5037 0.0005
6 8 16 -2.1091 -0.0002
6 8 17 2.9937 0.0007
6 8 18 0.0926 -0.0002
6 8 19 -1.2479 -0.0029
6 9 0 5.2442 -0.0010
6 9 1 15.4858 -0.0021
6 9 2 2.5371 0.0012
6 9 3 -13.0811 0.0032
6 9 4 -13.4358 -0.0010
6 9 5 9.5955 0.0003
6 9 6 -2.0925 0.0012
6 9 7 -9.7001 0.0015
6 9 8 -8.6546 -0.0002
6 9 9 -9.0641 -0.0002
6 9 10 -3.7725 0.0010
6 9 11 0.3591 -0.0016
6 9 12 0.6778 -0.0006
6 9 13 -9.3418 0.0001
6 9 14 -2.0911 -0.0009
6 9 15 -0.3920 -0.0001
6 9 16 1.9091 0.0000
6 9 17 -1.5988 0.0001
6 9 18 0.2773 -0.0016
6 9 19 -0.5770 -0.0006
6 10 0 17.2861 -0.0028
6 10 1 -12.5057 0.0008
6 10 2 -3.9287 0.0017
6 10 3 -2.7038 0.0002
6 10 4 3.4888 -0.0004
6 10 5 -4.0434 -0.0003
6 10 6 0.1490 0.0012
6 10 7 -16.9846 0.0008
6 10 8 -10.2459 -0.0012
6 10 9 2.2510 -0.0008
6 10 10 -0.2423 -0.0007
6 10 11 -3.6263 -0.0003
6 10 12 -6.8769 0.0004
6 10 13 -0.5980 -0.0007
6 10 14 -3.1754 0.0013
6 10 15 3.5304 -0.0001
6 10 16 -0.9980 0.0009
6 10 17 -1.1056 -0.0014
6 10 18 -1.8567 -0.0005
6 11 0 1.5946 0.0016
6 11 1 -4.1782 0.0003
6 11 2 -11.0238 0.0005
6 11 3 13.9672 -0.0001
6 11 4 1.0021 -0.0004
6 11 5 -7.8347 -0.0006
6 11 6 -15.2377 0.0011
6 11 7 0.4344 -0.0015
6 11 8 -2.2841 -0.0005
6 11 9 -1.2398 -0.0019
6 11 10 -1.0085 -0.0007
6 11 11 -8.1145 0.0014
6 11 12 -3.0536 0.0007
6 11 13 0.7065 0.0021
6 11 14 4.2358 -0.0009
6 11 15 -3.7783 0.0011
6 11 16 -0.0622 -0.0018
6 11 17 -0.8787 -0.0003
6 11 18 0.8944 -0.0011
6 12 0 -11.2736 -0.0001
6 12 1 6.6604 0.0010
6 12 2 11.0583 -0.0015
6 12 3 -6.9191 -0.0004
6 12 4 0.2249 0.0007
6 12 5 -11.2697 0.0001
6 12 6 -3.3178 -0.0001
6 12 7 0.1623 0.0007
6 12 8 5.2060 -0.0015
6 12 9 -7.0700 -0.0002
6 12 10 -7.2133 -0.0001
6 12 11 2.2136 0.0012
6 12 12 0.3726 0.0018
6 12 13 2.3633 -0.0011
6 12 14 -0.8753 0.0009
6 12 15 -0.9709 -0.0020
6 12 16 -2.4668 0.0005
6 12 17 2.2823 -0.0010
6 12 18 0.8342 -0.0017
6 13 0 0.4363 0.0003
6 13 1 4.7370 0.0005
6 13 2 4.0557 0.0009
6 13 3 -5.5235 -0.0001
6 13 4 -15.2690 0.0010
6 13 5 7.0427 0.0003
6 13 6 2.8488 -0.0007
6 13 7 0.0232 0.0008
6 13 8 -5.0803 -0.0001
6 13 9 -0.7223 0.0000
6 13 10 -1.8208 0.0005
6 13 11 2.9297 -0.0004
6 13 12 4.4223 -0.0002
6 13 13 -2.7738 0.0008
6 13 14 -2.1000 -0.0004
6 13 15 0.8927 0.0019
6 13 16 1.8980 -0.0012
6 13 17 -0.1028 -0.0011
6 13 18 0.1714 -0.0011
6 14 0 6.2183 0.0006
6 14 1 -3.9821 0.0013
6 14 2 -8.7150 0.0006
6 14 3 -2.7521 -0.0002
6 14 4 3.8358 -0.0006
6 14 5 -0.6751 0.0001
6 14 6 6.7306 0.0008
6 14 7 -5.6175 -0.0007
6 14 8 -3.9685 0.0013
6 14 9 2.0491 0.0004
6 14 10 6.9755 -0.0009
6 14 11 0.2699 -0.0002
6 14 12 -0.3286 0.0009
6 14 13 -0.1400 0.0016
6 14 14 0.5251 0.0012
6 14 15 1.3074 -0.0005
6 14 16 1.7481 -0.0003
6 14 17 -1.0135 -0.0029
6 15 0 1.4299 -0.0000
6 15 1 -6.7961 -0.0007
6 15 2 -7.6094 0.0000
6 15 3 3.8883 0.0012
6 15 4 7.3591 -0.0005
6 15 5 1.1209 0.0003
6 15 6 -7.8765 -0.0004
6 15 7 3.5878 0.0008
6 15 8 1.6102 -0.0001
6 15 9 4.3017 -0.0000
6 15 10 2.2529 0.0002
6 15 11 1.6610 -0.0000
6 15 12 -2.3582 0.0012
6 15 13 2.8706 0.0003
6 15 14 2.2931 -0.0005
6 15 15 0.2915 -0.0019
6 15 16 -0.8733 -0.0014
6 15 17 0.6405 -0.0003
6 16 0 -14.6171 -0.0005
6 16 1 0.7794 0.0004
6 16 2 4.7794 0.0005
6 16 3 0.8437 -0.0000
6 16 4 1.0363 0.0009
6 16 5 -1.3297 -0.0011
6 16 6 -0.2337 0.0008
6 16 7 1.0795 0.0002
6 16 8 8.4767 -0.0006
6 16 9 -0.4735 -0.0002
6 16 10 0.4677 -0.0002
6 16 11 0.7220 0.0002
6 16 12 4.0300 -0.0010
6 16 13 0.2002 -0.0000
6 16 14 1.7039 -0.0009
6 16 15 -0.1147 -0.0005
6 16 16 -0.1747 0.0004
6 17 0 -0.8984 0.0008
6 17 1 -2.1405 0.0002
6 17 2 5.8080 -0.0000
6 17 3 -0.2894 -0.0000
6 17 4 -5.0904 -0.0003
6 17 5 3.0738 0.0012
6 17 6 6.1206 -0.0002
6 17 7 3.8712 -0.0009
6 17 8 -0.8223 -0.0007
6 17 9 3.7861 -0.0009
6 17 10 -0.6967 -0.0001
6 17 11 3.3924 -0.0001
6 17 12 1.2407 0.0004
6 17 13 1.8803 -0.0014
6 17 14 -1.7238 0.0007
6 17 15 0.7270 0.0003
6 18 0 3.6347 0.0002
6 18 1 1.9680 -0.0004
6 18 2 -4.7724 -0.0002
6 18 3 0.7687 -0.0001
6 18 4 2.9783 0.0002
6 18 5 2.8679 -0.0001
6 18 6 5.1820 -0.0014
6 18 7 1.8712 -0.0002
6 18 8 0.5102 -0.0009
6 18 9 0.0121 0.0003
6 18 10 5.0755 0.0006
6 18 11 -0.1735 0.0003
6 18 12 0.9999 -0.0011
6 18 13 -0.6101 -0.0006
6 18 14 0.7083 -0.0008
6 18 15 -0.6895 0.0016
6 19 0 -0.0975 0.0004
6 19 1 -0.3699 0.0004
6 19 2 -1.5706 -0.0011
6 19 3 0.2709 -0.0002
6 19 4 6.2720 -0.0006
6 19 5 3.9936 -0.0004
6 19 6 -0.2686 0.0004
6 19 7 2.6989 -0.0003
6 19 8 2.4281 0.0013
6 19 9 2.6902 0.0001
6 19 10 -0.2539 0.0001
6 19 11 2.7627 -0.0016
6 19 12 -2.0116 -0.0009
6 19 13 -0.0019 -0.0005
6 19 14 -0.0452 0.0006
6 20 0 -2.3369 -0.0003
6 20 1 -0.9415 0.0003
6 20 2 3.8225 -0.0003
6 20 3 3.0062 -0.0009
6 20 4 1.0181 0.0000
6 20 5 2.7701 0.0011
6 20 6 1.6186 0.0004
6 20 7 1.4360 0.0009
6 20 8 3.4979 0.0000
6 20 9 1.4087 0.0002
6 20 10 0.7701 -0.0016
6 20 11 -0.9970 -0.0009
6 20 12 1.3159 -0.0005
6 20 13 -1.8400 0.0005
6 21 0 -0.4641 0.0000
6 21 1 1.2791 -0.0011
6 21 2 2.3274 0.0004
6 21 3 2.6236 0.0008
6 21 4 0.5655 -0.0003
6 21 5 0.3480 -0.0002
6 21 6 4.3607 0.0004
6 21 7 2.3246 0.0005
6 21 8 0.3549 0.0007
6 21 9 2.1401 -0.0006
6 21 10 0.5077 0.0012
6 21 11 0.0612 -0.0004
6 21 12 -0.3711 -0.0003
6 22 0 3.7197 -0.0005
6 22 1 2.6998 0.0009
6 22 2 0.2679 0.0005
6 22 3 0.9868 -0.0002
6 22 4 2.4306 -0.0011
6 22 5 1.7054 -0.0008
6 22 6 0.6142 0.0005
6 22 7 2.5892 0.0018
6 22 8 0.5331 0.0015
6 22 9 0.2124 0.0017
6 22 10 1.4326 -0.0004
6 22 11 0.1798 -0.0004
6 23 0 -0.6983 0.0011
6 23 1 1.7787 0.0007
6 23 2 2.0839 -0.0006
6 23 3 -0.6818 -0.0015
6 23 4 1.8679 -0.0005
6 23 5 1.9505 0.0009
6 23 6 0.2678 0.0007
6 23 7 0.8668 0.0009
6 23 8 1.7614 0.0019
6 23 9 0.3918 -0.0019
6 23 10 0.3527 -0.0006
6 24 0 1.6557 -0.0002
6 24 1 -0.2351 -0.0009
6 24 2 1.4787 -0.0004
6 24 3 1.0719 0.0012
6 24 4 0.0407 -0.0001
6 24 5 1.3837 -0.0004
6 24 6 0.9052 -0.0006
6 24 7 0.4828 -0.0003
6 24 8 0.4134 -0.0020
6 25 0 1.0599 -0.0006
6 25 1 -0.1272 -0.0003
6 25 2 -0.3067 0.0011
6 25 3 1.2711 0.0003
6 25 4 -0.2410 -0.0000
6 25 5 0.1347 -0.0015
6 25 6 0.7405 -0.0001
6 26 0 0.7948 0.0004
6 26 1 0.6727 0.0018
6 26 2 0.3108 -0.0000
6 26 3 -0.8229 0.0001
6 26 4 0.0940 0.0002
6 27 0 0.0461 -0.0002
7 0 0 -4.4422 0.0028
7 0 2 -1.4286 -0.0125
7 0 4 16.6477 0.0023
7 0 6 1.3014 0.0081
7 0 8 10.7921 0.0027
7 0 10 8.1725 0.0007
7 0 12 -2.9650 -0.0036
7 0 14 4.1553 -0.0050
7 0 16 -2.6275 -0.0018
7 0 18 -1.6680 0.0007
7 1 0 -1.0270 -0.0138
7 1 1 -3.8357 -0.0123
7 1 2 9.2188 -0.0095
7 1 3 8.4493 0.0030
7 1 4 -4.3449 0.0040
7 1 5 7.5376 0.0088
7 1 6 -9.4220 -0.0004
7 1 7 7.6884 0.0019
7 1 8 2.0257 0.0030
7 1 9 8.5818 0.0047
7 1 10 -9.7117 -0.0037
7 1 11 2.1420 -0.0043
7 1 12 -0.4025 -0.0034
7 1 13 1.5067 0.0018
7 1 14 0.8817 0.0026
7 1 15 -0.0507 -0.0014
7 1 16 -2.6786 0.0048
7 1 17 -1.3652 -0.0015
7 1 18 2.8472 0.0044
7 1 19 -1.1578 0.0013
7 2 0 0.1582 -0.0115
7 2 1 8.2497 -0.0084
7 2 2 9.3054 0.0040
7 2 3 3.0603 0.0037
7 2 4 -2.1937 0.0028
7 2 5 -14.1437 -0.0058
7 2 6 13.9809 0.0048
7 2 7 -5.8211 0.0039
7 2 8 4.7249 0.0016
7 2 9 -9.8820 -0.0010
7 2 10 1.5549 -0.0011
7 2 11 -6.7489 0.0003
7 2 12 6.5536 0.0004
7 2 13 -0.0365 0.0015
7 2 14 -3.6123 0.0040
7 2 15 -1.5295 0.0012
7 2 16 1.1018 0.0006
7 2 17 1.3377 0.0022
7 2 18 -0.7375 -0.0028
7 2 19 -0.1667 0.0005
7 3 0 17.9811 0.0017
7 3 1 13.3813 0.0010
7 3 2 -1.0516 -0.0001
7 3 3 -4.1548 0.0008
7 3 4 -6.7979 -0.0015
7 3 5 7.4945 0.0034
7 3 6 -8.9364 0.0014
7 3 7 8.6307 0.0024
7 3 8 -18.6802 0.0026
7 3 9 -0.3444 -0.0030
7 3 10 -5.0117 0.0011
7 3 11 6.8979 0.0018
7 3 12 -5.9438 -0.0004
7 3 13 -0.5199 0.0027
7 3 14 -2.6522 0.0019
7 3 15 -1.0096 0.0047
7 3 16 3.1275 -0.0008
7 3 17 0.4769 -0.0021
7 3 18 -1.5878 -0.0001
7 3 19 -1.6182 -0.0010
7 4 0 2.0999 0.0029
7 4 1 6.7749 0.0022
7 4 2 -2.2036 -0.0031
7 4 3 -10.6207 -0.0001
7 4 4 9.3498 0.0047
7 4 5 -2.4366 0.0033
7 4 6 -1.2664 0.0027
7 4 7 -22.0147 0.0004
7 4 8 2.9128 -0.0001
7 4 9 -9.4395 0.0026
7 4 10 4.9163 0.0002
7 4 11 -5.6533 -0.0003
7 4 12 -2.5556 -0.0005
7 4 13 -6.5401 0.0024
7 4 14 3.1310 0.0038
7 4 15 3.3098 0.0011
7 4 16 -0.9703 0.0012
7 4 17 -0.5125 -0.0010
7 4 18 -0.6053 -0.0025
7 4 19 -0.1675 -0.0006
7 5 0 7.2231 0.0020
7 5 1 -16.5928 0.0012
7 5 2 1.5011 0.0031
7 5 3 12.8582 0.0034
7 5 4 -7.4766 0.0043
7 5 5 -2.1953 0.0038
7 5 6 -17.9943 0.0026
7 5 7 -4.5171 -0.0026
7 5 8 -9.1432 0.0003
7 5 9 7.7610 0.0010
7 5 10 -10.8100 -0.0012
7 5 11 -4.7257 0.0006
7 5 12 -3.4610 0.0007
7 5 13 3.0243 0.0022
7 5 14 1.7539 0.0004
7 5 15 1.6689 0.0034
7 5 16 -1.0133 0.0007
7 5 17 -1.2555 -0.0033
7 5 18 1.7309 -0.0004
7 5 19 1.5365 -0.0005
7 6 0 -4.5144 0.0026
7 6 1 3.5346 0.0025
7 6 2 2.9304 0.0025
7 6 3 2.7291 0.0017
7 6 4 -4.5576 0.0017
7 6 5 -24.5557 0.0007
7 6 6 -2.2144 -0.0011
7 6 7 -2.2476 -0.0012
7 6 8 -0.1939 -0.0001
7 6 9 -10.2467 0.0006
7 6 10 -3.4890 0.0010
7 6 11 -6.8673 0.0021
7 6 12 2.5042 -0.0014
7 6 13 4.3163 0.0002
7 6 14 -0.1445 0.0018
7 6 15 -1.7479 -0.0008
7 6 16 1.5644 -0.0012
7 6 17 2.9675 -0.0007
7 6 18 1.4972 -0.0019
7 6 19 -0.3697 -0.0027
7 7 0 -1.3800 0.0004
7 7 1 14.5929 0.0003
7 7 2 -1.3699 0.0017
7 7 3 -16.5952 0.0012
7 7 4 -12.9335 -0.0010
7 7 5 -1.6999 -0.0007
7 7 6 -5.9992 -0.0004
7 7 7 1.2060 0.0006
7 7 8 -7.7611 -0.0005
7 7 9 -11.2601 0.0007
7 7 10 -3.5519 -0.0014
7 7 11 4.3480 -0.0022
7 7 12 1.1152 0.0003
7 7 13 -1.2377 -0.0003
7 7 14 0.5401 -0.0003
7 7 15 1.2513 -0.0016
7 7 16 3.2538 0.0004
7 7 17 3.2342 -0.0018
7 7 18 0.7068 -0.0016
7 7 19 -0.6638 -0.0026
7 8 0 2.8419 0.0002
7 8 1 -6.3138 0.0001
7 8 2 -7.5571 0.0004
7 8 3 -17.2042 0.0003
7 8 4 -6.6773 -0.0008
7 8 5 4.8437 -0.0024
7 8 6 -2.8226 0.0005
7 8 7 -13.3661 0.0005
7 8 8 -9.0609 -0.0022
7 8 9 0.9749 -0.0034
7 8 10 -1.4618 -0.0013
7 8 11 3.6284 -0.0001
7 8 12 -2.2456 -0.0011
7 8 13 -2.3767 -0.0002
7 8 14 1.0483 -0.0011
7 8 15 6.1481 0.0002
7 8 16 3.0420 -0.0016
7 8 17 0.3696 -0.0009
7 8 18 0.8592 -0.0040
7 9 0 -1.7747 -0.0002
7 9 1 -20.4509 -0.0001
7 9 2 -15.1499 -0.0003
7 9 3 4.8277 -0.0004
7 9 4 -0.7342 -0.0028
7 9 5 -8.6949 0.0005
7 9 6 -5.9042 0.0005
7 9 7 -11.9612 -0.0020
7 9 8 -1.2537 -0.0018
7 9 9 2.1372 -0.0023
7 9 10 4.6165 -0.0012
7 9 11 -7.9416 -0.0004
7 9 12 0.6330 -0.0000
7 9 13 1.1204 -0.0002
7 9 14 4.0605 -0.0000
7 9 15 2.4427 0.0000
7 9 16 1.7592 0.0001
7 9 17 0.0666 -0.0033
7 9 18 0.8199 -0.0003
7 10 0 -8.6864 -0.0005
7 10 1 -8.5814 0.0004
7 10 2 -3.2264 -0.0013
7 10 3 1.3248 -0.0028
7 10 4 -1.5740 0.0013
7 10 5 -13.5035 -0.0007
7 10 6 -12.1800 -0.0014
7 10 7 7.7760 -0.0002
7 10 8 -1.6465 -0.0010
7 10 9 2.0191 -0.0005
7 10 10 -6.6155 -0.0013
7 10 11 0.9733 0.0014
7 10 12 -2.8382 0.0013
7 10 13 6.1815 0.0009
7 10 14 1.7689 0.0010
7 10 15 -1.1088 -0.0007
7 10 16 0.3148 -0.0019
7 10 17 2.5331 0.0000
7 10 18 1.6820 -0.0044
7 11 0 -16.9678 -0.0003
7 11 1 10.7983 -0.0017
7 11 2 2.9550 -0.0009
7 11 3 -10.4065 0.0001
7 11 4 -9.0719 -0.0014
7 11 5 -3.2240 -0.0006
7 11 6 2.1890 -0.0001
7 11 7 -1.5297 0.0009
7 11 8 5.0677 0.0008
7 11 9 -10.6142 -0.0003
7 11 10 0.1381 0.0013
7 11 11 0.4804 0.0002
7 11 12 6.7049 0.0013
7 11 13 -2.3718 0.0018
7 11 14 0.6112 -0.0008
7 11 15 0.2569 -0.0002
7 11 16 0.4270 -0.0007
7 11 17 2.1871 -0.0027
7 11 18 1.0524 -0.0012
7 12 0 7.7852 -0.0009
7 12 1 -6.0022 0.0002
7 12 2 0.8294 0.0013
7 12 3 -9.3509 -0.0004
7 12 4 -6.4439 -0.0006
7 12 5 7.6173 -0.0002
7 12 6 4.2074 -0.0002
7 12 7 -1.2977 0.0009
7 12 8 -9.4137 0.0008
7 12 9 5.3543 0.0012
7 12 10 -1.9119 -0.0005
7 12 11 5.2732 0.0006
7 12 12 -0.6263 0.0008
7 12 13 -0.9231 0.0008
7 12 14 -2.7566 0.0016
7 12 15 2.5256 -0.0004
7 12 16 1.8301 -0.0015
7 12 17 -0.6283 -0.0025
7 13 0 2.9891 0.0016
7 13 1 -4.2898 0.0002
7 13 2 -13.1664 0.0006
7 13 3 7.0849 0.0003
7 13 4 7.0065 -0.0015
7 13 5 0.6575 -0.0003
7 13 6 2.3669 0.0004
7 13 7 -3.9832 0.0005
7 13 8 0.6154 0.0013
7 13 9 0.4674 -0.0006
7 13 10 7.8154 0.0005
7 13 11 -4.7345 0.0002
7 13 12 -0.3029 0.0016
7 13 13 -0.5949 0.0022
7 13 14 1.3668 -0.0005
7 13 15 -0.3775 -0.0017
7 13 16 0.5167 -0.0026
7 13 17 -0.8536 -0.0035
7 14 0 -0.8631 -0.0004
7 14 1 -3.4913 -0.0004
7 14 2 3.9605 -0.0007
7 14 3 3.4580 0.0003
7 14 4 10.1485 0.0007
7 14 5 -0.7205 -0.0005
7 14 6 -4.9864 0.0010
7 14 7 6.7021 0.0003
7 14 8 3.8109 -0.0001
7 14 9 2.5228 0.0003
7 14 10 -2.1512 0.0004
7 14 11 1.6224 0.0016
7 14 12 -3.3525 0.0006
7 14 13 2.1009 -0.0007
7 14 14 0.2194 -0.0018
7 14 15 -1.2026 -0.0035
7 14 16 -2.4521 -0.0029
7 15 0 -9.3814 0.0000
7 15 1 8.8258 -0.0003
7 15 2 9.4643 0.0003
7 15 3 3.8964 -0.0005
7 15 4 -2.5557 0.0007
7 15 5 4.8425 0.0011
7 15 6 4.0787 -0.0007
7 15 7 2.6171 0.0004
7 15 8 5.9848 -0.0006
7 15 9 -1.2451 0.0000
7 15 10 -1.0524 0.0003
7 15 11 0.0340 0.0000
7 15 12 3.0786 -0.0009
7 15 13 -2.2626 -0.0020
7 15 14 -0.7292 -0.0010
7 15 15 -1.6529 -0.0015
7 15 16 -0.6109 -0.0004
7 16 0 9.0940 -0.0002
7 16 1 1.1392 -0.0005
7 16 2 6.8932 -0.0006
7 16 3 1.2932 -0.0002
7 16 4 0.8042 0.0009
7 16 5 4.6868 0.0005
7 16 6 9.3138 0.0001
7 16 7 1.9423 -0.0018
7 16 8 -1.1014 -0.0005
7 16 9 2.9985 -0.0009
7 16 10 0.4183 0.0000
7 16 11 1.0513 -0.0002
7 16 12 -0.0639 -0.0000
7 16 13 -0.6228 -0.0003
7 16 14 -2.8376 -0.0009
7 16 15 -0.3452 0.0011
7 17 0 7.6656 -0.0008
7 17 1 4.4533 -0.0013
7 17 2 -3.4786 -0.0005
7 17 3 5.9468 0.0009
7 17 4 6.7501 -0.0003
7 17 5 4.5009 0.0003
7 17 6 2.2085 -0.0009
7 17 7 3.1770 -0.0009
7 17 8 -0.2179 -0.0010
7 17 9 1.1015 -0.0000
7 17 10 2.9839 0.0001
7 17 11 -0.2383 0.0000
7 17 12 -1.0629 0.0002
7 17 13 -0.8154 -0.0002
7 17 14 -0.3517 0.0002
7 18 0 -0.1720 -0.0012
7 18 1 2.3749 0.0006
7 18 2 2.8634 -0.0006
7 18 3 2.7754 -0.0006
7 18 4 6.7884 0.0009
7 18 5 2.8062 -0.0003
7 18 6 0.2139 0.0005
7 18 7 1.6692 -0.0003
7 18 8 3.3570 -0.0005
7 18 9 0.1655 -0.0003
7 18 10 0.4087 -0.0002
7 18 11 0.8191 0.0000
7 18 12 -0.4745 0.0000
7 18 13 -1.3281 0.0018
7 18 14 0.4055 -0.0010
7 19 0 -1.0456 -0.0001
7 19 1 0.5424 -0.0006
7 19 2 6.9915 0.0005
7 19 3 2.9673 0.0003
7 19 4 0.3551 0.0006
7 19 5 2.9349 0.0007
7 19 6 2.0650 0.0004
7 19 7 0.3840 -0.0007
7 19 8 0.9502 -0.0003
7 19 9 1.2137 -0.0008
7 19 10 -0.5720 0.0005
7 19 11 -0.5039 0.0007
7 19 12 0.4343 0.0016
7 19 13 -0.0343 -0.0002
7 20 0 2.0610 0.0003
7 20 1 3.1865 0.0003
7 20 2 -0.5665 0.0011
7 20 3 3.8388 0.0011
7 20 4 -0.1521 -0.0002
7 20 5 0.6760 -0.0009
7 20 6 2.6939 -0.0006
7 20 7 0.8530 0.0001
7 20 8 -0.5886 -0.0006
7 20 9 0.0548 0.0008
7 20 10 0.0400 0.0008
7 20 11 -1.1410 0.0024
7 20 12 0.3162 -0.0000
7 21 0 4.5236 0.0010
7 21 1 0.1673 0.0017
7 21 2 1.9826 0.0005
7 21 3 -1.8829 -0.0007
7 21 4 3.1979 -0.0007
7 21 5 0.0673 -0.0009
7 21 6 -0.3436 0.0001
7 21 7 0.9664 0.0009
7 21 8 -0.0411 0.0017
7 21 9 -1.7089 0.0006
7 21 10 -0.4139 0.0015
7 21 11 0.0645 -0.0002
7 22 0 -2.4580 0.0012
7 22 1 3.1114 0.0007
7 22 2 -1.2640 -0.0007
7 22 3 0.6999 -0.0006
7 22 4 -1.5276 0.0003
7 22 5 1.3602 0.0011
7 22 6 -0.7151 0.0010
7 22 7 -0.4368 -0.0001
7 22 8 0.2222 0.0004
7 22 9 -1.0006 0.0002
7 22 10 -0.9494 -0.0014
7 23 0 3.1220 -0.0006
7 23 1 -3.0286 -0.0016
7 23 2 2.5329 0.0002
7 23 3 -0.4989 0.0013
7 23 4 -1.1898 0.0003
7 23 5 -0.6478 -0.0004
7 23 6 0.5304 -0.0010
7 23 7 -1.5925 -0.0010
7 23 8 -0.7357 -0.0010
7 23 9 -0.0304 0.0010
7 24 0 0.6594 -0.0008
7 24 1 1.6973 -0.0002
7 24 2 -2.5507 -0.0003
7 24 3 1.3614 -0.0005
7 24 4 -1.2182 -0.0009
7 24 5 -1.2601 -0.0023
7 24 6 -0.8907 0.0002
7 24 7 -0.4257 -0.0001
7 25 0 0.2005 0.0002
7 25 1 0.6624 -0.0002
7 25 2 0.8316 -0.0016
7 25 3 -1.0560 -0.0022
7 25 4 0.3635 -0.0009
7 25 5 -1.4647 0.0008
7 26 0 -0.2866 -0.0009
7 26 1 0.8777 -0.0014
7 26 2 -0.1207 -0.0018
8 0 0 -1.7780 -0.0241
8 0 2 12.4730 -0.0090
8 0 4 -9.5069 -0.0001
8 0 6 -5.6278 -0.0070
8 0 8 0.1238 -0.0042
8 0 10 -11.5329 -0.0078
8 0 12 0.4117 0.0031
8 0 14 -3.4516 0.0030
8 0 16 -0.8402 0.0003
8 0 18 4.1322 -0.0016
8 1 0 -0.1932 0.0062
8 1 1 7.2628 -0.0069
8 1 2 -2.8631 0.0055
8 1 3 -0.6108 -0.0024
8 1 4 -14.4865 -0.0044
8 1 5 -6.1363 -0.0039
8 1 6 4.8993 0.0011
8 1 7 -3.4569 0.0012
8 1 8 -7.6825 0.0032
8 1 9 -6.5763 -0.0113
8 1 10 -0.4100 0.0031
8 1 11 -3.9895 0.0001
8 1 12 3.8936 0.0000
8 1 13 -2.2568 0.0014
8 1 14 -3.0540 0.0030
8 1 15 -1.4982 0.0029
8 1 16 3.5049 0.0010
8 1 17 1.9797 0.0007
8 1 18 -1.1754 -0.0034
8 2 0 14.2264 -0.0022
8 2 1 -4.1637 0.0062
8 2 2 -9.6706 -0.0084
8 2 3 -17.1771 -0.0048
8 2 4 1.7141 0.0012
8 2 5 -5.3742 0.0041
8 2 6 -4.1334 0.0048
8 2 7 -5.9955 0.0016
8 2 8 -10.2318 -0.0066
8 2 9 -4.1807 0.0037
8 2 10 2.0631 -0.0022
8 2 11 2.8433 -0.0008
8 2 12 -6.4678 -0.0005
8 2 13 0.2094 -0.0003
8 2 14 -0.1432 0.0040
8 2 15 1.1834 0.0023
8 2 16 2.0637 0.0021
8 2 17 0.0604 -0.0012
8 2 18 -0.3515 -0.0028
8 3 0 -11.2018 0.0044
8 3 1 -5.1097 -0.0041
8 3 2 -16.3484 -0.0030
8 3 3 -2.0916 0.0002
8 3 4 -5.2293 0.0030
8 3 5 0.5127 0.0070
8 3 6 -17.1656 -0.0012
8 3 7 -10.3947 -0.0020
8 3 8 -0.5699 0.0006
8 3 9 -0.0778 0.0000
8 3 10 -0.9119 -0.0000
8 3 11 -3.5356 -0.0024
8 3 12 -1.7870 -0.0001
8 3 13 -3.1965 0.0015
8 3 14 5.4446 0.0016
8 3 15 2.1665 0.0040
8 3 16 -1.9682 -0.0006
8 3 17 0.1310 -0.0008
8 3 18 0.9184 -0.0012
8 4 0 -6.8294 -0.0059
8 4 1 -20.4216 0.0012
8 4 2 4.3044 0.0033
8 4 3 -1.9250 0.0005
8 4 4 -7.2759 0.0035
8 4 5 -18.4331 -0.0030
8 4 6 -6.2095 0.0018
8 4 7 -6.7365 -0.0020
8 4 8 1.4165 -0.0016
8 4 9 0.2994 -0.0007
8 4 10 -6.7911 -0.0020
8 4 11 -4.6604 0.0006
8 4 12 2.0313 0.0013
8 4 13 4.6608 0.0010
8 4 14 0.1345 0.0029
8 4 15 0.3458 -0.0010
8 4 16 -0.4484 0.0009
8 4 17 -0.3841 -0.0025
8 4 18 1.7305 -0.0012
8 5 0 -6.3115 0.0035
8 5 1 6.7665 0.0018
8 5 2 -4.6329 0.0005
8 5 3 -3.5386 -0.0003
8 5 4 -16.6275 -0.0042
8 5 5 -11.1409 0.0005
8 5 6 -4.0835 -0.0057
8 5 7 5.6381 0.0022
8 5 8 -5.9380 -0.0033
8 5 9 -6.2557 -0.0005
8 5 10 -1.8404 0.0008
8 5 11 0.3128 0.0005
8 5 12 2.8623 0.0024
8 5 13 2.7059 -0.0007
8 5 14 -2.1837 0.0007
8 5 15 -2.1376 -0.0005
8 5 16 1.4779 -0.0026
8 5 17 1.7074 -0.0006
8 5 18 -0.4882 -0.0009
8 6 0 0.5720 -0.0022
8 6 1 8.2258 0.0005
8 6 2 -7.2164 -0.0022
8 6 3 -19.3858 -0.0002
8 6 4 -3.9102 -0.0008
8 6 5 1.8456 -0.0037
8 6 6 1.1190 0.0012
8 6 7 -5.0462 -0.0007
8 6 8 -3.6304 -0.0002
8 6 9 -6.8727 -0.0021
8 6 10 3.5795 0.0005
8 6 11 4.7798 -0.0008
8 6 12 -0.2538 0.0008
8 6 13 -3.4957 0.0010
8 6 14 0.9073 -0.0007
8 6 15 0.4364 -0.0021
8 6 16 1.2023 -0.0006
8 6 17 -0.3490 -0.0000
8 6 18 -1.5684 -0.0021
8 7 0 5.6097 -0.0013
8 7 1 -14.3991 -0.0005
8 7 2 -4.7955 0.0011
8 7 3 -3.3366 -0.0019
8 7 4 2.1867 -0.0018
8 7 5 7.5305 0.0009
8 7 6 -4.0755 -0.0004
8 7 7 -8.3349 -0.0004
8 7 8 -2.6560 -0.0018
8 7 9 7.3207 -0.0009
8 7 10 0.8653 -0.0004
8 7 11 1.8124 0.0014
8 7 12 -2.7925 0.0023
8 7 13 -0.6271 -0.0012
8 7 14 0.6086 -0.0017
8 7 15 3.6847 -0.0000
8 7 16 -1.5109 -0.0010
8 7 17 -2.3308 -0.0025
8 7 18 -0.7366 0.0003
8 8 0 -7.5018 -0.0028
8 8 1 -8.0506 0.0007
8 8 2 -4.8601 -0.0029
8 8 3 16.7561 -0.0004
8 8 4 3.4023 -0.0002
8 8 5 -5.4107 0.0005
8 8 6 -1.5166 -0.0000
8 8 7 0.4941 -0.0003
8 8 8 5.5300 -0.0001
8 8 9 4.1625 -0.0008
8 8 10 2.7043 0.0015
8 8 11 -6.1531 0.0005
8 8 12 2.9826 -0.0002
8 8 13 2.3833 -0.0000
8 8 14 3.0770 -0.0002
8 8 15 -2.7300 -0.0015
8 8 16 -0.2308 -0.0027
8 8 17 -1.6473 0.0002
8 8 18 -0.2649 -0.0011
8 9 0 -2.5599 -0.0020
8 9 1 4.3756 -0.0024
8 9 2 11.9926 0.0006
8 9 3 0.9213 -0.0007
8 9 4 4.6606 0.0005
8 9 5 -4.1357 -0.0003
8 9 6 2.6388 -0.0000
8 9 7 13.0431 0.0004
8 9 8 4.6248 0.0013
8 9 9 -0.3934 0.0009
8 9 10 -2.3403 -0.0011
8 9 11 3.8343 0.0001
8 9 12 0.1486 0.0008
8 9 13 4.4987 0.0012
8 9 14 -2.0024 -0.0010
8 9 15 -1.0346 -0.0021
8 9 16 -1.9614 -0.0011
8 9 17 2.0231 -0.0013
8 10 0 -5.5693 -0.0017
8 10 1 16.7053 -0.0005
8 10 2 3.8866 -0.0004
8 10 3 -2.0290 0.0011
8 10 4 -3.3301 0.0001
8 10 5 14.1265 -0.0007
8 10 6 9.0526 0.0007
8 10 7 4.7126 0.0029
8 10 8 3.3308 0.0007
8 10 9 -3.1155 -0.0002
8 10 10 3.1481 -0.0006
8 10 11 3.4217 -0.0004
8 10 12 4.7311 0.0005
8 10 13 -3.9327 -0.0002
8 10 14 0.7613 -0.0001
8 10 15 -0.2366 -0.0013
8 10 16 1.3879 -0.0007
8 10 17 -0.7129 -0.0010
8 11 0 13.0472 -0.0003
8 11 1 -7.6658 -0.0003
8 11 2 3.0567 0.0011
8 11 3 0.0791 0.0016
8 11 4 8.6585 -0.0009
8 11 5 9.5534 0.0015
8 11 6 10.2525 0.0015
8 11 7 -1.5461 0.0000
8 11 8 -0.4518 0.0012
8 11 9 7.2502 -0.0006
8 11 10 3.5412 -0.0004
8 11 11 2.2861 -0.0006
8 11 12 -1.5307 0.0005
8 11 13 0.2720 0.0009
8 11 14 -2.0294 0.0005
8 11 15 2.6100 0.0009
8 11 16 0.2617 -0.0011
8 11 17 -1.3336 -0.0015
8 12 0 1.3818 0.0008
8 12 1 -1.7146 0.0014
8 12 2 -6.9147 0.0000
8 12 3 15.2031 -0.0003
8 12 4 8.9034 0.0014
8 12 5 3.9884 -0.0006
8 12 6 -0.7348 0.0003
8 12 7 5.3602 0.0009
8 12 8 3.5251 0.0001
8 12 9 3.6030 0.0004
8 12 10 4.1663 -0.0008
8 12 11 -2.9872 0.0015
8 12 12 -1.4923 0.0011
8 12 13 1.6488 0.0013
8 12 14 1.8520 0.0012
8 12 15 -1.2592 -0.0019
8 12 16 -0.2536 -0.0009
8 13 0 -6.0886 0.0002
8 13 1 3.0254 -0.0004
8 13 2 10.0482 -0.0002
8 13 3 1.0794 0.0005
8 13 4 7.8186 0.0001
8 13 5 -1.4763 0.0006
8 13 6 1.2791 0.0001
8 13 7 5.1187 -0.0001
8 13 8 7.1836 0.0001
8 13 9 -1.4431 0.0004
8 13 10 -1.4919 0.0014
8 13 11 1.0991 0.0005
8 13 12 -0.1189 0.0012
8 13 13 0.4842 -0.0006
8 13 14 0.6580 -0.0015
8 13 15 -1.2760 -0.0008
8 13 16 -0.6574 -0.0017
8 14 0 -3.0253 0.0004
8 14 1 6.4811 0.0011
8 14 2 6.8425 0.0006
8 14 3 1.2207 -0.0000
8 14 4 -6.2664 0.0006
8 14 5 7.4695 0.0004
8 14 6 3.5761 -0.0004
8 14 7 1.8699 -0.0006
8 14 8 0.0448 0.0001
8 14 9 0.4975 0.0006
8 14 10 -2.9264 -0.0002
8 14 11 2.0550 -0.0003
8 14 12 1.4379 -0.0012
8 14 13 -1.1460 -0.0015
8 14 14 -1.5070 -0.0006
8 14 15 0.5952 -0.0005
8 15 0 8.6842 0.0013
8 15 1 -1.8554 -0.0007
8 15 2 -1.1992 0.0003
8 15 3 0.0973 0.0008
8 15 4 1.5201 -0.0000
8 15 5 0.5680 0.0006
8 15 6 6.2746 -0.0003
8 15 7 -2.2921 -0.0005
8 15 8 -1.9568 -0.0008
8 15 9 0.1887 -0.0006
8 15 10 2.4326 -0.0004
8 15 11 -2.1205 -0.0008
8 15 12 0.7250 -0.0008
8 15 13 -0.9170 -0.0002
8 15 14 -1.0578 -0.0020
8 15 15 0.0398 -0.0012
8 16 0 3.8627 -0.0013
8 16 1 0.4560 0.0007
8 16 2 -5.8070 -0.0005
8 16 3 2.6898 0.0008
8 16 4 4.6917 0.0007
8 16 5 -0.1530 -0.0006
8 16 6 -2.9608 0.0006
8 16 7 2.3174 -0.0004
8 16 8 -2.5934 -0.0005
8 16 9 -0.1022 -0.0000
8 16 10 -0.2118 -0.0001
8 16 11 0.6521 -0.0010
8 16 12 -2.7775 -0.0010
8 16 13 0.5504 -0.0025
8 16 14 0.2099 -0.0025
8 17 0 -4.9082 0.0005
8 17 1 1.2954 -0.0000
8 17 2 1.8217 0.0003
8 17 3 -1.5468 -0.0005
8 17 4 0.7286 0.0004
8 17 5 0.0077 0.0013
8 17 6 -2.2881 0.0000
8 17 7 -1.4758 0.0002
8 17 8 2.2420 -0.0000
8 17 9 -2.7973 -0.0006
8 17 10 0.3764 -0.0007
8 17 11 -1.2069 -0.0000
8 17 12 0.4727 -0.0030
8 17 13 -1.3292 -0.0010
8 17 14 0.6337 -0.0039
8 18 0 -1.9545 -0.0001
8 18 1 -1.1526 0.0001
8 18 2 3.1873 0.0005
8 18 3 -0.7765 0.0000
8 18 4 -3.0350 0.0011
8 18 5 -0.4591 -0.0003
8 18 6 0.4295 -0.0001
8 18 7 -2.2896 -0.0001
8 18 8 -1.2551 -0.0008
8 18 9 1.5175 0.0003
8 18 10 -2.6666 0.0004
8 18 11 0.2036 -0.0004
8 18 12 -0.6291 0.0001
8 18 13 1.0141 -0.0047
8 19 0 3.2472 0.0010
8 19 1 -0.5528 0.0001
8 19 2 -2.8736 0.0013
8 19 3 0.2868 0.0011
8 19 4 -2.3587 -0.0017
8 19 5 -2.0536 -0.0006
8 19 6 -0.9209 -0.0011
8 19 7 0.1841 -0.0004
8 19 8 -1.1679 0.0009
8 19 9 -1.1300 0.0008
8 19 10 0.6182 0.0012
8 19 11 -1.4496 0.0015
8 19 12 1.1112 -0.0022
8 20 0 -1.0611 0.0005
8 20 1 0.4646 0.0021
8 20 2 -1.7217 -0.0003
8 20 3 -3.2629 -0.0016
8 20 4 1.1821 -0.0007
8 20 5 -3.0569 -0.0012
8 20 6 -0.8584 -0.0004
8 20 7 -0.4395 0.0009
8 20 8 -0.7641 0.0014
8 20 9 -1.6557 0.0025
8 20 10 -0.3030 0.0018
8 20 11 2.0713 0.0001
8 21 0 -2.1745 0.0007
8 21 1 -1.2738 -0.0010
8 21 2 -0.6978 -0.0004
8 21 3 -1.4537 -0.0002
8 21 4 -3.3712 -0.0002
8 21 5 1.3249 0.0006
8 21 6 -2.2429 -0.0000
8 21 7 -1.2584 -0.0003
8 21 8 -1.2142 0.0011
8 21 9 0.1730 0.0017
8 21 10 0.2882 0.0013
8 22 0 -0.2846 -0.0012
8 22 1 -2.2679 -0.0010
8 22 2 -0.7610 0.0004
8 22 3 -0.1098 0.0015
8 22 4 -0.4898 -0.0003
8 22 5 -1.9810 -0.0020
8 22 6 0.1737 -0.0010
8 22 7 -2.5161 -0.0008
8 22 8 -0.6580 0.0006
8 22 9 0.5509 0.0026
8 23 0 -0.2564 -0.0004
8 23 1 0.0788 0.0004
8 23 2 -1.6371 0.0002
8 23 3 -0.2627 -0.0009
8 23 4 0.0062 -0.0008
8 23 5 -1.9608 -0.0011
8 23 6 -1.2944 -0.0005
8 23 7 0.3335 0.0030
8 24 0 -2.0434 -0.0007
8 24 1 1.4109 0.0004
8 24 2 -0.2091 -0.0014
8 24 3 -0.4832 -0.0008
8 24 4 -0.1069 0.0013
8 24 5 -0.3287 0.0019
8 24 6 -0.7183 0.0020
8 25 0 0.2028 -0.0010
8 25 1 -0.4696 -0.0020
8 25 2 1.7002 0.0003
8 25 3 -1.3266 0.0009
8 25 4 -0.1361 0.0012
8 26 0 0.6712 -0.0009
9 0 0 -0.3366 -0.0011
9 0 2 -16.1770 -0.0052
9 0 4 -18.6935 -0.0116
9 0 6 -3.9070 0.0050
9 0 8 -15.5857 0.0043
9 0 10 0.3170 0.0103
9 0 12 0.8535 0.0048
9 0 14 -0.1760 0.0031
9 0 16 6.3048 -0.0013
9 0 18 0.7879 -0.0055
9 1 0 6.2685 0.0022
9 1 1 -10.8417 -0.0089
9 1 2 -10.9818 -0.0057
9 1 3 -16.2754 -0.0089
9 1 4 12.6989 0.0112
9 1 5 -11.3855 0.0021
9 1 6 -0.8305 0.0190
9 1 7 -10.8222 -0.0003
9 1 8 0.9467 0.0148
9 1 9 -5.1361 0.0059
9 1 10 6.9410 0.0118
9 1 11 -0.0727 0.0025
9 1 12 -4.2758 -0.0034
9 1 13 0.8786 0.0037
9 1 14 3.2605 0.0001
9 1 15 2.8854 0.0027
9 1 16 -1.0213 0.0012
9 1 17 2.6828 -0.0026
9 1 18 -0.9714 -0.0023
9 2 0 -17.7179 -0.0081
9 2 1 -5.8926 -0.0022
9 2 2 -8.6520 -0.0011
9 2 3 6.9491 0.0046
9 2 4 -6.8962 0.0021
9 2 5 6.3196 0.0094
9 2 6 -17.6727 -0.0017
9 2 7 3.0785 0.0075
9 2 8 1.0234 0.0034
9 2 9 6.8113 0.0101
9 2 10 -5.2403 -0.0033
9 2 11 0.3324 0.0024
9 2 12 0.1836 0.0015
9 2 13 -0.0115 -0.0011
9 2 14 4.0953 0.0016
9 2 15 0.7754 0.0024
9 2 16 -0.7742 0.0001
9 2 17 -0.4143 -0.0011
9 2 18 3.5309 -0.0009
9 3 0 -9.2728 0.0007
9 3 1 -10.3193 0.0005
9 3 2 13.3496 0.0041
9 3 3 -3.1074 0.0024
9 3 4 -1.5823 0.0016
9 3 5 -14.2787 -0.0001
9 3 6 10.0066 0.0032
9 3 7 -2.6669 0.0031
9 3 8 8.2014 0.0050
9 3 9 -2.1838 -0.0064
9 3 10 -1.3048 0.0030
9 3 11 -2.4308 -0.0024
9 3 12 5.5052 0.0002
9 3 13 3.9473 0.0002
9 3 14 -1.8936 -0.0005
9 3 15 0.8362 0.0007
9 3 16 0.5685 -0.0001
9 3 17 2.0049 -0.0000
9 3 18 0.7194 0.0001
9 4 0 0.8174 0.0024
9 4 1 11.2145 0.0018
9 4 2 -5.8901 0.0021
9 4 3 1.0158 -0.0000
9 4 4 -8.8302 0.0011
9 4 5 5.8724 0.0000
9 4 6 3.4716 0.0031
9 4 7 10.9158 0.0002
9 4 8 -6.2726 -0.0030
9 4 9 -0.1313 0.0003
9 4 10 2.7870 -0.0029
9 4 11 4.3489 0.0001
9 4 12 1.4653 -0.0026
9 4 13 1.0707 -0.0003
9 4 14 -1.2041 -0.0016
9 4 15 -0.7457 -0.0013
9 4 16 3.1220 0.0010
9 4 17 1.4969 0.0008
9 4 18 -0.1885 -0.0008
9 5 0 5.4173 -0.0020
9 5 1 1.1719 -0.0007
9 5 2 -3.5138 -0.0004
9 5 3 -10.1710 0.0039
9 5 4 11.1467 -0.0008
9 5 5 8.9531 0.0038
9 5 6 5.0300 -0.0010
9 5 7 -2.8443 -0.0010
9 5 8 1.7876 -0.0002
9 5 9 0.7261 -0.0045
9 5 10 5.0268 -0.0013
9 5 11 4.5331 -0.0031
9 5 12 -3.1971 -0.0003
9 5 13 -2.4588 -0.0007
9 5 14 2.1625 -0.0016
9 5 15 2.7669 0.0006
9 5 16 0.5356 -0.0006
9 5 17 0.3722 -0.0005
9 6 0 -1.8829 -0.0025
9 6 1 -10.0062 0.0004
9 6 2 0.1258 0.0045
9 6 3 10.8784 -0.0012
9 6 4 8.3555 0.0018
9 6 5 6.0799 -0.0025
9 6 6 0.2934 0.0020
9 6 7 -3.9872 -0.0042
9 6 8 6.3196 -0.0015
9 6 9 6.6875 -0.0027
9 6 10 0.9354 -0.0012
9 6 11 -3.1196 0.0008
9 6 12 -0.0844 -0.0002
9 6 13 -0.8911 0.0008
9 6 14 1.8676 -0.0012
9 6 15 1.6498 -0.0003
9 6 16 -0.6225 -0.0016
9 6 17 -0.5653 -0.0003
9 7 0 -3.6715 0.0009
9 7 1 -0.4230 -0.0008
9 7 2 7.2675 -0.0008
9 7 3 15.5301 0.0009
9 7 4 1.4902 -0.0007
9 7 5 -2.3204 0.0005
9 7 6 -0.2501 -0.0026
9 7 7 10.2777 0.0004
9 7 8 1.6235 -0.0005
9 7 9 4.6220 0.0000
9 7 10 -4.0386 -0.0010
9 7 11 -2.5156 0.0008
9 7 12 0.1543 -0.0010
9 7 13 3.1943 0.0015
9 7 14 -1.4329 0.0010
9 7 15 -2.2139 -0.0016
9 7 16 -0.3728 -0.0010
9 7 17 0.8602 -0.0013
9 8 0 0.9248 -0.0010
9 8 1 15.5230 -0.0009
9 8 2 10.3972 0.0009
9 8 3 -2.7347 0.0011
9 8 4 4.8830 0.0010
9 8 5 -2.2247 -0.0028
9 8 6 10.7081 0.0005
9 8 7 3.9182 0.0012
9 8 8 4.9185 0.0015
9 8 9 -8.5038 0.0006
9 8 10 2.1125 -0.0005
9 8 11 -0.0262 -0.0005
9 8 12 0.5525 0.0015
9 8 13 -2.2681 0.0020
9 8 14 -2.7000 0.0000
9 8 15 -2.1714 -0.0008
9 8 16 -0.5873 -0.0001
9 8 17 1.6426 0.0019
9 9 0 8.9319 0.0011
9 9 1 9.8257 -0.0008
9 9 2 2.5544 0.0017
9 9 3 -0.5860 0.0001
9 9 4 -1.4990 -0.0007
9 9 5 17.2809 0.0011
9 9 6 0.6485 0.0012
9 9 7 3.0484 0.0014
9 9 8 -6.4635 0.0030
9 9 9 2.1861 0.0001
9 9 10 -2.9458 -0.0005
9 9 11 3.6798 0.0003
9 9 12 -3.1745 0.0008
9 9 13 -4.3869 -0.0005
9 9 14 -1.7073 0.0001
9 9 15 0.4340 0.0012
9 9 16 0.1009 0.0010
9 9 17 -1.5181 -0.0007
9 10 0 9.2753 -0.0003
9 10 1 -4.1457 0.0015
9 10 2 1.1505 -0.0005
9 10 3 6.0569 0.0008
9 10 4 11.6248 0.0012
9 10 5 -0.0521 0.0004
9 10 6 7.4158 0.0005
9 10 7 -9.5381 0.0018
9 10 8 3.6656 -0.0006
9 10 9 -0.0127 0.0014
9 10 10 3.2349 -0.0003
9 10 11 -5.1246 0.0000
9 10 12 -1.9083 -0.0011
9 10 13 -1.2644 0.0003
9 10 14 -1.8322 0.0014
9 10 15 -0.2138 0.0001
9 10 16 -1.6279 0.0005
9 11 0 4.2149 0.0009
9 11 1 0.7180 0.0001
9 11 2 2.1204 0.0017
9 11 3 12.6384 0.0002
9 11 4 4.0313 -0.0003
9 11 5 1.2374 -0.0000
9 11 6 -6.4310 -0.0002
9 11 7 8.5721 -0.0012
9 11 8 -2.2438 0.0017
9 11 9 2.9028 -0.0005
9 11 10 -4.3651 0.0001
9 11 11 -1.6992 -0.0017
9 11 12 -2.9930 0.0006
9 11 13 0.7743 -0.0000
9 11 14 0.0844 -0.0007
9 11 15 -3.0367 0.0003
9 11 16 -0.8383 -0.0017
9 12 0 -6.6619 0.0001
9 12 1 11.6559 0.0007
9 12 2 8.9429 -0.0000
9 12 3 -1.0220 -0.0003
9 12 4 2.7629 0.0007
9 12 5 -2.3128 -0.0010
9 12 6 4.9561 -0.0007
9 12 7 -0.7263 -0.0001
9 12 8 5.6014 -0.0015
9 12 9 -6.2015 0.0002
9 12 10 -1.3182 -0.0008
9 12 11 -0.0780 -0.0003
9 12 12 0.4983 -0.0012
9 12 13 -1.5579 -0.0008
9 12 14 -0.7158 -0.0008
9 12 15 -0.9872 -0.0012
9 13 0 6.9618 0.0006
9 13 1 1.4448 -0.0000
9 13 2 5.3392 0.0002
9 13 3 -0.9719 0.0009
9 13 4 -4.9122 -0.0010
9 13 5 7.2415 0.0002
9 13 6 1.8171 -0.0011
9 13 7 0.7804 -0.0012
9 13 8 -4.3354 -0.0008
9 13 9 2.1227 -0.0008
9 13 10 -2.9260 -0.0003
9 13 11 0.9428 -0.0017
9 13 12 0.7265 -0.0007
9 13 13 -1.3577 -0.0002
9 13 14 -1.4010 -0.0000
9 13 15 1.0539 0.0018
9 14 0 5.0388 0.0002
9 14 1 -0.7044 -0.0000
9 14 2 -6.2132 -0.0010
9 14 3 2.2851 -0.0007
9 14 4 2.9372 0.0005
9 14 5 -2.3161 -0.0009
9 14 6 3.3047 -0.0003
9 14 7 -2.3697 -0.0010
9 14 8 -1.4001 -0.0008
9 14 9 0.0057 -0.0017
9 14 10 2.6049 -0.0003
9 14 11 -1.6303 0.0006
9 14 12 -0.3324 0.0005
9 14 13 0.3738 0.0015
9 14 14 0.2637 0.0009
9 15 0 -0.9790 -0.0013
9 15 1 -1.7243 -0.0001
9 15 2 -3.1410 -0.0008
9 15 3 -0.3400 -0.0008
9 15 4 3.4078 -0.0002
9 15 5 -1.2799 -0.0000
9 15 6 -4.0145 -0.0002
9 15 7 2.1042 -0.0001
9 15 8 -0.5587 -0.0007
9 15 9 -1.2438 0.0006
9 15 10 0.8149 0.0002
9 15 11 0.4438 0.0011
9 15 12 -0.8840 0.0005
9 15 13 0.7719 -0.0000
9 15 14 1.2764 -0.0007
9 16 0 -8.6586 0.0003
9 16 1 -0.6148 0.0000
9 16 2 1.6786 -0.0005
9 16 3 -3.5304 -0.0011
9 16 4 -2.2246 -0.0000
9 16 5 0.6115 0.0010
9 16 6 -2.3081 0.0006
9 16 7 -2.0662 0.0005
9 16 8 1.5617 0.0001
9 16 9 -0.0287 -0.0004
9 16 10 -1.1004 0.0003
9 16 11 1.6667 -0.0001
9 16 12 0.5514 0.0005
9 16 13 0.6518 -0.0009
9 17 0 -2.8785 0.0004
9 17 1 -4.4329 -0.0008
9 17 2 -0.3889 0.0005
9 17 3 -0.9307 0.0001
9 17 4 -3.8829 -0.0000
9 17 5 -1.0743 0.0006
9 17 6 0.8675 0.0006
9 17 7 -2.3441 -0.0001
9 17 8 -0.1234 0.0000
9 17 9 1.0371 0.0001
9 17 10 -0.2397 0.0001
9 17 11 -0.6028 0.0010
9 17 12 2.1457 -0.0004
9 17 13 0.5584 0.0000
9 18 0 2.1902 -0.0006
9 18 1 -3.7176 0.0008
9 18 2 -3.6443 -0.0000
9 18 3 -1.1720 0.0006
9 18 4 -1.1689 -0.0007
9 18 5 -3.0117 -0.0003
9 18 6 -0.2824 -0.0002
9 18 7 1.9944 0.0006
9 18 8 -1.7857 0.0000
9 18 9 -0.3943 0.0007
9 18 10 0.1380 0.0010
9 18 11 1.2852 -0.0011
9 18 12 0.1761 0.0010
9 19 0 -4.8445 0.0006
9 19 1 1.3062 0.0004
9 19 2 -3.6497 -0.0006
9 19 3 -2.3920 -0.0008
9 19 4 0.1212 -0.0006
9 19 5 0.2024 -0.0002
9 19 6 -0.1680 0.0004
9 19 7 0.1172 -0.0004
9 19 8 -0.3172 0.0014
9 19 9 -1.8488 0.0009
9 19 10 1.1212 0.0003
9 19 11 1.1686 0.0009
9 20 0 -0.2430 -0.0003
9 20 1 -4.0369 -0.0012
9 20 2 1.2952 -0.0003
9 20 3 -1.8910 0.0002
9 20 4 -1.1342 0.0009
9 20 5 2.5054 0.0002
9 20 6 -0.9406 -0.0002
9 20 7 -1.2181 0.0005
9 20 8 -0.1431 -0.0003
9 20 9 1.5522 0.0008
9 20 10 0.1589 0.0008
9 21 0 -2.4891 -0.0010
9 21 1 -0.1245 -0.0000
9 21 2 -1.4722 0.0007
9 21 3 1.8572 0.0017
9 21 4 0.7722 -0.0005
9 21 5 -1.2921 -0.0018
9 21 6 0.8368 -0.0004
9 21 7 -0.7066 -0.0001
9 21 8 1.1433 0.0011
9 21 9 0.9295 0.0010
9 22 0 1.3078 0.0001
9 22 1 -0.2012 0.0009
9 22 2 0.2000 0.0003
9 22 3 0.9316 -0.0017
9 22 4 -0.2450 -0.0007
9 22 5 -0.6349 0.0003
9 22 6 -0.7938 0.0001
9 22 7 2.4242 0.0038
9 22 8 0.6394 0.0019
9 23 0 -2.7582 0.0000
9 23 1 1.4923 0.0001
9 23 2 1.7865 -0.0010
9 23 3 -1.1848 -0.0009
9 23 4 0.9152 0.0010
9 23 5 0.6147 0.0023
9 23 6 0.8774 0.0025
9 24 0 1.9263 0.0001
9 24 1 -0.5608 -0.0013
9 24 2 1.1275 0.0006
9 24 3 0.7622 0.0014
9 24 4 -0.4865 -0.0003
9 25 0 0.3464 0.0010
9 25 1 -0.1773 0.0007
10 0 0 -2.5501 0.0031
10 0 2 -9.1120 -0.0039
10 0 4 11.6413 0.0071
10 0 6 -5.3904 0.0037
10 0 8 5.9157 0.0067
10 0 10 5.3730 0.0011
10 0 12 -2.4879 0.0039
10 0 14 2.8938 0.0074
10 0 16 -4.6513 0.0014
10 1 0 -9.5650 0.0058
10 1 1 -4.5440 0.0035
10 1 2 13.4426 0.0068
10 1 3 2.8956 0.0036
10 1 4 2.4281 0.0016
10 1 5 1.7609 0.0025
10 1 6 -2.2525 -0.0045
10 1 7 2.9802 0.0062
10 1 8 8.0404 0.0019
10 1 9 4.4000 0.0018
10 1 10 -5.4319 -0.0036
10 1 11 1.2829 0.0007
10 1 12 1.5831 -0.0015
10 1 13 0.1137 0.0053
10 1 14 -0.1056 -0.0044
10 1 15 -2.0301 0.0035
10 1 16 -1.7750 0.0025
10 1 17 -1.7469 -0.0017
10 2 0 -3.0995 0.0021
10 2 1 9.0361 0.0085
10 2 2 9.1175 0.0011
10 2 3 9.5348 0.0009
10 2 4 -7.9798 -0.0020
10 2 5 2.5935 -0.0029
10 2 6 9.5598 0.0044
10 2 7 5.3481 0.0037
10 2 8 1.1136 -0.0005
10 2 9 -0.0719 0.0010
10 2 10 -0.1535 -0.0019
10 2 11 -1.9146 -0.0007
10 2 12 3.8488 0.0013
10 2 13 0.3846 -0.0039
10 2 14 -4.9145 0.0032
10 2 15 -0.5508 -0.0023
10 2 16 0.0486 0.0018
10 2 17 -0.0302 0.0021
10 3 0 18.2462 0.0050
10 3 1 7.4310 -0.0039
10 3 2 2.8143 0.0022
10 3 3 -2.6149 0.0006
10 3 4 9.7487 -0.0022
10 3 5 5.0179 0.0003
10 3 6 9.9761 0.0014
10 3 7 3.8954 -0.0007
10 3 8 -3.3332 -0.0013
10 3 9 -0.4684 -0.0024
10 3 10 4.4798 0.0019
10 3 11 2.9287 -0.0029
10 3 12 -3.9202 -0.0028
10 3 13 -1.9783 0.0020
10 3 14 -1.5191 -0.0015
10 3 15 -2.5691 0.0012
10 3 16 0.7695 0.0015
10 3 17 -1.0605 0.0006
10 4 0 5.3134 -0.0078
10 4 1 7.0380 0.0032
10 4 2 -3.3723 0.0006
10 4 3 7.2817 0.0008
10 4 4 11.1753 0.0006
10 4 5 13.5557 -0.0010
10 4 6 -2.7849 -0.0007
10 4 7 0.6767 -0.0025
10 4 8 2.2406 -0.0012
10 4 9 3.1621 0.0002
10 4 10 1.5747 -0.0068
10 4 11 -0.2627 -0.0007
10 4 12 -4.7083 -0.0004
10 4 13 -4.2761 -0.0011
10 4 14 0.6186 0.0028
10 4 15 0.1483 0.0017
10 4 16 -2.3324 0.0003
10 4 17 -1.8437 -0.0002
10 5 0 -1.3260 0.0033
10 5 1 -4.6758 0.0005
10 5 2 13.3550 0.0022
10 5 3 11.6796 0.0008
10 5 4 9.8157 -0.0001
10 5 5 0.2606 -0.0020
10 5 6 2.6943 -0.0031
10 5 7 -1.6302 0.0009
10 5 8 7.3417 -0.0032
10 5 9 3.1612 -0.0025
10 5 10 -3.0325 -0.0013
10 5 11 -4.4845 -0.0010
10 5 12 0.0129 -0.0000
10 5 13 -0.8867 0.0017
10 5 14 -1.0230 0.0019
10 5 15 -1.3856 0.0001
10 5 16 -1.9467 -0.0005
10 5 17 -0.8236 -0.0002
10 6 0 3.0819 0.0011
10 6 1 8.6832 -0.0010
10 6 2 10.2718 -0.0013
10 6 3 11.4537 0.0002
10 6 4 -2.2369 0.0014
10 6 5 -0.2712 -0.0021
10 6 6 2.6966 0.0004
10 6 7 10.2891 -0.0006
10 6 8 -2.2078 0.0011
10 6 9 0.4365 0.0007
10 6 10 -3.4588 -0.0018
10 6 11 -1.8519 -0.0014
10 6 12 0.2803 -0.0004
10 6 13 1.4055 0.0011
10 6 14 -2.9735 0.0019
10 6 15 -2.3903 -0.0004
10 6 16 0.2347 0.0004
10 7 0 4.4746 -0.0014
10 7 1 14.9337 -0.0005
10 7 2 3.3914 -0.0004
10 7 3 -5.3367 0.0017
10 7 4 3.7494 -0.0007
10 7 5 3.2519 0.0007
10 7 6 7.7266 -0.0028
10 7 7 0.9410 0.0030
10 7 8 0.3232 0.0005
10 7 9 -7.3398 0.0016
10 7 10 3.1181 -0.0017
10 7 11 1.0918 0.0001
10 7 12 -0.8494 0.0024
10 7 13 -2.9383 0.0007
10 7 14 -0.6815 0.0008
10 7 15 -0.4225 0.0003
10 7 16 0.5319 0.0005
10 8 0 8.6671 -0.0005
10 8 1 -2.2590 -0.0010
10 8 2 -0.7667 0.0001
10 8 3 -2.6676 -0.0014
10 8 4 2.5062 -0.0010
10 8 5 10.0032 -0.0007
10 8 6 -1.7275 0.0018
10 8 7 -2.2099 0.0000
10 8 8 -3.6326 0.0016
10 8 9 3.3634 0.0014
10 8 10 -2.3141 0.0014
10 8 11 1.6721 0.0003
10 8 12 -3.0586 0.0013
10 8 13 -1.4848 -0.0003
10 8 14 0.3354 0.0007
10 8 15 2.5418 0.0009
10 8 16 0.7014 -0.0000
10 9 0 -2.7424 -0.0005
10 9 1 -7.5773 -0.0006
10 9 2 -4.1946 -0.0013
10 9 3 6.7328 -0.0003
10 9 4 2.1296 -0.0008
10 9 5 -3.3775 0.0003
10 9 6 -1.1657 -0.0011
10 9 7 -4.5030 0.0006
10 9 8 2.4239 0.0005
10 9 9 1.1294 0.0008
10 9 10 0.9209 0.0019
10 9 11 -4.5184 0.0001
10 9 12 1.0245 -0.0000
10 9 13 0.9596 0.0012
10 9 14 1.0812 0.0012
10 9 15 -0.0967 0.0005
10 9 16 0.1538 -0.0013
10 10 0 -3.9260 -0.0007
10 10 1 -3.1314 -0.0000
10 10 2 1.4156 -0.0007
10 10 3 -0.8004 0.0000
10 10 4 -1.2672 -0.0009
10 10 5 -8.0116 -0.0015
10 10 6 -3.3181 -0.0001
10 10 7 4.5727 0.0006
10 10 8 -1.1765 0.0002
10 10 9 -0.0187 0.0021
10 10 10 -2.5997 -0.0004
10 10 11 0.3242 -0.0003
10 10 12 -0.5157 -0.0001
10 10 13 1.8570 0.0011
10 10 14 0.4661 -0.0003
10 10 15 -1.0899 -0.0007
10 11 0 -8.3809 0.0009
10 11 1 4.9328 -0.0013
10 11 2 -2.1014 -0.0003
10 11 3 -6.6168 -0.0012
10 11 4 -8.1245 -0.0000
10 11 5 -0.0902 0.0004
10 11 6 -1.8313 -0.0001
10 11 7 -0.6031 -0.0006
10 11 8 -0.1280 0.0011
10 11 9 -3.6502 -0.0015
10 11 10 0.3549 0.0005
10 11 11 1.6941 -0.0011
10 11 12 1.7883 -0.0002
10 11 13 -1.1430 -0.0011
10 11 14 0.1750 -0.0006
10 11 15 1.3219 0.0005
10 12 0 2.5947 -0.0006
10 12 1 -7.5746 0.0004
10 12 2 -2.4961 -0.0017
10 12 3 -8.1581 0.0009
10 12 4 -3.1993 0.0008
10 12 5 -1.7468 -0.0001
10 12 6 0.6281 -0.0005
10 12 7 -4.4274 0.0008
10 12 8 -2.9318 -0.0013
10 12 9 1.6125 0.0000
10 12 10 0.3319 -0.0016
10 12 11 0.5024 -0.0003
10 12 12 1.1399 -0.0030
10 12 13 0.0956 0.0001
10 12 14 0.1142 0.0002
10 12 15 0.8551 -0.0005
10 13 0 -1.4013 -0.0004
10 13 1 -4.9811 -0.0002
10 13 2 -10.5918 0.0007
10 13 3 1.1271 -0.0009
10 13 4 -2.4576 -0.0001
10 13 5 -2.8428 0.0011
10 13 6 -3.9194 0.0004
10 13 7 -0.3616 -0.0008
10 13 8 -2.4097 0.0001
10 13 9 0.7064 -0.0018
10 13 10 2.3375 -0.0012
10 13 11 -0.1142 -0.0010
10 13 12 0.4301 0.0006
10 13 13 1.5179 -0.0010
10 13 14 0.4583 -0.0004
10 14 0 -5.8208 -0.0007
10 14 1 -3.6160 0.0002
10 14 2 -1.4073 0.0005
10 14 3 -5.1165 -0.0006
10 14 4 1.7187 0.0008
10 14 5 -3.6343 0.0003
10 14 6 -2.6438 0.0010
10 14 7 -0.6280 -0.0001
10 14 8 1.6267 -0.0004
10 14 9 -1.9171 0.0002
10 14 10 1.2550 -0.0002
10 14 11 1.3077 0.0003
10 14 12 0.0028 -0.0009
10 14 13 0.9380 -0.0010
10 15 0 -6.9909 0.0006
10 15 1 -1.5293 -0.0001
10 15 2 0.9217 0.0004
10 15 3 -2.1415 0.0005
10 15 4 -4.5499 -0.0008
10 15 5 2.0192 0.0020
10 15 6 -2.4056 0.0007
10 15 7 -1.1595 0.0015
10 15 8 0.1914 -0.0005
10 15 9 1.9489 0.0001
10 15 10 -1.6132 0.0001
10 15 11 1.5685 -0.0003
10 15 12 1.6526 0.0007
10 15 13 0.1969 -0.0005
10 16 0 1.5122 -0.0000
10 16 1 -4.1423 0.0002
10 16 2 -0.5796 0.0002
10 16 3 0.5203 0.0003
10 16 4 -2.0509 0.0013
10 16 5 -2.1980 -0.0002
10 16 6 2.8044 0.0016
10 16 7 -0.9545 -0.0008
10 16 8 0.7290 0.0007
10 16 9 -0.1134 -0.0001
10 16 10 0.9661 0.0015
10 16 11 -0.6355 0.0023
10 16 12 1.5843 0.0008
10 17 0 1.7864 0.0007
10 17 1 0.4672 0.0000
10 17 2 -3.0161 0.0005
10 17 3 0.0109 0.0008
10 17 4 0.6201 -0.0003
10 17 5 -1.3151 0.0008
10 17 6 0.6330 -0.0010
10 17 7 3.5897 0.0009
10 17 8 -2.3399 -0.0001
10 17 9 0.1767 0.0013
10 17 10 0.3273 0.0020
10 17 11 1.6691 0.0008
10 18 0 -2.4783 0.0002
10 18 1 2.1028 0.0015
10 18 2 -1.0247 -0.0004
10 18 3 -1.2516 0.0002
10 18 4 1.0223 0.0010
10 18 5 3.5845 -0.0012
10 18 6 -0.0628 0.0010
10 18 7 -0.6632 -0.0011
10 18 8 1.2367 0.0006
10 18 9 -1.3611 0.0009
10 18 10 1.9998 0.0009
10 18 11 0.1326 0.0037
10 19 0 -0.2916 0.0007
10 19 1 -1.9194 -0.0011
10 19 2 3.0263 0.0014
10 19 3 0.0187 0.0005
10 19 4 2.1453 0.0007
10 19 5 0.8887 0.0010
10 19 6 0.3440 -0.0014
10 19 7 -1.7371 0.0002
10 19 8 0.6920 -0.0008
10 19 9 2.7393 -0.0005
10 19 10 -0.8772 0.0022
10 20 0 0.2112 -0.0010
10 20 1 1.4418 0.0012
10 20 2 -0.5678 0.0008
10 20 3 5.7438 0.0012
10 20 4 -0.7804 -0.0000
10 20 5 -0.0565 -0.0022
10 20 6 0.1142 -0.0014
10 20 7 1.2539 -0.0015
10 20 8 1.0162 -0.0007
10 20 9 -0.6566 0.0005
10 21 0 2.2799 0.0003
10 21 1 1.8300 0.0003
10 21 2 3.6956 -0.0003
10 21 3 -1.0230 -0.0019
10 21 4 2.6539 -0.0018
10 21 5 -1.7015 -0.0001
10 21 6 1.4987 -0.0008
10 21 7 1.4117 -0.0000
10 22 0 0.2860 0.0008
10 22 1 3.0593 -0.0011
10 22 2 0.7454 -0.0012
10 22 3 1.1678 -0.0010
10 22 4 -0.3791 0.0000
10 22 5 3.2406 0.0011
10 22 6 0.3813 0.0001
10 23 0 2.8046 -0.0003
10 23 1 0.1698 -0.0011
10 23 2 1.6236 -0.0009
10 23 3 0.6661 0.0010
10 23 4 1.3150 -0.0011
10 24 0 1.5590 0.0006
10 24 1 0.0573 0.0002
10 24 2 -0.5574 -0.0004
11 0 0 -2.1304 -0.0077
11 0 2 21.8684 0.0011
11 0 4 2.8184 -0.0054
11 0 6 6.8143 -0.0093
11 0 8 6.9264 -0.0037
11 0 10 -5.9518 0.0006
11 0 12 1.3035 0.0044
11 0 14 -4.2153 0.0005
11 0 16 -1.2069 0.0006
11 1 0 7.5297 -0.0029
11 1 1 11.6276 -0.0055
11 1 2 2.1121 -0.0056
11 1 3 9.8189 0.0007
11 1 4 -7.9884 -0.0145
11 1 5 6.4743 -0.0060
11 1 6 6.6768 -0.0001
11 1 7 4.4836 -0.0047
11 1 8 -6.0398 -0.0012
11 1 9 -0.0583 -0.0037
11 1 10 0.7159 0.0043
11 1 11 -2.1491 -0.0009
11 1 12 1.4012 -0.0045
11 1 13 -1.9116 0.0020
11 1 14 -2.4614 -0.0039
11 1 15 -1.4799 -0.0005
11 1 16 2.5606 0.0034
11 2 0 17.9317 -0.0109
11 2 1 3.8072 -0.0022
11 2 2 -3.0664 0.0005
11 2 3 -3.5445 -0.0038
11 2 4 12.8510 0.0017
11 2 5 0.2202 -0.0025
11 2 6 3.9188 -0.0024
11 2 7 -2.0768 -0.0015
11 2 8 -2.9999 -0.0026
11 2 9 -1.8695 0.0004
11 2 10 3.7951 -0.0024
11 2 11 1.1474 0.0004
11 2 12 -5.0761 -0.0015
11 2 13 -0.5809 -0.0036
11 2 14 0.6536 0.0026
11 2 15 0.3099 0.0003
11 2 16 -0.3060 -0.0013
11 3 0 -1.6638 0.0000
11 3 1 1.7213 0.0006
11 3 2 -0.8772 0.0011
11 3 3 5.5132 0.0027
11 3 4 5.7667 0.0016
11 3 5 4.9200 0.0023
11 3 6 -8.4522 -0.0024
11 3 7 -2.2905 -0.0001
11 3 8 2.6594 0.0037
11 3 9 0.2938 -0.0022
11 3 10 -1.9974 0.0008
11 3 11 -1.7143 -0.0036
11 3 12 -1.8896 0.0008
11 3 13 -2.1605 0.0007
11 3 14 2.7065 -0.0011
11 3 15 0.3069 0.0010
11 3 16 -1.0082 -0.0016
11 4 0 -6.6309 0.0002
11 4 1 -2.3139 0.0029
11 4 2 9.5266 -0.0001
11 4 3 6.3389 0.0020
11 4 4 -3.8276 0.0043
11 4 5 -3.4525 0.0002
11 4 6 -1.3774 0.0001
11 4 7 -0.7624 0.0026
11 4 8 0.6579 0.0005
11 4 9 0.3221 0.0019
11 4 10 -5.4120 -0.0018
11 4 11 -3.4045 0.0016
11 4 12 2.4865 -0.0006
11 4 13 0.9154 0.0015
11 4 14 -1.1855 0.0009
11 4 15 0.2321 -0.0026
11 4 16 -0.1580 -0.0026
11 5 0 5.2316 0.0007
11 5 1 3.8836 -0.0040
11 5 2 4.3554 0.0003
11 5 3 -3.1790 0.0030
11 5 4 -3.6873 0.0007
11 5 5 -6.5691 0.0025
11 5 6 5.1920 0.0012
11 5 7 0.4513 0.0013
11 5 8 -3.2618 0.0033
11 5 9 -5.0028 -0.0003
11 5 10 0.0163 0.0026
11 5 11 -1.0557 -0.0040
11 5 12 -0.1617 0.0010
11 5 13 0.7520 0.0005
11 5 14 -1.7570 -0.0007
11 5 15 -1.0933 0.0005
11 5 16 1.1791 -0.0011
11 6 0 1.9087 -0.0051
11 6 1 7.3400 0.0015
11 6 2 -10.9035 0.0022
11 6 3 -4.8300 0.0004
11 6 4 -4.0778 0.0008
11 6 5 6.7798 0.0014
11 6 6 -4.1944 -0.0002
11 6 7 0.7084 -0.0003
11 6 8 -5.3080 0.0011
11 6 9 -2.9506 0.0001
11 6 10 1.1784 -0.0027
11 6 11 1.7106 0.0005
11 6 12 -1.8395 0.0011
11 6 13 -2.5560 0.0005
11 6 14 0.4093 0.0016
11 6 15 0.2584 0.0002
11 7 0 1.7234 0.0014
11 7 1 -12.5233 0.0000
11 7 2 -0.0492 -0.0016
11 7 3 -7.5017 0.0008
11 7 4 5.6794 -0.0019
11 7 5 -2.8451 -0.0003
11 7 6 -0.1805 0.0005
11 7 7 -9.1397 0.0005
11 7 8 2.7472 -0.0005
11 7 9 0.4885 -0.0010
11 7 10 -1.0745 0.0026
11 7 11 -0.2969 -0.0014
11 7 12 -1.5116 -0.0014
11 7 13 -0.2861 0.0009
11 7 14 0.2691 -0.0009
11 7 15 1.0661 0.0019
11 8 0 -9.4544 -0.0008
11 8 1 -5.0095 -0.0010
11 8 2 -6.8988 -0.0001
11 8 3 9.1808 -0.0015
11 8 4 -8.2589 0.0011
11 8 5 -1.1175 -0.0015
11 8 6 -6.1872 0.0004
11 8 7 2.6298 -0.0019
11 8 8 -1.7396 0.0004
11 8 9 3.0002 -0.0002
11 8 10 -1.2023 0.0002
11 8 11 -2.3745 -0.0011
11 8 12 2.6641 -0.0014
11 8 13 1.3546 -0.0000
11 8 14 0.7990 0.0011
11 8 15 -1.6239 -0.0017
11 9 0 -3.3602 0.0007
11 9 1 -2.3812 0.0003
11 9 2 3.3411 -0.0018
11 9 3 -7.3478 0.0001
11 9 4 1.2807 -0.0008
11 9 5 -9.3367 0.0003
11 9 6 3.9353 -0.0025
11 9 7 0.9877 0.0003
11 9 8 2.1677 0.0008
11 9 9 -3.1386 0.0005
11 9 10 1.4184 -0.0003
11 9 11 1.6574 -0.0003
11 9 12 0.1266 -0.0010
11 9 13 1.7050 -0.0004
11 9 14 -0.3713 -0.0023
11 9 15 -0.0649 0.0001
11 10 0 -4.8362 -0.0006
11 10 1 3.4752 -0.0001
11 10 2 -5.6699 -0.0008
11 10 3 -3.3766 -0.0005
11 10 4 -7.0667 0.0012
11 10 5 6.9251 -0.0007
11 10 6 -2.6869 0.0005
11 10 7 2.7738 -0.0015
11 10 8 -1.2583 -0.0003
11 10 9 0.5577 -0.0003
11 10 10 0.9331 -0.0006
11 10 11 2.5564 0.0005
11 10 12 1.8832 -0.0006
11 10 13 -0.7667 -0.0012
11 10 14 1.1940 -0.0003
11 11 0 0.4013 0.0003
11 11 1 -8.0390 -0.0004
11 11 2 -1.6782 0.0017
11 11 3 -4.5573 0.0004
11 11 4 2.6456 0.0006
11 11 5 -1.1739 0.0007
11 11 6 4.0298 -0.0010
11 11 7 -3.6754 -0.0001
11 11 8 2.6716 -0.0001
11 11 9 1.7797 -0.0008
11 11 10 2.1075 0.0006
11 11 11 0.4761 0.0001
11 11 12 1.0713 -0.0001
11 11 13 1.2679 -0.0005
11 11 14 0.3879 0.0010
11 12 0 -2.3916 -0.0008
11 12 1 -4.0718 0.0027
11 12 2 -6.0008 0.0011
11 12 3 4.0038 0.0009
11 12 4 -1.0874 -0.0007
11 12 5 0.5917 0.0009
11 12 6 -1.7872 0.0013
11 12 7 3.1447 -0.0000
11 12 8 -0.0696 -0.0015
11 12 9 2.1148 0.0002
11 12 10 1.9499 -0.0013
11 12 11 0.9739 0.0004
11 12 12 0.3494 0.0017
11 12 13 1.8234 0.0009
11 13 0 -6.4489 0.0013
11 13 1 -0.9722 -0.0001
11 13 2 1.1271 0.0017
11 13 3 -2.9104 0.0000
11 13 4 2.0947 0.0005
11 13 5 -0.5878 0.0006
11 13 6 0.3079 0.0013
11 13 7 0.9404 -0.0010
11 13 8 3.1585 0.0001
11 13 9 0.0548 -0.0005
11 13 10 1.0114 0.0009
11 13 11 1.4579 0.0006
11 13 12 0.2356 0.0007
11 13 13 -0.4537 -0.0000
11 14 0 -2.2864 0.0018
11 14 1 -1.5545 0.0012
11 14 2 1.4363 -0.0005
11 14 3 0.0157 0.0006
11 14 4 -2.1949 -0.0004
11 14 5 1.8005 0.0003
11 14 6 1.2242 -0.0002
11 14 7 -0.4916 0.0019
11 14 8 1.7445 -0.0011
11 14 9 1.3798 -0.0006
11 14 10 -0.5860 0.0002
11 14 11 0.6860 -0.0007
11 14 12 0.8050 0.0006
11 15 0 2.2737 0.0005
11 15 1 -1.3208 0.0008
11 15 2 -1.6503 -0.0007
11 15 3 1.8945 -0.0002
11 15 4 -1.4492 -0.0001
11 15 5 -0.2550 -0.0004
11 15 6 2.2089 0.0003
11 15 7 2.5547 -0.0015
11 15 8 -1.0720 0.0002
11 15 9 0.8861 -0.0004
11 15 10 0.3137 -0.0005
11 15 11 -0.0862 0.0021
11 15 12 0.5971 -0.0001
11 16 0 1.1085 0.0006
11 16 1 1.8754 -0.0003
11 16 2 -1.9496 0.0002
11 16 3 -1.8526 -0.0007
11 16 4 2.8194 -0.0004
11 16 5 -0.2811 -0.0012
11 16 6 2.2743 -0.0010
11 16 7 0.9508 0.0001
11 16 8 0.1213 -0.0001
11 16 9 -1.7934 0.0005
11 16 10 1.5767 0.0007
11 16 11 0.4369 -0.0008
11 17 0 -1.5419 -0.0004
11 17 1 0.9567 0.0004
11 17 2 -0.2918 -0.0005
11 17 3 -0.6580 -0.0004
11 17 4 0.7517 -0.0010
11 17 5 4.9597 -0.0007
11 17 6 -1.6458 -0.0004
11 17 7 0.1919 0.0000
11 17 8 0.2237 -0.0004
11 17 9 1.1160 -0.0001
11 17 10 -0.6341 -0.0003
11 18 0 -0.7010 -0.0008
11 18 1 -1.5012 -0.0008
11 18 2 2.3575 0.0002
11 18 3 1.5890 -0.0007
11 18 4 1.6383 0.0003
11 18 5 -1.3968 0.0000
11 18 6 1.8116 -0.0005
11 18 7 -1.6489 -0.0004
11 18 8 2.4676 -0.0009
11 18 9 0.3460 0.0000
11 19 0 2.5258 -0.0004
11 19 1 0.3594 -0.0006
11 19 2 0.4832 0.0009
11 19 3 3.0953 0.0010
11 19 4 -1.6377 -0.0004
11 19 5 -0.4049 -0.0006
11 19 6 0.2888 -0.0016
11 19 7 4.0486 -0.0019
11 19 8 -0.7309 0.0001
11 20 0 0.4280 -0.0001
11 20 1 3.0417 0.0008
11 20 2 1.4971 -0.0009
11 20 3 -2.8131 -0.0008
11 20 4 1.6981 -0.0010
11 20 5 -0.5374 -0.0007
11 20 6 2.2202 -0.0003
11 20 7 0.2032 0.0003
11 21 0 0.9227 0.0015
11 21 1 0.6960 -0.0011
11 21 2 -0.6830 -0.0006
11 21 3 0.0586 0.0002
11 21 4 -0.6512 0.0002
11 21 5 3.2431 0.0006
11 21 6 -0.8257 -0.0001
11 22 0 1.6989 -0.0010
11 22 1 -1.7618 -0.0002
11 22 2 0.9483 0.0002
11 22 3 0.9703 -0.0001
11 22 4 0.9944 0.0001
11 23 0 -0.9463 0.0007
11 23 1 0.8511 0.0009
11 23 2 -0.8083 -0.0006
12 0 0 12.5571 -0.0022
12 0 2 -4.3476 0.0063
12 0 4 -3.2032 -0.0020
12 0 6 2.8640 0.0023
12 0 8 -8.4477 -0.0031
12 0 10 2.3858 0.0003
12 0 12 -0.7935 -0.0041
12 0 14 0.7261 0.0020
12 1 0 2.5713 -0.0043
12 1 1 0.5111 0.0027
12 1 2 -11.8984 0.0007
12 1 3 -2.4223 0.0003
12 1 4 6.5370 0.0073
12 1 5 -1.5619 0.0034
12 1 6 -4.6064 -0.0047
12 1 7 -2.7531 -0.0015
12 1 8 -0.3618 -0.0012
12 1 9 -1.8915 0.0002
12 1 10 3.4725 -0.0066
12 1 11 0.4354 -0.0009
12 1 12 -3.2159 -0.0037
12 1 13 1.0177 -0.0007
12 1 14 2.6412 -0.0006
12 1 15 1.2655 0.0054
12 2 0 -9.6528 -0.0006
12 2 1 -7.8331 0.0004
12 2 2 3.3928 -0.0010
12 2 3 -2.8567 0.0030
12 2 4 0.4939 0.0062
12 2 5 -1.5756 -0.0015
12 2 6 -7.3037 -0.0012
12 2 7 -1.5241 -0.0039
12 2 8 3.7569 0.0033
12 2 9 1.5156 -0.0003
12 2 10 -3.5082 -0.0020
12 2 11 0.3283 -0.0035
12 2 12 1.5131 -0.0001
12 2 13 -0.3902 -0.0009
12 2 14 1.6851 0.0032
12 2 15 0.4544 -0.0016
12 3 0 -10.9282 0.0002
12 3 1 -2.6182 -0.0064
12 3 2 1.3790 0.0039
12 3 3 0.3124 0.0048
12 3 4 -11.5210 0.0003
12 3 5 -3.7565 0.0015
12 3 6 1.1871 -0.0005
12 3 7 -0.2803 0.0014
12 3 8 0.1212 -0.0021
12 3 9 0.3947 0.0021
12 3 10 -1.2620 -0.0013
12 3 11 -0.3996 -0.0016
12 3 12 3.9295 -0.0020
12 3 13 2.5327 0.0024
12 3 14 -1.6565 -0.0016
12 3 15 0.4902 0.0018
12 4 0 5.1738 -0.0049
12 4 1 -2.9575 0.0013
12 4 2 -5.2690 0.0017
12 4 3 -8.6862 0.0034
12 4 4 -3.1961 0.0024
12 4 5 -5.0725 0.0009
12 4 6 4.1757 0.0034
12 4 7 0.3831 -0.0010
12 4 8 -3.1024 0.0025
12 4 9 -1.3105 0.0003
12 4 10 4.2168 -0.0003
12 4 11 2.1770 0.0003
12 4 12 0.8619 -0.0020
12 4 13 1.4549 -0.0019
12 4 14 0.2190 0.0018
12 4 15 0.4072 0.0008
12 5 0 -3.4227 0.0016
12 5 1 -1.6949 0.0019
12 5 2 -13.7226 0.0042
12 5 3 -6.0852 0.0019
12 5 4 -1.4380 0.0022
12 5 5 3.9580 0.0015
12 5 6 -5.1804 0.0015
12 5 7 0.4479 -0.0002
12 5 8 -0.9028 -0.0006
12 5 9 0.8883 0.0010
12 5 10 2.1219 -0.0004
12 5 11 4.2641 -0.0002
12 5 12 -0.7656 0.0007
12 5 13 0.9070 0.0010
12 5 14 2.0714 0.0011
12 5 15 1.3990 0.0014
12 6 0 -8.4711 0.0061
12 6 1 -12.8117 0.0016
12 6 2 -0.9587 -0.0007
12 6 3 -3.6992 -0.0007
12 6 4 1.7626 0.0013
12 6 5 -3.8655 -0.0005
12 6 6 -0.1070 -0.0005
12 6 7 -5.1900 0.0007
12 6 8 5.1145 -0.0007
12 6 9 2.3918 0.0014
12 6 10 0.5595 0.0021
12 6 11 0.0988 0.0024
12 6 12 2.6776 -0.0017
12 6 13 0.7502 0.0011
12 6 14 1.6747 0.0003
12 7 0 -8.5438 0.0015
12 7 1 -5.0307 -0.0001
12 7 2 -2.9277 -0.0016
12 7 3 3.6297 0.0000
12 7 4 -7.4832 0.0004
12 7 5 -2.7403 -0.0013
12 7 6 -1.6999 -0.0004
12 7 7 4.8415 -0.0030
12 7 8 -1.3515 0.0002
12 7 9 3.7028 0.0003
12 7 10 -0.3271 -0.0000
12 7 11 0.6062 0.0000
12 7 12 1.8644 0.0007
12 7 13 2.9819 0.0008
12 7 14 -0.0749 0.0006
12 8 0 -3.1283 0.0008
12 8 1 1.4787 -0.0003
12 8 2 -1.8959 0.0002
12 8 3 -6.1132 -0.0033
12 8 4 -0.0621 -0.0004
12 8 5 -4.0624 -0.0004
12 8 6 3.5482 -0.0036
12 8 7 1.3153 -0.0009
12 8 8 2.0357 -0.0005
12 8 9 -2.4685 0.0009
12 8 10 3.1645 -0.0018
12 8 11 1.5109 0.0021
12 8 12 0.6468 0.0015
12 8 13 -0.0776 -0.0002
12 8 14 0.1057 0.0009
12 9 0 -0.1788 -0.0004
12 9 1 -0.8384 -0.0015
12 9 2 -2.7338 -0.0014
12 9 3 -5.0714 0.0005
12 9 4 -1.0410 -0.0015
12 9 5 4.7546 -0.0010
12 9 6 -1.8204 0.0006
12 9 7 0.5740 -0.0004
12 9 8 -0.4566 -0.0017
12 9 9 1.2399 -0.0013
12 9 10 -0.0522 0.0003
12 9 11 2.2008 0.0000
12 9 12 0.2295 0.0006
12 9 13 -0.3827 0.0010
12 10 0 -1.8810 -0.0032
12 10 1 -3.4406 -0.0005
12 10 2 -2.5363 0.0016
12 10 3 2.8310 -0.0013
12 10 4 0.3655 -0.0008
12 10 5 0.4191 -0.0003
12 10 6 1.7909 0.0011
12 10 7 -3.1963 0.0001
12 10 8 1.3030 -0.0004
12 10 9 1.5582 0.0005
12 10 10 0.3222 0.0004
12 10 11 -0.2908 0.0005
12 10 12 0.4063 0.0007
12 10 13 0.6700 -0.0002
12 11 0 2.0229 0.0000
12 11 1 -2.9854 0.0002
12 11 2 2.0872 0.0001
12 11 3 1.9734 0.0001
12 11 4 3.0870 -0.0008
12 11 5 -1.6866 0.0020
12 11 6 0.0581 0.0014
12 11 7 1.8104 0.0014
12 11 8 -1.3121 0.0005
12 11 9 -0.0529 -0.0001
12 11 10 0.5358 0.0002
12 11 11 -0.2051 -0.0008
12 11 12 -0.1009 0.0010
12 11 13 0.3693 -0.0001
12 12 0 -3.3676 -0.0003
12 12 1 5.8279 0.0000
12 12 2 0.2358 -0.0007
12 12 3 2.6037 0.0009
12 12 4 0.8661 0.0017
12 12 5 2.0185 0.0000
12 12 6 -0.1010 0.0011
12 12 7 0.8787 0.0004
12 12 8 0.6423 0.0001
12 12 9 -0.3454 0.0009
12 12 10 -1.2945 0.0007
12 12 11 0.7759 0.0013
12 12 12 -0.6699 -0.0009
12 13 0 3.9563 0.0011
12 13 1 0.1281 0.0008
12 13 2 5.2217 0.0007
12 13 3 -0.1535 0.0003
12 13 4 1.8135 0.0004
12 13 5 1.3027 0.0002
12 13 6 2.5836 -0.0003
12 13 7 -0.4157 0.0013
12 13 8 0.6568 0.0015
12 13 9 -1.0619 -0.0009
12 13 10 -1.0819 0.0007
12 13 11 -1.1828 -0.0004
12 13 12 0.8122 0.0005
12 14 0 3.8425 -0.0005
12 14 1 3.4306 0.0011
12 14 2 -0.6710 0.0001
12 14 3 3.4981 -0.0002
12 14 4 -0.2788 0.0002
12 14 5 1.7729 -0.0003
12 14 6 1.8972 0.0004
12 14 7 2.5134 -0.0006
12 14 8 -2.5517 -0.0004
12 14 9 0.3407 0.0005
12 14 10 -0.9021 -0.0004
12 14 11 -0.0735 0.0018
12 15 0 2.3485 -0.0004
12 15 1 3.2735 -0.0006
12 15 2 0.2455 0.0009
12 15 3 -0.9701 0.0001
12 15 4 3.8799 -0.0012
12 15 5 1.3482 -0.0005
12 15 6 1.6332 -0.0009
12 15 7 -0.5234 0.0002
12 15 8 0.8661 -0.0004
12 15 9 -2.0714 0.0006
12 15 10 0.9717 0.0003
12 16 0 0.2923 -0.0004
12 16 1 -0.0839 0.0002
12 16 2 2.0574 -0.0002
12 16 3 0.7153 -0.0014
12 16 4 1.6426 -0.0004
12 16 5 2.5853 -0.0008
12 16 6 -1.3719 0.0003
12 16 7 0.2004 -0.0003
12 16 8 0.3788 0.0000
12 16 9 1.4355 -0.0018
12 16 10 -1.7635 0.0012
12 17 0 -0.2641 -0.0002
12 17 1 0.0820 -0.0010
12 17 2 1.4702 -0.0009
12 17 3 3.9048 -0.0003
12 17 4 -1.2597 -0.0003
12 17 5 -1.2582 0.0015
12 17 6 1.0384 -0.0007
12 17 7 0.1316 0.0001
12 17 8 1.2206 -0.0012
12 17 9 -0.5022 0.0010
12 18 0 2.9954 -0.0006
12 18 1 0.1253 -0.0011
12 18 2 2.1524 -0.0003
12 18 3 -1.6572 0.0016
12 18 4 0.4340 0.0003
12 18 5 -1.9020 -0.0006
12 18 6 1.4858 0.0003
12 18 7 2.1608 -0.0016
12 18 8 -1.2471 0.0011
12 19 0 -1.2594 0.0003
12 19 1 4.0246 0.0005
12 19 2 -2.7564 -0.0004
12 19 3 -0.0810 -0.0009
12 19 4 -1.0825 -0.0003
12 19 5 3.0043 -0.0003
12 19 6 -0.5445 0.0003
12 19 7 -0.6975 0.0020
12 20 0 1.7079 0.0006
12 20 1 -3.8225 -0.0001
12 20 2 1.6890 -0.0007
12 20 3 -1.6603 0.0004
12 20 4 2.1571 0.0013
12 20 5 0.2898 0.0010
12 20 6 -0.4355 0.0008
12 21 0 -2.0703 -0.0001
12 21 1 0.4059 0.0000
12 21 2 -1.7835 0.0014
12 21 3 4.0047 0.0009
12 21 4 -0.9219 -0.0001
12 22 0 -0.1571 0.0009
12 22 1 -0.3491 0.0019
12 22 2 1.3946 0.0007
13 0 0 -8.3799 0.0032
13 0 2 -10.2951 0.0015
13 0 4 2.2758 0.0105
13 0 6 -7.1424 -0.0070
13 0 8 3.0957 -0.0019
13 0 10 1.9832 -0.0028
13 0 12 0.5160 0.0045
13 0 14 3.9883 0.0051
13 1 0 -12.1199 0.0057
13 1 1 -7.3003 -0.0023
13 1 2 6.6938 0.0028
13 1 3 -3.9133 0.0085
13 1 4 -2.4547 0.0026
13 1 5 -1.7648 0.0007
13 1 6 -1.6387 0.0008
13 1 7 -0.4929 -0.0031
13 1 8 4.5452 0.0031
13 1 9 1.8484 -0.0009
13 1 10 -3.3335 0.0037
13 1 11 1.7005 -0.0021
13 1 12 3.0484 0.0004
13 1 13 1.5991 0.0059
13 1 14 -0.4631 -0.0035
13 2 0 -2.8275 -0.0044
13 2 1 -2.3225 -0.0009
13 2 2 -0.3205 0.0038
13 2 3 0.0808 0.0059
13 2 4 -8.6013 -0.0010
13 2 5 -0.8440 0.0009
13 2 6 5.1496 0.0032
13 2 7 1.1418 0.0033
13 2 8 -1.3890 -0.0043
13 2 9 0.9574 0.0015
13 2 10 0.9694 -0.0003
13 2 11 0.2394 0.0010
13 2 12 2.8359 -0.0004
13 2 13 1.4730 -0.0015
13 2 14 -0.3273 0.0031
13 3 0 3.3878 -0.0005
13 3 1 -0.0875 0.0023
13 3 2 -9.1550 -0.0002
13 3 3 -2.8943 -0.0031
13 3 4 1.4915 0.0015
13 3 5 0.9941 0.0027
13 3 6 2.7622 -0.0007
13 3 7 3.0717 -0.0000
13 3 8 -1.9281 0.0001
13 3 9 -0.0709 -0.0017
13 3 10 4.3675 0.0020
13 3 11 1.6722 -0.0007
13 3 12 -1.2409 0.0009
13 3 13 0.5980 -0.0008
13 3 14 0.7455 0.0017
13 4 0 -1.6225 0.0027
13 4 1 -4.9275 0.0004
13 4 2 -3.0962 -0.0047
13 4 3 -3.8966 -0.0024
13 4 4 6.4662 0.0017
13 4 5 2.3482 -0.0015
13 4 6 -0.7032 -0.0011
13 4 7 0.6676 -0.0013
13 4 8 3.4428 -0.0017
13 4 9 1.3984 0.0012
13 4 10 -0.2455 -0.0010
13 4 11 2.3737 0.0003
13 4 12 -1.2348 -0.0007
13 4 13 -0.6495 0.0035
13 4 14 1.6096 0.0026
13 5 0 -12.5555 0.0022
13 5 1 -1.9092 -0.0034
13 5 2 0.9812 -0.0033
13 5 3 5.6944 -0.0021
13 5 4 -2.1427 -0.0037
13 5 5 3.4521 0.0007
13 5 6 -0.1725 -0.0035
13 5 7 1.0181 0.0004
13 5 8 3.8250 -0.0006
13 5 9 2.8180 0.0004
13 5 10 -0.2335 0.0029
13 5 11 -1.5320 -0.0013
13 5 12 2.3559 0.0027
13 5 13 -0.3928 -0.0006
13 6 0 4.7416 -0.0026
13 6 1 -3.6622 0.0000
13 6 2 6.6997 -0.0018
13 6 3 -0.3100 -0.0021
13 6 4 1.1584 0.0009
13 6 5 -3.4949 -0.0012
13 6 6 5.2696 -0.0002
13 6 7 3.7559 -0.0007
13 6 8 -0.1795 0.0009
13 6 9 2.2498 0.0003
13 6 10 -0.2820 -0.0016
13 6 11 0.2612 0.0009
13 6 12 -0.0136 -0.0009
13 6 13 1.4438 0.0009
13 7 0 -1.0489 0.0002
13 7 1 9.9232 -0.0009
13 7 2 -4.6872 0.0008
13 7 3 1.9872 0.0003
13 7 4 -0.0625 -0.0033
13 7 5 4.6815 0.0013
13 7 6 0.6279 -0.0007
13 7 7 3.6645 0.0007
13 7 8 0.9065 -0.0001
13 7 9 -2.5161 0.0004
13 7 10 2.6926 0.0006
13 7 11 0.3243 0.0000
13 7 12 0.1628 0.0033
13 7 13 -0.9298 -0.0007
13 8 0 5.8884 -0.0024
13 8 1 -2.3618 0.0010
13 8 2 5.2587 -0.0000
13 8 3 -3.4392 0.0003
13 8 4 5.5493 0.0004
13 8 5 2.7206 -0.0008
13 8 6 1.4445 0.0023
13 8 7 -1.5403 0.0018
13 8 8 0.8833 -0.0013
13 8 9 1.1023 -0.0012
13 8 10 -1.6954 0.0017
13 8 11 1.5356 0.0002
13 8 12 -0.5405 -0.0002
13 8 13 -0.2748 0.0012
13 9 0 -1.7247 0.0001
13 9 1 0.9073 -0.0005
13 9 2 -0.2301 0.0013
13 9 3 7.6385 0.0006
13 9 4 -0.9499 -0.0009
13 9 5 2.5422 0.0013
13 9 6 0.1978 0.0007
13 9 7 -0.3688 -0.0005
13 9 8 -0.2447 -0.0007
13 9 9 1.1719 0.0000
13 9 10 0.4407 0.0006
13 9 11 -1.5859 0.0003
13 9 12 0.4241 0.0013
13 10 0 3.6378 -0.0011
13 10 1 0.1612 0.0016
13 10 2 3.6361 -0.0013
13 10 3 1.1596 0.0003
13 10 4 3.7287 0.0016
13 10 5 -2.8165 0.0017
13 10 6 0.9341 0.0000
13 10 7 1.1778 0.0002
13 10 8 -0.9558 0.0005
13 10 9 -0.5003 -0.0012
13 10 10 -0.3525 -0.0018
13 10 11 -0.2133 -0.0004
13 10 12 -0.4458 -0.0005
13 11 0 -0.2876 0.0007
13 11 1 4.8497 -0.0017
13 11 2 0.4220 0.0005
13 11 3 0.2710 0.0014
13 11 4 0.1579 0.0020
13 11 5 1.3683 -0.0006
13 11 6 -1.8119 -0.0001
13 11 7 0.6121 -0.0002
13 11 8 0.3027 -0.0011
13 11 9 -1.3706 -0.0017
13 11 10 -0.2634 -0.0004
13 11 11 0.0696 -0.0006
13 12 0 1.6990 -0.0013
13 12 1 0.4535 0.0017
13 12 2 2.3010 0.0012
13 12 3 -0.7748 0.0003
13 12 4 -1.5317 -0.0007
13 12 5 1.0739 -0.0007
13 12 6 0.3943 0.0002
13 12 7 -0.8929 0.0007
13 12 8 -0.7325 0.0000
13 12 9 -0.3390 -0.0002
13 12 10 -1.2341 -0.0025
13 12 11 -0.1899 -0.0004
13 13 0 2.7515 0.0003
13 13 1 -0.2443 -0.0002
13 13 2 -0.8197 0.0013
13 13 3 -0.9008 -0.0002
13 13 4 0.1946 -0.0012
13 13 5 -1.3045 0.0007
13 13 6 1.1399 -0.0001
13 13 7 -0.6716 -0.0007
13 13 8 -1.5268 -0.0007
13 13 9 -0.7592 -0.0017
13 13 10 1.1347 -0.0003
13 14 0 -0.7355 0.0004
13 14 1 0.5609 0.0004
13 14 2 -3.2354 0.0010
13 14 3 -0.2071 -0.0000
13 14 4 -0.2688 0.0000
13 14 5 1.1733 -0.0021
13 14 6 -2.2297 -0.0006
13 14 7 -0.0621 -0.0001
13 14 8 -0.0028 -0.0016
13 14 9 -0.0928 0.0009
13 14 10 0.2408 -0.0015
13 15 0 -1.2862 0.0019
13 15 1 -3.6253 0.0007
13 15 2 1.7137 -0.0002
13 15 3 -2.0071 -0.0006
13 15 4 0.7209 -0.0018
[truncated: 114,355 more chars]
